# Supplementary material for: Sulfur starvation induces an Fe-replete response and attenuates virulence pathways in Pseudomonas aeruginosa PAO1
Source: BMC Microbiol. 2025 Nov 3;25:708. doi: 10.1186/s12866-025-04442-1 (PMC12581299; doi:10.1186/s12866-025-04442-1)
Supplement: Supplementary file 1 — Supplementary Material 1. [file 12866_2025_4442_MOESM1_ESM.csv]

	UPREGULATED TERMS
Category	Term	Count	%	PValue	Genes	List Total	Pop Hits	Pop Total	Fold Enrichment	Bonferroni	Benjamini	FDR
GO_BP	Alkanesulfonate transport	9	1.943844492	1.07E-08	PA2594, PA0185, PA3938, PA3936, PA2328, PA2327, PA3448, PA3445, PA3443	234	9	2974	12.70940171	2.11E-06	2.10E-06	2.02E-06
GO_BP	Sulfur compound metabolic process	8	1.727861771	1.24E-07	PA2594, PA0194, PA3938, PA3935, PA2328, PA3445, PA2310, PA4442	234	8	2974	12.70940171	2.46E-05	1.23E-05	1.18E-05
GO_BP	Alkanesulfonate catabolic process	7	1.51187905	1.42E-06	PA3954, PA2090, PA2600, PA3446, PA2598, PA2356, PA3444	234	7	2974	12.70940171	2.82E-04	9.36E-05	9.02E-05
GO_BP	Regulation of cell shape	10	2.159827214	0.001371781	PA4410, PA4411, PA0869, PA4412, PA4413, PA4414, PA4415, PA4416, PA4417, PA4418	234	36	2974	3.530389364	0.23799274	0.058197999	0.05613005
GO_BP	Amino acid transport	10	2.159827214	0.001691336	PA2351, PA2916, PA2306, PA4193, PA4194, PA2204, PA2710, PA2203, PA5341, PA2202	234	37	2974	3.434973435	0.28478217	0.058197999	0.05613005
GO_BP	Cell wall organization	12	2.591792657	0.001818998	PA4410, PA4411, PA0869, PA4412, PA4413, PA1085, PA4414, PA4415, PA4416, PA4417, PA4418, PA3148	234	52	2974	2.932938856	0.30266517	0.058197999	0.05613005
GO_BP	Peptidoglycan biosynthetic process	10	2.159827214	0.002067949	PA4410, PA4411, PA0869, PA4412, PA4413, PA4414, PA4415, PA4416, PA4417, PA4418	234	38	2974	3.344579397	0.336268708	0.058197999	0.05613005
GO_BP	Sulfate assimilation	5	1.079913607	0.003376981	PA4443, PA1838, PA1756, PA4130, PA4442	234	9	2974	7.060778727	0.488175658	0.073918363	0.071291822
GO_BP	ATP synthesis coupled electron transport	5	1.079913607	0.003376981	PA2649, PA2648, PA2647, PA2646, PA2642	234	9	2974	7.060778727	0.488175658	0.073918363	0.071291822
GO_BP	Anaerobic respiration	5	1.079913607	0.005285549	PA1172, PA4810, PA4812, PA3875, PA2298	234	10	2974	6.354700855	0.649822225	0.104125323	0.100425438
GO_BP	FtsZ-dependent cytokinesis	5	1.079913607	0.01099339	PA4413, PA4418, PA4407, PA4408, PA4409	234	12	2974	5.295584046	0.887942614	0.196881614	0.18988582
GO_BP	Type IV pilus-dependent motility	7	1.51187905	0.022271551	PA4553, PA4554, PA4555, PA4556, PA4525, PA4550, PA4552	234	29	2974	3.06778662	0.988433181	0.337499652	0.325507279
GO_BP	Cell cycle	6	1.295896328	0.024681366	PA4411, PA4412, PA4414, PA4415, PA4416, PA4417	234	22	2974	3.466200466	0.992904038	0.347302079	0.334961396
GO_BP	Extracellular polysaccharide biosynthesis	6	1.295896328	0.041126475	PA2242, PA2241, PA2240, PA2239, PA2238, PA2236	234	25	2974	3.05025641	0.999755239	0.506369722	0.488376889
GO_MF	Alkanesulfonate transporter activity	10	2.159827214	1.09E-09	PA2594, PA0185, PA3938, PA3936, PA2328, PA2327, PA3448, PA3445, PA3443, PA3442	296	10	3695	12.48310811	2.52E-07	2.52E-07	2.46E-07
GO_MF	Transmembrane transporter activity	37	7.991360691	5.28E-07	PA0185, PA1131, PA2061, PA3938, PA2309, PA3936, PA2307, PA2328, PA2327, PA3933, PA5030, PA2203, PA2202, PA3532, PA5530, PA0186, PA1262, PA5103, PA2594, PA2296, PA2295, PA1183, PA0073, PA2092, PA2091, PA3449, PA4193, PA3448, PA4194, PA2314, PA2599, PA0199, PA3445, PA1541, PA3443, PA2596, PA2595	296	191	3695	2.418193717	1.21E-04	6.07E-05	5.94E-05
GO_MF	Alkanesulfonate monooxygenase activity	6	1.295896328	1.76E-05	PA3954, PA2090, PA2600, PA2598, PA2356, PA3444	296	6	3695	12.48310811	0.004045779	0.001351317	0.00132194
GO_MF	Quinone binding	8	1.727861771	7.08E-05	PA2649, PA2647, PA2646, PA2645, PA2644, PA2643, PA2642, PA2641	296	15	3695	6.657657658	0.016161729	0.004073294	0.003984744
GO_MF	ATPase activity and transmembrane movement	16	3.455723542	1.82E-04	PA2594, PA0184, PA2294, PA0073, PA2061, PA3937, PA2308, PA3449, PA1246, PA3447, PA2599, PA3445, PA2596, PA3212, PA2595, PA3442	296	67	3695	2.981040742	0.041015705	0.008375354	0.008193281
GO_MF	NADH dehydrogenase (ubiquinone) activity	7	1.51187905	2.61E-04	PA2649, PA2648, PA2647, PA2646, PA2645, PA2642, PA2641	296	13	3695	6.721673597	0.058297626	0.010009694	0.009792092
GO_MF	4 iron, 4 sulfur cluster binding	15	3.239740821	6.34E-04	PA1174, PA3870, PA4811, PA3194, PA4812, PA1838, PA1505, PA2726, PA0069, PA2644, PA3875, PA4130, PA2642, PA2641, PA1176	296	67	3695	2.794725696	0.135669875	0.020822042	0.020369388
GO_MF	Oxidoreductase acting on the CH-CH group	7	1.51187905	0.004774751	PA2330, PA3939, PA2325, PA2347, PA2346, PA2324, PA2597	296	21	3695	4.161036036	0.667402713	0.122021411	0.119368771
INTERPRO	IPR015168:NMT1/THI5-like	8	1.727861771	7.32E-07	PA2594, PA3938, PA3449, PA2599, PA3445, PA2596, PA0186, PA2595	405	9	4934	10.82908093	4.65E-04	4.65E-04	4.62E-04
INTERPRO	IPR011251:Luciferase-like domain	8	1.727861771	5.80E-06	PA3954, PA2090, PA2326, PA2348, PA2600, PA2598, PA2356, PA3444	405	11	4934	8.860157127	0.003679547	0.001843161	0.001828671
INTERPRO	IPR010067:ABC transporter, substrate-binding protein, aliphatic sulphonates	6	1.295896328	2.01E-05	PA2594, PA3449, PA2599, PA3445, PA2596, PA2595	405	6	4934	12.18271605	0.012720547	0.003127972	0.003103381
INTERPRO	IPR013107:Acyl-CoA dehydrogenase, type 2, C-terminal	6	1.295896328	2.01E-05	PA2325, PA2347, PA2346, PA2324, PA2597, PA2355	405	6	4934	12.18271605	0.012720547	0.003127972	0.003103381
INTERPRO	IPR000515:Binding-protein-dependent transport systems inner membrane component	17	3.671706263	2.46E-05	PA2351, PA0185, PA0281, PA2295, PA0282, PA2060, PA3936, PA2307, PA2327, PA4193, PA3448, PA4194, PA0204, PA2203, PA2202, PA2059, PA3443	405	62	4934	3.340422143	0.015518383	0.003127972	0.003103381
INTERPRO	IPR001444:Flagellar basal body rod protein, N-terminal	5	1.079913607	2.07E-04	PA1082, PA1080, PA1081, PA1077, PA1078	405	5	4934	12.18271605	0.123536729	0.018835259	0.018687183
INTERPRO	IPR010930:Flagellar basal-body/hook protein, C-terminal domain	5	1.079913607	2.07E-04	PA1086, PA1082, PA1080, PA1081, PA1078	405	5	4934	12.18271605	0.123536729	0.018835259	0.018687183
INTERPRO	IPR003819:Taurine catabolism dioxygenase TauD/TfdA	5	1.079913607	0.002375751	PA0193, PA0194, PA3935, PA2310, PA0187	405	8	4934	7.614197531	0.779702271	0.188872204	0.18738736
INTERPRO	IPR001638:Extracellular solute-binding protein, family 3	9	1.943844492	0.008766707	PA2594, PA3938, PA3449, PA2204, PA4195, PA2599, PA3445, PA2596, PA2595	405	37	4934	2.963363363	0.996302911	0.522440223	0.518332988
INTERPRO	IPR003593:AAA+ ATPase domain	21	4.535637149	0.018133634	PA0184, PA4322, PA2350, PA2294, PA0073, PA0280, PA2061, PA0090, PA3937, PA2308, PA2329, PA2725, PA4192, PA3932, PA2359, PA1246, PA3447, PA1532, PA3212, PA2354, PA3442	405	149	4934	1.717027094	0.999991183	0.754344993	0.748414608
INTERPRO	IPR017871:ABC transporter, conserved site	13	2.807775378	0.025810256	PA0184, PA2350, PA2294, PA0073, PA0280, PA2061, PA3937, PA2308, PA4192, PA1246, PA3447, PA3212, PA3442	405	79	4934	2.004750742	0.99999994	0.850844233	0.844155206
INTERPRO	IPR003439:ABC transporter-like	14	3.023758099	0.027938116	PA0184, PA2350, PA2294, PA0073, PA0280, PA2061, PA3937, PA2308, PA2329, PA4192, PA1246, PA3447, PA3212, PA3442	405	89	4934	1.9163823	0.999999985	0.850844233	0.844155206
INTERPRO	IPR009100:Acyl-CoA dehydrogenase/oxidase	8	1.727861771	0.028093913	PA2330, PA3939, PA2325, PA2347, PA2346, PA2324, PA2597, PA2355	405	37	4934	2.634100767	0.999999987	0.850844233	0.844155206
KEGG	pae00920:Sulfur metabolism	40	8.639308855	7.24E-27	PA0283, PA4443, PA1493, PA0184, PA0185, PA0281, PA0282, PA0280, PA3938, PA1838, PA3937, PA2309, PA3936, PA2308, PA2307, PA1756, PA3935, PA3954, PA2600, PA0186, PA4442, PA2594, PA2296, PA2295, PA2294, PA3449, PA3448, PA3447, PA2599, PA2357, PA3446, PA4130, PA2598, PA2356, PA3445, PA3444, PA3443, PA2596, PA2595, PA3442	185	62	2001	6.97820401	5.65E-25	5.72E-25	5.58E-25
KEGG	pae02010:ABC transporters	40	8.639308855	3.91E-06	PA0283, PA1493, PA0184, PA0185, PA0281, PA0282, PA0280, PA2061, PA2060, PA3938, PA3937, PA2309, PA3936, PA2308, PA2307, PA0203, PA2349, PA0204, PA3931, PA3212, PA0186, PA5103, PA2594, PA2351, PA2296, PA2295, PA2350, PA2294, PA3449, PA3448, PA3447, PA1246, PA2599, PA2059, PA3445, PA2058, PA3443, PA2596, PA2595, PA3442	185	208	2001	2.08004158	3.05E-04	1.55E-04	1.51E-04
KEGG	pae02040:Flagellar assembly	15	3.239740821	3.25E-05	PA1086, PA1087, PA1084, PA3350, PA1085, PA1082, PA1083, PA1080, PA1081, PA1445, PA1079, PA1077, PA1452, PA1441, PA1078	185	46	2001	3.527027027	0.002534533	8.57E-04	8.35E-04
KEGG	pae00550:Peptidoglycan biosynthesis	8	1.727861771	0.001364978	PA4410, PA4411, PA4412, PA4414, PA4415, PA4416, PA4417, PA4418	185	20	2001	4.326486486	0.10106179	0.026958307	0.026275818
KEGG	pae02025:Biofilm formation - Pseudomonas aeruginosa	18	3.887688985	0.025737964	PA1130, PA2242, PA0085, PA2241, PA2240, PA0083, PA0084, PA0082, PA0090, PA2239, PA2238, PA3479, PA2236, PA3478, PA1432, PA0076, PA0077, PA1430	185	113	2001	1.722937096	0.869168955	0.398627954	0.388536107
	DOWNREGULATED TERMS
Category	Term	Count	%	PValue	Genes	List Total	Pop Hits	Pop Total	Fold Enrichment	Bonferroni	Benjamini	FDR
GO_BP	Regulation of iron ion transport	9	1.559792028	4.54E-07	PA0471, PA4896, PA1910, PA3899, PA2468, PA2467, PA1300, PA0472, PA3410	309	10	2974	8.662135922	1.37E-04	6.82E-05	6.66E-05
GO_BP	Pyoverdine biosynthetic process	19	3.292894281	5.88E-15	PA2396, PA2385, PA2395, PA2394, PA2393, PA2392, PA2391, PA2390, PA2403, PA2425, PA2413, PA2424, PA2412, PA2400, PA2389, PA2399, PA2398, PA2397, PA2386	309	22	2974	8.312150633	1.77E-12	1.76E-12	1.72E-12
GO_BP	Secondary metabolite biosynthesis	5	0.866551127	0.005632737	PA0999, PA0997, PA0998, PA0996, PA2400	309	8	2974	6.015372168	0.817361587	0.160187202	0.1564495
GO_BP	Histidine catabolic process	5	0.866551127	0.005632737	PA5091, PA5092, PA5093, PA5098, PA5100	309	8	2974	6.015372168	0.817361587	0.160187202	0.1564495
GO_BP	Siderophore transport	5	0.866551127	0.005632737	PA2033, PA4675, PA1912, PA1910, PA4156	309	8	2974	6.015372168	0.817361587	0.160187202	0.1564495
GO_BP	Iron ion homeostasis	7	1.213171577	0.001073502	PA4687, PA4358, PA1910, PA2911, PA3268, PA2398, PA4221	309	13	2974	5.182474483	0.276241536	0.064410099	0.062907196
GO_BP	Cellular response to iron ion	8	1.386481802	3.69E-04	PA4710, PA4515, PA2426, PA4471, PA0672, PA3410, PA4156, PA0929	309	15	2974	5.133117584	0.105099605	0.036884511	0.036023872
GO_BP	Siderophore transmembrane transport	5	0.866551127	0.020649702	PA4675, PA4710, PA3790, PA1365, PA4156	309	11	2974	4.374816122	0.998127784	0.412994048	0.403357521
GO_BP	Phenazine biosynthetic process	7	1.213171577	0.003825983	PA4212, PA1905, PA1901, PA4216, PA1899, PA1900, PA4211	309	16	2974	4.210760518	0.684573525	0.160187202	0.1564495
GO_BP	DNA-templated transcription, initiation	9	1.559792028	7.35E-04	PA4896, PA1912, PA2426, PA3899, PA2468, PA1300, PA0472, PA3410, PA1363	309	21	2974	4.12482663	0.198426152	0.055090598	0.05380515
GO_BP	Fatty acid beta-oxidation	7	1.213171577	0.007417723	PA1736, PA1737, PA3925, PA0745, PA2553, PA3014, PA3013	309	18	2974	3.742898238	0.893653935	0.185443077	0.181116072
GO_BP	Protein transport by the Sec complex	7	1.213171577	0.00991753	PA2939, PA0852, PA3724, PA1871, PA2862, PA4175, PA0572	309	19	2974	3.545903594	0.950216818	0.21251851	0.207559744
GO_BP	Fatty acid biosynthetic process	9	1.559792028	0.005873531	PA0999, PA3639, PA2968, PA0998, PA4847, PA4848, PA2950, PA2014, PA3333	309	28	2974	3.093619972	0.830201896	0.160187202	0.1564495
GO_MF	Phosphopantetheine binding	6	1.039861352	4.42E-04	PA1869, PA2424, PA2402, PA2400, PA2399, PA4078	374	8	3695	7.409759358	0.134590402	0.050573301	0.050573301
GO_MF	Siderophore uptake transporter activity	13	2.253032929	2.45E-06	PA0470, PA4675, PA4710, PA3790, PA4514, PA1912, PA1910, PA2911, PA1365, PA3268, PA2398, PA4221, PA4156	374	26	3695	4.939839572	8.00E-04	8.01E-04	8.01E-04
GO_MF	Sigma factor antagonist activity	7	1.213171577	0.003376807	PA0471, PA4895, PA3409, PA1911, PA3900, PA1301, PA2467	374	16	3695	4.322359626	0.669148153	0.220843205	0.220843205
GO_MF	Signaling receptor activity	9	1.559792028	6.24E-04	PA0470, PA4675, PA4514, PA1910, PA2911, PA1365, PA3268, PA2398, PA4221	374	21	3695	4.234148205	0.184604795	0.051004675	0.051004675
GO_MF	Unfolded protein binding	7	1.213171577	0.004782031	PA4762, PA5128, PA1596, PA4385, PA4386, PA4760, PA4761	374	17	3695	4.068103177	0.791428834	0.260620687	0.260620687
GO_MF	Sigma factor activity	10	1.733102253	4.64E-04	PA4896, PA1912, PA1910, PA2426, PA3899, PA2468, PA1300, PA0472, PA3410, PA1363	374	25	3695	3.951871658	0.140801337	0.050573301	0.050573301
GO_MF	Acyl-CoA dehydrogenase activity	5	0.866551127	0.034946654	PA4435, PA0746, PA2889, PA3972, PA2552	374	13	3695	3.799876594	0.999991123	1	1
GO_MF	RNA polymerase repressor activity	6	1.039861352	0.036066108	PA4227, PA0942, PA3879, PA2931, PA0424, PA3678	374	19	3695	3.119898677	0.999993926	1	1
GO_MF	Transaminase activity	7	1.213171577	0.023187578	PA5215, PA4715, PA3139, PA2413, PA2531, PA4132, PA2100	374	23	3695	3.00685887	0.999534142	0.947792264	0.947792264
GO_MF	Identical protein binding	7	1.213171577	0.028370706	PA2385, PA3529, PA0425, PA4922, PA3637, PA0424, PA3139	374	24	3695	2.881573084	0.999918211	1	1
GO_MF	Heme binding	16	2.772963605	0.006840731	PA3331, PA4236, PA2482, PA3032, PA2481, PA4613, PA4709, PA0519, PA0517, PA0518, PA0106, PA0524, PA0523, PA4371, PA4133, PA5300	374	75	3695	2.107664884	0.894030648	0.319559886	0.319559886
GO_MF	Electron carrier activity	14	2.426343154	0.038613683	PA2482, PA3032, PA2481, PA4922, PA0519, PA0517, PA0518, PA0108, PA0523, PA2952, PA4371, PA5351, PA2951, PA5300	374	76	3695	1.819940895	0.999997444	1	1
KEGG	pae00405:Phenazine biosynthesis	11	1.906412478	9.91E-05	PA1905, PA4216, PA0999, PA4217, PA1899, PA0997, PA0998, PA1900, PA4209, PA0996, PA4211	220	24	2001	4.16875	0.008287832	0.001684205	0.001505878
KEGG	pae00410:beta-Alanine metabolism	8	1.386481802	0.00271735	PA4731, PA3570, PA0747, PA1737, PA1748, PA3014, PA2552, PA0132	220	19	2001	3.829665072	0.20432785	0.028871839	0.02581482
KEGG	pae00640:Propanoate metabolism	16	2.772963605	3.05E-05	PA3570, PA4847, PA4848, PA0747, PA3639, PA1737, PA1748, PA0887, PA3416, PA3415, PA3568, PA0795, PA2552, PA3014, PA0792, PA0132	220	44	2001	3.307438017	0.002557706	8.64E-04	7.72E-04
KEGG	pae00280:Valine, leucine and isoleucine degradation	18	3.119584055	9.14E-06	PA2011, PA2000, PA3570, PA1736, PA0747, PA1737, PA3925, PA1748, PA3416, PA3415, PA3569, PA2015, PA2014, PA2553, PA2552, PA3014, PA3013, PA0132	220	50	2001	3.274363636	7.68E-04	3.89E-04	3.47E-04
KEGG	pae00281:Geraniol degradation	6	1.039861352	0.030850086	PA2011, PA1737, PA1748, PA2889, PA3014, PA3013	220	17	2001	3.210160428	0.928081476	0.174817155	0.156307103
KEGG	pae01212:Fatty acid metabolism	16	2.772963605	3.34E-04	PA4847, PA4848, PA1736, PA3639, PA1737, PA3925, PA1748, PA2968, PA2967, PA1610, PA2950, PA2553, PA2552, PA3333, PA3014, PA3013	220	53	2001	2.745797599	0.027648121	0.004052367	0.003623293
KEGG	pae00061:Fatty acid biosynthesis	8	1.386481802	0.022334748	PA3639, PA2968, PA2967, PA4847, PA4848, PA1610, PA2950, PA3333	220	27	2001	2.694949495	0.850040115	0.152075646	0.135973519
KEGG	pae00310:Lysine degradation	7	1.213171577	0.039809869	PA1736, PA1737, PA3925, PA1748, PA1027, PA2553, PA3014	220	24	2001	2.652840909	0.967038423	0.199049345	0.177973532
KEGG	pae00071:Fatty acid degradation	9	1.559792028	0.022245865	PA1736, PA5427, PA1737, PA3925, PA1748, PA2553, PA3014, PA2552, PA3013	220	33	2001	2.480578512	0.848890582	0.152075646	0.135973519
KEGG	pae00380:Tryptophan metabolism	8	1.386481802	0.038584243	PA4236, PA1736, PA1737, PA3925, PA1748, PA4613, PA2553, PA3014	220	30	2001	2.425454545	0.963310331	0.199049345	0.177973532
KEGG	pae00650:Butanoate metabolism	11	1.906412478	0.012547458	PA2011, PA2000, PA1736, PA1737, PA3925, PA1748, PA2950, PA2003, PA2553, PA3014, PA2552	220	42	2001	2.382142857	0.653770959	0.106653395	0.095360682
KEGG	pae01200:Carbon metabolism	32	5.54592721	4.36E-06	PA5214, PA0482, PA5215, PA3570, PA4204, PA4602, PA4847, PA4848, PA0607, PA1736, PA1737, PA0747, PA3639, PA5192, PA0887, PA1757, PA3635, PA5173, PA3014, PA3001, PA4236, PA1580, PA4613, PA3925, PA0316, PA2634, PA4470, PA4670, PA2950, PA2553, PA2552, PA5421	220	125	2001	2.328436364	3.66E-04	3.71E-04	3.32E-04
KEGG	pae02024:Quorum sensing	24	4.159445407	1.50E-04	PA4212, PA2570, PA5128, PA4216, PA1071, PA4206, PA1072, PA4207, PA1070, PA1905, PA1901, PA0999, PA1899, PA0997, PA0602, PA1900, PA0998, PA3724, PA3822, PA0996, PA1136, PA1874, PA1871, PA4211	220	96	2001	2.273863636	0.012539349	0.002127982	0.001902666
KEGG	pae03010:Ribosome	16	2.772963605	0.005225019	PA4432, PA4433, PA4567, PA5315, PA4249, PA4568, PA0668.5, PA0668.4, PA0668.1, PA5369.5, PA0579, PA3745, PA3601, PA5369.2, PA4671, PA4563	220	68	2001	2.140106952	0.355997196	0.049347397	0.044122379
KEGG	pae00630:Glyoxylate and dicarboxylate metabolism	13	2.253032929	0.029007083	PA5214, PA0482, PA4236, PA5215, PA1580, PA4613, PA4602, PA1736, PA5091, PA3925, PA0887, PA2634, PA2553	220	61	2001	1.938375559	0.915637547	0.174817155	0.156307103
KEGG	pae00620:Pyruvate metabolism	14	2.426343154	0.023258628	PA2275, PA0482, PA5427, PA4847, PA4848, PA1736, PA3639, PA3925, PA0887, PA5192, PA4470, PA1135, PA2553, PA5111	220	66	2001	1.929338843	0.861488761	0.152075646	0.135973519
KEGG	pae01110:Biosynthesis of secondary metabolites	71	12.305026	4.68E-05	PA2968, PA2967, PA5192, PA2889, PA1757, PA3416, PA3415, PA3139, PA3334, PA3014, PA3013, PA4212, PA3001, PA2275, PA4731, PA0051, PA1580, PA4216, PA4217, PA5427, PA4613, PA1905, PA3807, PA1901, PA1869, PA3925, PA1748, PA1900, PA2634, PA2950, PA2553, PA2552, PA4211, PA5214, PA0482, PA5215, PA4204, PA4602, PA4569, PA4209, PA4847, PA4848, PA0607, PA2629, PA1736, PA1737, PA3639, PA1899, PA0887, PA5171,…	220	423	2001	1.526660219	0.003925722	9.95E-04	8.90E-04
