# Supplementary material for: Sulfur starvation induces an Fe-replete response and attenuates virulence pathways in Pseudomonas aeruginosa PAO1
Source: BMC Microbiol. 2025 Nov 3;25:708. doi: 10.1186/s12866-025-04442-1 (PMC12581299; doi:10.1186/s12866-025-04442-1)
Supplement: Supplementary file 2 — Supplementary Material 2. [file 12866_2025_4442_MOESM2_ESM.csv]

			UPREG
EnrichmentMap::Colouring (Data Set 1)	EnrichmentMap::ES (Data Set 1)	EnrichmentMap::fdr_qvalue (Data Set 1)	EnrichmentMap::fwer_qvalue (Data Set 1)	EnrichmentMap::Genes	EnrichmentMap::GS_DESCR	EnrichmentMap::gs_size	EnrichmentMap::GS_Type	EnrichmentMap::Name	EnrichmentMap::NES (Data Set 1)	EnrichmentMap::pvalue (Data Set 1)	name	selected	shared name
1		4.50E-24		ATSA|PA0184|PA0185|PA0186|PA0192|PA0193|PA0194|PA0201|CYSW|SBP|PA0284|PA2307|PA2308|PA2309|PA2310|PA2324|PA2325|PA2346|PA2347|PA2348|PA2349|PA2354|MSUD|MSUE|PA2359|PA2594|PA2595|PA2598|PA2599|PA2600|SSUB1|PA3443|SSUD|PA3445|PA3446|SSUB2|PA3449|PA3450|PA3931|PA3932|PA3936|PA3938|PA3939|PA3954	Mixed, incl. Sulfur metabolism, and Acyl-CoA dehydrogenase, C-terminal domain	44	ENR	CL:4107	2.334678749	3.39E-27	CL:4107	FALSE	CL:4107
0.99946		0.0339		PILV|PILX|PILY1|FIMU	Type IV pilus, and Fimbrium	4	ENR	CL:4767	0.14698003	5.40E-04	CL:4767	FALSE	CL:4767
0.9999654		0.0014		PA3443|POTD|PA3828|PA0184|PA3445|PA5103|PA0185|ZNUC|PA0186|SSUB2|PA3449|PA3931|CYSW|PA3936|SBP|PA3938|PA2349|PA2594|PA2595|PA3190|PA3228|SSUB1|POTA	ABC transporters	23	ENR	pae02010	0.285387196	3.46E-05	pae02010	FALSE	pae02010
0.9999845		0.0017		PA2083|PA2085|PA2086|PA2087|PA2089|PA2090|PA2093	Mixed, incl. Xylene degradation, and Chlorocyclohexane and chlorobenzene degradation	7	ENR	CL:3982	0.276955108	1.55E-05	CL:3982	FALSE	CL:3982
0.99967		0.0233		FLIA|PA3350|FLGM|PA3352	Mixed, incl. SAF domain, and Flagellar basal body-associated protein FliL	4	ENR	CL:4466	0.163264408	3.30E-04	CL:4466	FALSE	CL:4466
0.999999996		5.93E-07		PA3443|SSUD|PA0184|PA3445|PA0185|PA3446|PA0186|SSUB2|PA3449|SSUB1	Alkanesulfonate transport, and ABC transporter, phosphonate, periplasmic substrate-binding protein	10	ENR	CL:4115	0.622694531	3.57E-09	CL:4115	FALSE	CL:4115
0.9999879		0.0015		PA3936|PA3938|PA2307|PA2308|PA2309|PA2310	Mixed, incl. Taurine dioxygenase activity, and Alkanesulfonate transport	6	ENR	CL:4148	0.282390874	1.21E-05	CL:4148	FALSE	CL:4148
0.99967		0.0233		ATSA|PA0192|PA0193|PA0194	Taurine catabolism dioxygenase TauD, TfdA family, and Sulfatase, conserved site	4	ENR	CL:4215	0.163264408	3.30E-04	CL:4215	FALSE	CL:4215
0.99999394		8.90E-04		AER2|PA0179|FLGG|FLGK|FLGL|FLID|FLIN|FLHA|FLIA|AER|PA1608|PA2654|PA2867|PA3350|FLGM|PA3352	Taxis, and Flagellar assembly	16	ENR	CL:4395	0.305060999	6.06E-06	CL:4395	FALSE	CL:4395
0.99999281		9.60E-04		PA2346|PA2347|PA2348|MSUD|MSUE|PA3954	Acyl-CoA dehydrogenase, C-terminal domain, and Alkanesulfonate monooxygenase activity	6	ENR	CL:4165	0.301772877	7.19E-06	CL:4165	FALSE	CL:4165
0.99946		0.0339		EDA|PGL|ZWF|EDD	Pentose-phosphate shunt, oxidative branch, and KDPG/KHG aldolase	4	ENR	CL:1729	0.14698003	5.40E-04	CL:1729	FALSE	CL:1729
0.99941		0.0341		PA3691|LPTF|PA3819|PA4738|PA4739|OSME|PA4880|MDOH	Mostly uncharacterized, incl. Protein of unknown function DUF3509, and BON domain	8	ENR	CL:7608	0.146724562	5.90E-04	CL:7608	FALSE	CL:7608
1		6.34E-15		PA3443|SSUD|PA0184|PA3445|PA0185|PA3446|PA0186|SSUB2|PA3449|PA3936|PA3938|PA2307|PA2308|PA2309|PA2310|PA2594|PA2595|PA2598|PA2599|PA2600|SSUB1	Sulfur metabolism	21	ENR	CL:4112	1.419791074	2.86E-17	CL:4112	FALSE	CL:4112
			DOWNREG
EnrichmentMap::Colouring (Data Set 1)	EnrichmentMap::Dataset_Chart	EnrichmentMap::ES (Data Set 1)	EnrichmentMap::fdr_qvalue (Data Set 1)	EnrichmentMap::fwer_qvalue (Data Set 1)	EnrichmentMap::Genes	EnrichmentMap::GS_DESCR	EnrichmentMap::gs_size	EnrichmentMap::GS_Type	EnrichmentMap::Name	EnrichmentMap::NES (Data Set 1)	EnrichmentMap::pvalue (Data Set 1)	name	selected	shared name
0.99999813	1		1.40E-04		AMBE|AMBC|AMBB|PA3327|PA3328|PA3329|PA3330|PA3331|PA3332|PA3334|PA3335	Mixed, incl. Condensation domain, and Taurine catabolism dioxygenase TauD, TfdA family	11	ENR	CL:7091	0.385387196	1.87E-06	CL:7091	FALSE	CL:7091
0.99944	1		0.0208		PA3327|PA3329|PA3331|PA3332|PA3334	Mixed, incl. Cytochrome P450, B-class, and 2,3-dihydroxybenzoate-serine ligase activity	5	ENR	CL:7095	0.168193667	5.60E-04	CL:7095	FALSE	CL:7095
0.9999898	1		5.90E-04		PHZM|PHZB1|PHZS|PA5220|PHZA2|PHZB2|PHZC2|PHZD2|PHZE2|PHZF2	Phenazine biosynthetic process, and O-methyltransferase domain	10	ENR	CL:7060	0.322914799	1.02E-05	CL:7060	FALSE	CL:7060
0.999999979	1		2.11E-06		LASB|PA0122|RHL|CBPD|PQSL|PQSA|PQSB|PQSC|PQSE|PHNA|LASA|CHIC|LECA|PQSH|RHLI|RHLR|RHLA	Mixed, incl. Quorum sensing, and Phenazine biosynthesis	17	ENR	CL:7005	0.567571754	2.14E-08	CL:7005	FALSE	CL:7005
0.99901	1		0.0306		PCHR|SODM|PA4469|FUMC1|PA2033|PA2034	Mixed, incl. Cellular response to iron ion starvation, and Superoxide dismutase activity	6	ENR	CL:6773	0.151427857	9.90E-04	CL:6773	FALSE	CL:6773
1	1		6.98E-14		PA0122|CBPD|PQSA|PQSB|PQSC|PQSE|PHNA|LASA|PHZA2|PHZB2|PHZC2|PHZD2|PHZE2|PHZF2|CHIC|AMBE|AMBC|AMBB|LECA|PQSH|PA3327|PA3328|PA3329|PA3330|PA3331|PA3332|PA3334|PA3335|RHLI|RHLR|RHLA|LASB|RHL|PQSL|PHZM|PHZB1|PHZS|PA5220	Mixed, incl. Phenazine biosynthesis, and Phosphopantetheine attachment site	38	ENR	CL:7003	1.315614458	5.25E-17	CL:7003	FALSE	CL:7003
0.999999981	1		2.32E-06		PQSA|PHZM|PQSB|PHZB1|PQSC|PHZS|PQSE|PHNB|PHNA|PHZA2|PHZB2|PHZD2|PHZE2|PHZF2|PQSH	Phenazine biosynthesis	15	ENR	pae00405	0.563451202	1.94E-08	pae00405	FALSE	pae00405
0.99903	1		0.0306		PQSA|PQSB|PQSC|PQSE|PHNA	Phenazine biosynthesis	5	ENR	CL:7035	0.151427857	9.70E-04	CL:7035	FALSE	CL:7035
0.9999763	1		5.70E-04		GALU|HCNA|HCNB|PQSA|HCNC|PQSB|SDAA|PQSC|GLYA2|PQSE|GCVP2|PHNA|PA2531|PHZA2|PHZB2|PHZC2|PHZD2|PHZE2|PHZF2|PQSH|HISF2|HISC2|ARGF|YGBP|PA3334|PA3896|UBIX|PHZM|PHZB1|PHZS|LYTB|HEMH|IPK|PSSA|ACSB|PA4786|GLTD|GLTB|HISF1|ARGA|PA5221|UBIC|PA2412|FUMC1|PHNB|PA1027|PA1736|PA1737|LIUE|BKDA1|BKDA2|PA2552|PA2553|PA3426|PA0400|METK|ILVA2|HEMN|GLTA|THRH|METE	Biosynthesis of secondary metabolites	61	ENR	pae01110	0.324412514	2.37E-05	pae01110	FALSE	pae01110
0.99944	1		0.0208		PVDL|PVDE|PVDD|PVDJ|PA2402	Non-ribosomal peptide synthase, and 2,3-dihydroxybenzoate-serine ligase activity	5	ENR	CL:6734	0.168193667	5.60E-04	CL:6734	FALSE	CL:6734
0.99901	1		0.0306		SPUI|GLTD|GLTB|GLSA|PA3356|GDHA	Ammonia ligase activity, and Glutamate biosynthetic process	6	ENR	CL:1799	0.151427857	9.90E-04	CL:1799	FALSE	CL:1799
0.99999094	1		5.50E-04		LIUC|PA2554|LIUB|LIUA|PA2552|PA2553|LIUE|LIUD|LIUR	Leucine catabolic process, and CoA-ligase activity	9	ENR	CL:3228	0.325963731	9.06E-06	CL:3228	FALSE	CL:3228
0.99982	1		0.0074		LASB|RHL|CBPD|LECA|LASA|RHLI|RHLR|CHIC	Mixed, incl. Quorum sensing, and Lectin	8	ENR	CL:7007	0.213076828	1.80E-04	CL:7007	FALSE	CL:7007
0.999999969	1		2.78E-06		PVDL|PVDQ|PVDP|PA2393|PVDN|PVDO|PVDE|PVDD|PVDJ|PA2402|PA2411|PA2412|PVDH	Pyoverdine metabolic process	13	ENR	CL:6731	0.55559552	3.14E-08	CL:6731	FALSE	CL:6731
0.99944	1		0.0208		PVDO|PVDQ|PVDP|PA2393|PVDN	Pyoverdine metabolic process	5	ENR	CL:6749	0.168193667	5.60E-04	CL:6749	FALSE	CL:6749
0.99989	1		0.0021		PA0747|PRPD|PA0793|PRPC|PA1736|PRPB|PA1737|ACSB|BKDA1|BKDA2|PA2552|PA2553|PA3426|MMSA	Propanoate metabolism	14	ENR	pae00640	0.267778071	1.10E-04	pae00640	FALSE	pae00640
0.999999118	1		3.53E-05		PQSA|PQSB|PQSC|PQSE|PHNB|PHNA|LASA|PHZA2|PHZB2|PHZC2|PHZD2|PHZE2|PHZF2|LECA|PQSH|PA0604|BRAG|BRAF|PA3250|RHLI|FADD2|RHLR|RHLA|MEXH|LASB|PHZB1	Quorum sensing	26	ENR	pae02024	0.445222529	8.82E-07	pae02024	FALSE	pae02024
0.99999398	1		4.10E-04		PA2554|PA4199|PA1736|PA1737|DHCA|DHCB|LIUE|LIUD|LIUC|LIUB|LIUA|PA2552|PA2553|PA3426|PA0508|PA0744|PA0746|FADD2|LIUR	Lipid oxidation, and Valine, leucine and isoleucine degradation	19	ENR	CL:3159	0.338721614	6.02E-06	CL:3159	FALSE	CL:3159
0.99941	1		0.01		PPKA|PA0079|PQSA|FHA1|PQSB|PA0169|PQSC|RSMA|PQSE|PHNB|PHNA|PA1658|PA1662|PA1667|PA2367|WSPE|FIMW|LECA|PQSH|RHLI|RHLR|RHLA	Biofilm formation - Pseudomonas aeruginosa	22	ENR	pae02025	0.2	5.90E-04	pae02025	FALSE	pae02025
0.99999873	1		3.82E-05		PHNA|PHZA2|PHZB2|PHZC2|PHZD2|PHZE2|PHZF2|PA3334|RHLI|PHZM|PHZB1|PHZS|PA2412|PVDH|FUMC1|PHNB|PA0747|PA1027|PA1576|PA1736|PA1737|DHCA|DHCB|LIUE|LIUD|LIUC|LIUB|LIUA|BKDA1|BKDA2|PA2552|PA2553|PA3426|MMSB|MMSA|FADD2|SPUI|PA0400|BIOF|BIOD|METK|FOLB|APAH|PDXA|PRPD|PA0793|PRPC|PRPB|HPD|PHHB|PHHA|DGT|COBU|ILVA2|GGT|PA1521|HEMN|GLTA|GLSA|FOLE2|MASA|THRH|PA1890|METE|BDHA|MAIA|FAHA|HMGA|GALU|HCNA|HCNB|HCNC|S…	Metabolic pathways	128	ENR	pae01100	0.441793664	1.27E-06	pae01100	FALSE	pae01100
0.99957	1		0.0164		PA2404|PA2405|PA2406|PA2407|PA2408|PA2410	Mixed, incl. Zinc-uptake complex component A periplasmic, and ABC transporter, TroCD-like	6	ENR	CL:6818	0.178515615	4.30E-04	CL:6818	FALSE	CL:6818
0.99974	1		0.0105		HPD|PHHB|MAIA|PHHA|FAHA|HMGA	Tyrosine metabolic process	6	ENR	CL:3918	0.19788107	2.60E-04	CL:3918	FALSE	CL:3918
0.99901	1		0.0149		PA2553|PA1736|DHCA|BDHA|DHCB|LIUE	Synthesis and degradation of ketone bodies	6	ENR	pae00072	0.182681373	9.90E-04	pae00072	FALSE	pae00072
0.999999639	1		2.17E-05		PA0747|PA1027|PA1576|PA1736|PA1737|DHCA|DHCB|LIUE|LIUD|LIUC|LIUB|LIUA|BKDA1|BKDA2|PA2552|PA2553|PA3426|MMSB|MMSA	Valine, leucine and isoleucine degradation	19	ENR	pae00280	0.466354027	3.61E-07	pae00280	FALSE	pae00280
1	1		6.04E-11		PVDL|PCHE|PCHR|SODM|PA4469|FUMC1|PA2033|PA2034|PA2384|PVDQ|PVDA|PVDR|PVDP|PA2393|PVDN|PVDO|PVDF|PVDE|FPVA|PVDD|PVDJ|PA2402|PA2404|PA2405|PA2406|PA2407|PA2408|PA2410|PA2411|PA2412|PVDH	Mixed, incl. Siderophore metabolic process, and Biosynthesis of siderophore group nonribosomal peptides	31	ENR	CL:6725	1.021896306	1.82E-13	CL:6725	FALSE	CL:6725
