# Supplementary material for: Sulfur starvation induces an Fe-replete response and attenuates virulence pathways in Pseudomonas aeruginosa PAO1
Source: BMC Microbiol. 2025 Nov 3;25:708. doi: 10.1186/s12866-025-04442-1 (PMC12581299; doi:10.1186/s12866-025-04442-1)
Supplement: Supplementary file 3 — Supplementary Material 3. [file 12866_2025_4442_MOESM3_ESM.csv]

gene	log2FoldChange	AveExpr	t	P.Value	padj	B	gene.name
PA3954	8.054742534	8.941976181	36.50226803	5.88E-15	2.05E-11	24.05197305	sfnG
PA2324	7.925101707	6.525591116	35.44549752	8.73E-15	2.05E-11	23.36787475	NA
PA3939	6.288906553	7.415047144	34.04802316	1.50E-14	2.05E-11	23.40490492	NA
PA2346	6.29909523	7.174891236	33.73336316	1.70E-14	2.05E-11	23.27385353	NA
PA2357	6.48919052	6.488662647	33.35321499	1.98E-14	2.05E-11	23.01085629	msuE
PA2386	-6.383265031	7.116732856	-33.11430998	2.18E-14	2.05E-11	23.1152745	pvdA
PA2326	5.431572991	7.308768589	32.46219361	2.85E-14	2.19E-11	22.93770414	NA
PA2348	6.344941133	7.408665387	32.26061331	3.09E-14	2.19E-11	22.76184216	NA
PA2359	6.668148101	8.591729028	31.68258627	3.94E-14	2.25E-11	22.55194792	NA
PA2311	6.588532472	6.205509257	31.49948021	4.26E-14	2.25E-11	22.27356979	NA
PA4470	-5.750395717	7.846662455	-31.44266492	4.37E-14	2.25E-11	22.58643477	fumC1
PA2325	7.903034675	6.223765523	30.44157117	6.74E-14	3.10E-11	21.63336976	NA
PA3448	5.301239395	6.82060736	30.20682929	7.48E-14	3.10E-11	22.05221207	NA
PA2349	5.748394778	6.682745266	29.99790472	8.21E-14	3.10E-11	21.90355009	NA
PA2356	5.742317521	6.375321196	29.99436394	8.22E-14	3.10E-11	21.86784249	msuD
PA1927	-5.974020278	7.917629063	-29.32887094	1.11E-13	3.93E-11	21.71693772	metE
PA4468	-5.673495995	6.96957858	-28.74078898	1.46E-13	4.70E-11	21.47001388	sodM
PA2600	4.861447551	7.475969156	28.63711906	1.53E-13	4.70E-11	21.43677531	NA
PA0184	6.800149547	7.635750369	28.4584689	1.66E-13	4.70E-11	21.22976972	NA
PA3449	5.465038358	7.745698857	28.4532776	1.67E-13	4.70E-11	21.3251328	NA
PA0185	6.849963279	6.80258879	28.35635735	1.74E-13	4.70E-11	21.09450527	NA
PA2350	5.786214805	6.753714967	27.95872136	2.11E-13	5.36E-11	21.05433098	NA
PA2307	5.110372019	7.694390888	27.88836861	2.18E-13	5.36E-11	21.09183738	NA
PA3447	4.840115974	6.405881858	27.77324364	2.30E-13	5.43E-11	21.02860336	NA
PA0182	5.423522503	6.725386755	27.16395086	3.10E-13	7.01E-11	20.7218966	NA
PA1900	-5.12428777	5.874129084	-26.9930829	3.37E-13	7.06E-11	20.63470218	phzB2
PA0672	-4.627435376	5.972981263	-26.99303076	3.37E-13	7.06E-11	20.68981988	hemO
PA2347	6.187413234	5.833521818	26.77821112	3.75E-13	7.57E-11	20.38510932	NA
PA2308	5.982977163	9.222114299	26.57092225	4.16E-13	8.11E-11	20.41218479	NA
PA0282	4.653438008	7.948346876	26.23683629	4.92E-13	9.06E-11	20.32463174	cysT
PA2062	5.569008161	8.476562627	26.21999191	4.96E-13	9.06E-11	20.28354824	NA
PA2312	5.468409095	7.845032436	25.81996551	6.09E-13	1.08E-10	20.10472678	NA
PA2070	5.878367907	8.660938319	25.66789102	6.59E-13	1.10E-10	19.99519342	NA
PA2412	-7.453218921	4.096886017	-25.63898939	6.69E-13	1.10E-10	19.21144636	NA
PA2850	5.331055694	7.168972982	25.60509149	6.81E-13	1.10E-10	19.99947252	ohr
PA2598	5.156241239	7.308976916	25.3792024	7.66E-13	1.20E-10	19.8946093	NA
PA3446	5.964751612	9.550677524	25.33951979	7.83E-13	1.20E-10	19.80387113	NA
PA0192	8.189211599	10.02079576	27.38555544	8.79E-13	1.31E-10	19.6038552	NA
PA2398	-3.773778608	7.638725824	-25.00613099	9.34E-13	1.35E-10	19.73906395	fpvA
PA2355	5.38286904	5.988983369	24.89110433	9.93E-13	1.40E-10	19.575305	NA
PA2597	4.54837829	6.106458721	24.67842651	1.11E-12	1.54E-10	19.53023503	NA
PA1871	-4.168160217	7.691619054	-24.455923	1.26E-12	1.69E-10	19.4462912	lasA
PA2596	4.726434754	6.376391714	24.33086781	1.34E-12	1.72E-10	19.34963349	NA
PA2354	4.671421137	6.097233628	24.31644499	1.35E-12	1.72E-10	19.33483731	NA
PA0197	6.539368752	7.027554891	24.54928847	1.36E-12	1.72E-10	19.26334076	tonB2
PA3936	3.734964006	6.319548669	24.23262114	1.42E-12	1.74E-10	19.32645731	NA
PA4469	-5.705199377	5.625218215	-24.15761267	1.48E-12	1.78E-10	19.19238701	NA
PA2095	4.668774569	5.607321519	24.01973931	1.59E-12	1.88E-10	19.15288258	NA
PA3450	5.610190406	11.27297671	23.889145	1.71E-12	1.92E-10	18.96363788	NA
PA3937	4.268015889	8.120446516	23.88033669	1.72E-12	1.92E-10	19.11957488	NA
PA5030	4.031299706	7.433999704	23.87505099	1.73E-12	1.92E-10	19.12878406	NA
PA0281	3.903043954	7.894389826	23.82897832	1.77E-12	1.93E-10	19.09734599	cysW
PA5217	-4.071150515	7.242406898	-23.78280223	1.82E-12	1.94E-10	19.08555457	NA
PA2358	3.513607123	6.413507433	23.72130811	1.88E-12	1.97E-10	19.05076997	NA
PA2310	6.129236825	10.4031583	23.66888943	1.94E-12	2.00E-10	18.9108639	NA
PA0284	5.594952515	9.512537555	23.55436474	2.07E-12	2.05E-10	18.88907296	NA
PA2394	-3.820642451	5.896676027	-23.55316236	2.07E-12	2.05E-10	18.95516578	pvdN
PA2599	4.798455136	7.777548017	23.38242223	2.28E-12	2.22E-10	18.84698979	NA
PA2309	5.56981293	9.808187685	23.35778089	2.31E-12	2.22E-10	18.7738103	NA
PA3530	-4.056614647	5.643322682	-23.28060047	2.42E-12	2.28E-10	18.79752816	NA
PA2595	3.703413234	6.699756325	22.99063216	2.85E-12	2.65E-10	18.63859676	NA
PA2396	-3.27574423	6.484899353	-22.77160765	3.24E-12	2.96E-10	18.51143582	pvdF
PA3932	4.394105979	9.388789833	22.6264941	3.53E-12	3.17E-10	18.38754187	NA
PA1571	4.578698759	7.531398488	22.45260404	3.91E-12	3.40E-10	18.32202375	NA
PA2050	5.108873754	6.13954127	22.45199128	3.91E-12	3.40E-10	18.29201667	NA
PA0202	4.457437195	8.064544493	22.3747474	4.09E-12	3.51E-10	18.27418388	NA
PA2351	4.517554738	5.215553838	22.28292422	4.32E-12	3.65E-10	18.18516679	NA
PA3570	-3.814479625	6.543543477	-21.96659642	5.22E-12	4.34E-10	18.03643622	mmsA
PA3931	5.024586601	11.39233416	21.89804736	5.44E-12	4.46E-10	17.88436171	NA
PA4370	-4.184778484	7.868412954	-21.79263702	5.80E-12	4.63E-10	17.93335459	icmP
PA3442	4.698248408	7.138322834	21.78903029	5.81E-12	4.63E-10	17.9292722	NA
PA2594	4.734883359	8.348627736	21.75941937	5.92E-12	4.65E-10	17.9071849	NA
PA2411	-5.760478474	4.344693684	-21.69583974	6.15E-12	4.77E-10	17.68514381	NA
PA2300	-5.091338033	7.914708641	-22.03369667	6.63E-12	5.02E-10	17.81094492	chiC
PA2051	4.462649102	5.872820311	21.56631325	6.66E-12	5.02E-10	17.7852495	NA
PA3935	3.50275145	8.320171356	21.46729693	7.08E-12	5.27E-10	17.73247748	tauD
PA2413	-4.004185185	6.20121703	-21.32521223	7.72E-12	5.68E-10	17.6463736	pvdH
PA3445	4.585578777	11.33445475	21.23309315	8.18E-12	5.93E-10	17.50507526	NA
PA4205	-3.723286537	5.680656602	-21.14556485	8.64E-12	6.19E-10	17.53521019	mexG
PA4141	-5.039483776	9.348370214	-21.12510166	8.75E-12	6.19E-10	17.51032164	NA
PA0280	3.74843879	8.604291197	21.06088285	9.11E-12	6.36E-10	17.47995369	cysA
PA2786	4.793800811	6.241700283	20.89970394	1.01E-11	6.88E-10	17.37796908	NA
PA3443	4.095504916	8.250597904	20.89819903	1.01E-11	6.88E-10	17.38108097	NA
PA4761	-4.781707148	10.38916729	-20.5898237	1.23E-11	8.27E-10	17.15394121	dnaK
PA2299	3.933238312	5.913592315	20.51485148	1.29E-11	8.58E-10	17.1372092	NA
PA3444	4.45867983	9.268283261	20.46658534	1.33E-11	8.74E-10	17.0984456	NA
PA2298	3.91911987	7.413501987	20.35896207	1.42E-11	9.27E-10	17.03613354	NA
PA3955	3.328893164	5.539803263	20.33735013	1.44E-11	9.29E-10	17.02147942	NA
PA2393	-3.663104353	5.862332746	-20.31851231	1.46E-11	9.30E-10	17.00276123	NA
PA2063	3.209373465	5.67036163	20.10677335	1.68E-11	1.06E-09	16.86658343	NA
PA0283	4.582428783	10.65399971	20.0533163	1.74E-11	1.08E-09	16.80731123	sbp
PA1137	-3.892105651	7.285469864	-20.04095478	1.75E-11	1.08E-09	16.81956593	NA
PA3938	5.047419124	10.82408566	19.69034735	2.21E-11	1.34E-09	16.57210078	NA
PA2397	-2.618475187	6.572102778	-19.67973253	2.23E-11	1.34E-09	16.5502217	pvdE
PA4762	-4.354782215	6.463476165	-19.90706243	2.25E-11	1.34E-09	16.58451138	grpE
PA2426	-4.576706305	4.8343242	-19.54819369	2.43E-11	1.43E-09	16.49928044	pvdS
PA2395	-3.581775418	5.094208113	-19.51681417	2.48E-11	1.44E-09	16.4827535	pvdO
PA2392	-2.890100134	6.129089793	-19.5109581	2.49E-11	1.44E-09	16.4382188	pvdP
PA4515	-2.750351398	5.402610402	-19.50007948	2.51E-11	1.44E-09	16.44096379	NA
PA2296	3.460688079	6.627989345	19.46618482	2.57E-11	1.45E-09	16.43233932	NA
PA4471	-4.975124101	4.983092492	-19.4608973	2.58E-11	1.45E-09	16.43992613	NA
PA2033	-4.418924917	5.575611565	-19.44533791	2.61E-11	1.45E-09	16.43604851	NA
PA2403	-3.188069834	6.121139504	-19.3811069	2.72E-11	1.50E-09	16.35591475	NA
PA0201	4.507147562	8.585786306	19.13106813	3.42E-11	1.86E-09	16.16754276	NA
PA4687	-2.906671741	6.91978469	-18.96639812	3.62E-11	1.95E-09	16.0669783	hitA
PA5531	-2.944934449	6.170131432	-18.86783718	3.87E-11	2.07E-09	15.98840751	tonB1
PA2334	3.211445655	5.424782372	18.79035896	4.09E-11	2.16E-09	15.9722025	NA
PA2400	-3.288348507	8.54163523	-18.66123488	4.48E-11	2.35E-09	15.8907084	pvdJ
PA3181	2.888537161	6.812422993	18.62531459	4.59E-11	2.38E-09	15.83505955	NA
PA3126	-6.044984142	7.730790018	-22.15593749	4.70E-11	2.42E-09	15.95376459	ibpA
PA1596	-3.877787337	7.994638803	-18.49907243	5.02E-11	2.56E-09	15.76527517	htpG
PA0852	-3.505751425	8.204677802	-18.44528468	5.21E-11	2.63E-09	15.72953625	cbpD
PA2399	-3.309168175	8.772984562	-18.41579829	5.32E-11	2.67E-09	15.71963567	pvdD
PA4760	-2.897994781	6.647576193	-18.36641829	5.51E-11	2.74E-09	15.63020852	dnaJ
PA2093	3.279866421	5.994571149	18.27793322	5.87E-11	2.89E-09	15.59351141	NA
PA4217	-2.932805111	7.838470078	-18.09331254	6.71E-11	3.27E-09	15.46372575	phzS
PA2094	3.198117057	5.444866862	17.90203628	7.71E-11	3.71E-09	15.33039408	NA
PA2329	3.456596173	7.384530736	17.89631429	7.74E-11	3.71E-09	15.31464127	NA
PA2384	-3.679824994	4.146226406	-17.88562458	7.80E-11	3.71E-09	15.34640809	NA
PA4166	-3.326669462	4.620872538	-17.61739988	9.51E-11	4.48E-09	15.13637408	NA
PA4385	-3.826161204	10.68356604	-17.52572433	1.02E-10	4.76E-09	15.08131538	groEL
PA3720	-2.856625916	4.747999378	-17.40483602	1.11E-10	5.16E-09	14.95838302	NA
PA4358	-2.820379275	6.903625865	-17.38697496	1.13E-10	5.19E-09	14.90182491	NA
PA2424	-4.33910953	8.623337237	-17.80349971	1.17E-10	5.33E-09	14.95034866	pvdL
PA4386	-3.631737831	7.081095648	-17.44713695	1.21E-10	5.49E-09	14.85425749	groES
PA2330	3.61855439	8.291290307	17.2668655	1.24E-10	5.51E-09	14.86147649	NA
PA2091	3.442577077	4.75893121	17.26547784	1.24E-10	5.51E-09	14.87947236	NA
PA1905	-4.685472931	3.549723211	-17.08246777	1.42E-10	6.28E-09	14.70157419	phzG2
PA2203	3.898389521	5.016564161	17.01414538	1.50E-10	6.57E-09	14.69054539	NA
PA2297	4.304599655	4.639767033	16.95365912	1.57E-10	6.82E-09	14.65077284	NA
PA2593	2.808138099	6.181588203	16.94222466	1.58E-10	6.83E-09	14.55874437	qteE
PA2327	3.433452151	8.654001856	16.81116595	1.75E-10	7.50E-09	14.51639337	NA
PA4288	-2.811411397	5.458566808	-16.72263035	1.87E-10	7.97E-09	14.38588278	NA
PA4207	-2.899501605	6.362751169	-16.7054525	1.90E-10	8.00E-09	14.35202063	mexI
PA2402	-3.273956102	9.093568477	-16.69845117	1.91E-10	8.00E-09	14.43756276	NA
PA2030	2.634757874	6.714238782	16.66132246	1.97E-10	8.18E-09	14.33591065	NA
PA2603	2.556603146	6.54923072	16.63305871	2.01E-10	8.30E-09	14.3046962	NA
PA4709	-3.482653802	5.026506708	-16.59700313	2.07E-10	8.48E-09	14.33192125	NA
PA2057	3.600234309	6.373470084	16.67127024	2.24E-10	9.09E-09	14.2384214	NA
PA3922	-2.999241695	7.844251944	-16.4889709	2.25E-10	9.09E-09	14.23451913	NA
PA3690	-3.607638864	9.581252796	-16.43417768	2.35E-10	9.43E-09	14.2383851	NA
PA3182	3.153889273	6.012667738	16.19331379	2.85E-10	1.13E-08	13.96737775	pgl
PA3724	-5.121274951	10.26486519	-17.48827392	2.86E-10	1.13E-08	14.11033713	lasB
PA2385	-3.114423009	5.660167018	-16.16907664	2.90E-10	1.14E-08	13.93802734	pvdQ
PA2086	3.268838663	5.897391932	16.05530151	3.18E-10	1.24E-08	13.86875834	NA
PA2089	3.022650366	7.973376396	15.93617895	3.50E-10	1.36E-08	13.78802539	NA
PA4227	-4.01500682	5.282126932	-16.46124255	3.61E-10	1.39E-08	13.81078452	pchR
PA2202	3.320366601	4.474885273	15.8628603	3.72E-10	1.42E-08	13.77296744	NA
PA5169	-1.999189792	5.820460829	-15.74800775	4.08E-10	1.55E-08	13.52139911	NA
PA0792	-2.288520829	7.127167128	-15.73828384	4.12E-10	1.55E-08	13.56412339	prpD
PA5103	2.627013512	6.927166436	15.63874591	4.47E-10	1.67E-08	13.49360943	NA
PA4195	3.232066476	7.652690004	15.61047925	4.57E-10	1.70E-08	13.50280471	NA
PA2425	-3.005594854	4.723933328	-15.58117423	4.68E-10	1.71E-08	13.49303272	pvdG
PA4542	-3.420531455	9.599854897	-15.58011659	4.69E-10	1.71E-08	13.54328234	clpB
PA5054	-3.537086709	7.374689408	-16.11182489	4.70E-10	1.71E-08	13.50004605	hslU
PA5053	-3.659561526	6.446274136	-16.56107839	4.75E-10	1.72E-08	13.51040014	hslV
PA3933	2.54272276	7.03960105	15.54946194	4.81E-10	1.73E-08	13.41678964	NA
PA2686	-3.069009241	5.035735937	-15.51871234	4.93E-10	1.77E-08	13.42169486	pfeR
PA2328	3.481692762	9.270256021	15.48740796	5.06E-10	1.80E-08	13.45326752	NA
PA3032	-2.116085715	5.972275368	-15.48179518	5.09E-10	1.80E-08	13.29697672	snr1
PA3584	2.675378127	7.767934392	15.46430245	5.16E-10	1.81E-08	13.37612121	glpD
PA4570	-4.120505218	5.20320964	-16.35959783	5.24E-10	1.83E-08	13.46104956	NA
PA4675	-2.100839336	6.227967975	-15.43555694	5.29E-10	1.84E-08	13.26011146	NA
PA4155	-2.880097646	5.083166632	-15.36471015	5.61E-10	1.94E-08	13.27054585	NA
PA4206	-3.409869933	4.876984364	-15.31310139	5.86E-10	2.01E-08	13.2723271	mexH
PA4216	-3.038212858	4.469129661	-15.30135306	5.92E-10	2.01E-08	13.28611901	phzG1
PA0779	-3.07721771	9.101450838	-15.2988012	5.93E-10	2.01E-08	13.28689266	NA
PA4708	-2.386658227	5.643534812	-15.27942283	6.03E-10	2.03E-08	13.13807349	phuT
PA4156	-2.621137579	6.216955352	-15.20345323	6.43E-10	2.15E-08	13.07688881	NA
PA5102	2.861088721	4.835857673	15.17270476	6.60E-10	2.20E-08	13.14033313	NA
PA2490	3.309419371	4.471046425	15.13614935	6.81E-10	2.25E-08	13.15948598	NA
PA2294	3.735065779	4.565597647	15.11087887	6.96E-10	2.29E-08	13.13500476	NA
PA4139	-2.705714743	7.571342625	-15.08680868	7.10E-10	2.32E-08	13.03952309	NA
PA4359	-4.112933354	4.522696644	-15.24306678	7.67E-10	2.49E-08	13.06606467	NA
PA2031	3.1036391	4.737939919	14.98262091	7.76E-10	2.51E-08	12.9847126	NA
PA2602	2.276417132	4.965913573	14.95316808	7.96E-10	2.56E-08	12.90749173	NA
PA2092	2.81726664	4.051751665	14.83662659	8.80E-10	2.81E-08	12.90574504	NA
PA2481	-2.41747564	5.474172713	-14.70891064	9.84E-10	3.13E-08	12.64618571	NA
PA3234	-2.546720939	6.544733352	-14.67783751	1.01E-09	3.19E-08	12.61720581	NA
PA4372	-2.067508603	5.645735924	-14.65739398	1.03E-09	3.23E-08	12.56936473	NA
PA4467	-3.718767282	5.542933411	-15.67725482	1.06E-09	3.31E-08	12.72382182	NA
PA2042	-2.051781595	6.726654711	-14.59865243	1.08E-09	3.37E-08	12.53037824	NA
PA2306	2.287032842	7.346008281	14.55600531	1.12E-09	3.48E-08	12.54797003	ambA
PA2468	-3.245482384	4.319572013	-14.53182993	1.15E-09	3.53E-08	12.61621737	foxI
PA5025	2.83310455	8.114110898	14.52026958	1.16E-09	3.55E-08	12.56454452	metY
PA2405	-3.506959664	3.986174301	-14.4947713	1.19E-09	3.61E-08	12.61225111	NA
PA2404	-3.445851789	4.510888903	-14.48295969	1.20E-09	3.63E-08	12.57343965	NA
PA2090	3.64482071	5.7727526	15.16426626	1.33E-09	4.00E-08	12.48537463	NA
PA3237	-2.652420883	4.50749164	-14.36216321	1.34E-09	4.00E-08	12.42027709	NA
PA2427	-3.668380623	3.437427114	-14.3435406	1.36E-09	4.04E-08	12.50621907	NA
PA0887	-2.417968834	7.645284001	-14.32861806	1.38E-09	4.08E-08	12.35686407	acsA
PA2087	3.192825474	4.860573528	14.24438815	1.48E-09	4.37E-08	12.34089871	NA
PA1290	-2.185630033	4.764655119	-14.22138902	1.51E-09	4.44E-08	12.24335302	NA
PA5220	-2.850689152	8.046161201	-14.20617419	1.54E-09	4.48E-08	12.26012874	NA
PA1199	2.166516995	7.523855822	13.95209514	1.93E-09	5.61E-08	12.00190082	NA
PA1756	1.896000293	6.274783801	13.89642281	2.03E-09	5.87E-08	11.86793563	cysH
PA3221	1.993792678	5.479817808	13.83990188	2.14E-09	6.16E-08	11.82706907	csaA
PA5097	-1.881020339	5.959012152	-13.81712626	2.19E-09	6.26E-08	11.76317103	NA
PA5098	-2.207907874	6.978579817	-13.79805602	2.23E-09	6.33E-08	11.80429906	hutH
PA2331	3.171903792	10.27173699	13.76795436	2.29E-09	6.48E-08	11.94864167	NA
PA2083	4.588234937	8.098350006	16.34408561	2.72E-09	7.64E-08	11.91928452	NA
PA2204	3.579187385	10.99589429	13.58105031	2.73E-09	7.64E-08	11.7890612	NA
PA3183	2.300335061	8.403809301	13.55288471	2.80E-09	7.80E-08	11.67204182	zwf
PA3193	2.140029801	6.446614018	13.54339459	2.82E-09	7.83E-08	11.5433269	glk
PA2058	2.968729489	5.302466191	13.74042328	2.84E-09	7.85E-08	11.6205351	NA
PA3194	2.405475854	8.703782147	13.50277696	2.93E-09	8.06E-08	11.64104748	edd
PA0472	-2.916280778	4.179208291	-13.49383097	2.96E-09	8.09E-08	11.65147946	NA
PA2433	-2.317878757	6.235037535	-13.41476831	3.19E-09	8.67E-08	11.39534144	NA
PA3923	-2.640056397	8.089260143	-13.40344191	3.22E-09	8.72E-08	11.5061981	NA
PA1493	2.823385685	10.30080959	13.37053688	3.32E-09	8.96E-08	11.57217579	cysP
PA2084	3.68897392	7.393086906	14.96210558	3.36E-09	9.01E-08	11.58954971	NA
PA4142	-1.870543687	5.306617729	-13.34238024	3.41E-09	9.10E-08	11.323664	NA
PA1246	2.133195372	6.497404006	13.33913849	3.42E-09	9.10E-08	11.3390304	aprD
PA0745	-2.263433352	7.229021901	-13.29904876	3.56E-09	9.41E-08	11.33840366	NA
PA2727	1.790045007	6.46240829	13.24250761	3.76E-09	9.88E-08	11.23151546	NA
PA4710	-1.807257353	6.303114686	-13.20508894	3.89E-09	1.02E-07	11.17038383	phuR
PA2451	-2.437185487	5.443623294	-13.18081198	3.98E-09	1.04E-07	11.19555525	NA
PA3222	1.801949674	5.381555747	13.0386381	4.57E-09	1.19E-07	11.03373881	NA
PA4759	-2.093644005	5.799353853	-12.89533127	5.26E-09	1.36E-07	10.85763569	dapB
PA0329	-2.308471025	8.60224056	-12.84827238	5.50E-09	1.42E-07	10.97741804	NA
PA0291	2.848821541	11.2608301	12.84192698	5.54E-09	1.42E-07	11.07728594	oprE
PA4209	-1.715271375	6.596154834	-12.81978095	5.66E-09	1.44E-07	10.79449734	phzM
PA3334	-2.197389119	5.342711771	-12.80939255	5.72E-09	1.45E-07	10.79049116	NA
PA1085	2.023972042	7.877037093	12.7891138	5.83E-09	1.47E-07	10.87192245	flgJ
PA3785	-1.936239529	7.004180075	-12.75529696	6.03E-09	1.52E-07	10.76170828	NA
PA1597	-2.068568612	4.851162323	-12.73858176	6.13E-09	1.54E-07	10.77909853	NA
PA3431	2.285057312	4.063329821	12.73360119	6.16E-09	1.54E-07	10.87357004	NA
PA1869	-1.862715645	5.318306403	-12.71477315	6.28E-09	1.56E-07	10.68661062	NA
PA1730	1.87046476	6.744824845	12.69662621	6.39E-09	1.58E-07	10.69267791	NA
PA2088	2.469713201	5.195839867	12.67235292	6.55E-09	1.61E-07	10.72849335	NA
PA0746	-1.997226244	6.880062524	-12.67023371	6.56E-09	1.61E-07	10.66940967	NA
PA5096	-1.980286023	5.689961195	-12.65966836	6.63E-09	1.62E-07	10.61187647	NA
PA1505	2.110406293	7.610209904	12.61510508	6.93E-09	1.68E-07	10.67431328	moaA2
PA2939	-2.487155653	7.75812977	-12.58796063	7.12E-09	1.72E-07	10.65774629	NA
PA0132	-1.809944473	5.90488144	-12.52564767	7.58E-09	1.83E-07	10.45884201	NA
PA0203	1.857865007	5.197380357	12.47914086	7.95E-09	1.90E-07	10.46467062	NA
PA1942	-2.406877267	4.814117774	-12.46613976	8.05E-09	1.92E-07	10.53866325	NA
PA3441	3.22188802	10.94765909	12.45872616	8.11E-09	1.93E-07	10.67865009	NA
PA2409	-2.144977568	4.51581731	-12.42910648	8.36E-09	1.97E-07	10.47220573	NA
PA0524	-3.071164027	6.03606532	-13.69899687	8.37E-09	1.97E-07	10.57404643	norB
PA3768	-1.607386893	6.244732931	-12.41424676	8.48E-09	1.99E-07	10.34210568	NA
PA1026	-2.124931365	5.008568735	-12.35404438	9.02E-09	2.11E-07	10.34948	NA
PA2649	1.875544132	7.618986375	12.31785864	9.35E-09	2.18E-07	10.36290849	nuoN
PA0199	4.752488463	9.013525922	15.26658765	9.40E-09	2.18E-07	10.71876461	exbD1
PA1830	-2.208081742	7.041261068	-12.26229427	9.90E-09	2.29E-07	10.24310299	NA
PA1914	-1.853780267	5.210492138	-12.21602661	1.04E-08	2.39E-07	10.15854164	NA
PA5094	-1.742172352	5.826608793	-12.09300888	1.18E-08	2.69E-07	9.99247626	NA
PA5058	1.895817553	7.710176148	12.09226334	1.18E-08	2.69E-07	10.12924743	phaC2
PA1127	-1.655756429	5.001820472	-12.00139608	1.30E-08	2.94E-07	9.938297645	NA
PA2407	-2.384246105	4.043154844	-11.97093084	1.34E-08	3.03E-07	10.07983763	NA
PA5383	-2.218021752	6.366827424	-12.02234233	1.37E-08	3.08E-07	9.874261537	NA
PA4211	-2.263149301	7.289550056	-11.93047805	1.40E-08	3.13E-07	9.911137072	phzB1
PA3403	1.946550767	5.226734752	11.87856232	1.47E-08	3.29E-07	9.833374215	NA
PA5137	-1.707950746	4.925239302	-11.86315339	1.50E-08	3.33E-07	9.809309562	NA
PA2085	3.178110989	5.602814643	12.96028856	1.50E-08	3.33E-07	10.01929462	NA
PA2034	-2.953297919	3.386608687	-11.82998765	1.55E-08	3.43E-07	10.02408235	NA
PA2644	1.751586775	7.206656299	11.74912648	1.69E-08	3.72E-07	9.712981829	nuoI
PA2100	-2.249038856	7.142130259	-11.74489239	1.70E-08	3.72E-07	9.690035895	NA
PA2645	1.552440715	5.991373149	11.73477366	1.71E-08	3.75E-07	9.614528265	nuoJ
PA1906	-2.113505418	4.83893207	-11.71685096	1.75E-08	3.80E-07	9.694020557	NA
PA3235	-2.631609593	4.625247727	-11.8669876	1.76E-08	3.81E-07	9.737444167	NA
PA3079	-1.491018241	6.308035749	-11.6974133	1.78E-08	3.85E-07	9.56369177	NA
PA2849	1.624950721	4.973776744	11.69313982	1.79E-08	3.86E-07	9.616425553	ohrR
PA2560	1.884190738	7.209830056	11.66709656	1.84E-08	3.95E-07	9.616219504	NA
PA0848	-2.255943672	5.249711599	-11.6371925	1.90E-08	4.06E-07	9.575684461	NA
PA2059	2.414361294	4.171124814	11.5890904	2.00E-08	4.26E-07	9.648274363	NA
PA0523	-3.703785864	4.678047595	-13.05442185	2.09E-08	4.43E-07	9.788959932	norC
PA2410	-2.009682687	4.149556067	-11.52736321	2.14E-08	4.52E-07	9.567417713	NA
PA2570	-1.546745967	5.708956076	-11.50560983	2.19E-08	4.61E-07	9.33231463	lecA
PA3569	-3.31424192	4.279331828	-12.20445831	2.22E-08	4.66E-07	9.649101148	mmsB
PA1200	1.961531214	5.645234514	11.46811046	2.28E-08	4.76E-07	9.341918062	NA
PA1837	1.609724248	5.750461548	11.45834109	2.31E-08	4.80E-07	9.307995994	NA
PA2389	-1.801454445	4.944301817	-11.44991154	2.33E-08	4.82E-07	9.340467636	pvdR
PA4277.3	-1.870989306	7.051180806	-11.42309095	2.40E-08	4.95E-07	9.316305327	NA
PA2917	1.542166309	5.067542244	11.40574593	2.44E-08	5.02E-07	9.28052913	NA
PA2352	1.679167016	4.882362838	11.39561042	2.47E-08	5.06E-07	9.30779808	NA
PA2728	1.491598302	6.240742989	11.34309636	2.61E-08	5.34E-07	9.178547323	NA
PA5275	-1.657680022	6.166913938	-11.3177959	2.69E-08	5.47E-07	9.128007916	NA
PA4412	1.882395449	6.958494508	11.29590719	2.75E-08	5.58E-07	9.181257347	murG
PA5095	-1.837450974	5.297662814	-11.29285264	2.76E-08	5.58E-07	9.123611873	NA
PA0187	1.717456754	5.740444183	11.27188396	2.82E-08	5.69E-07	9.103632409	NA
PA2486	-2.43237161	6.033034369	-11.90957511	2.84E-08	5.70E-07	9.197863875	NA
PA5168	-1.611279483	5.23050041	-11.23041043	2.96E-08	5.91E-07	9.038735404	NA
PA1247	1.540461753	6.773291719	11.21036692	3.02E-08	6.02E-07	9.061944018	aprE
PA1912	-2.527212388	4.026825136	-11.18902524	3.09E-08	6.12E-07	9.21018312	femI
PA0730	1.843901003	8.044336062	11.18860389	3.10E-08	6.12E-07	9.146661927	NA
PA3021	1.576220019	6.482521793	11.1625648	3.19E-08	6.28E-07	8.988685474	NA
PA1365	-1.477350123	5.915464479	-11.14122479	3.26E-08	6.41E-07	8.91177704	NA
PA0424	-1.459714959	6.322832881	-11.13459874	3.29E-08	6.43E-07	8.919614429	mexR
PA4417	1.960419347	8.007003072	11.12061604	3.34E-08	6.51E-07	9.063735373	murE
PA1566	1.906410155	4.545916008	11.11324451	3.36E-08	6.54E-07	9.02975808	NA
prrF2	-3.319973767	2.96918737	-11.07492158	3.51E-08	6.80E-07	9.233488778	NA
PA2463	1.708914082	5.64662547	11.00965147	3.78E-08	7.29E-07	8.803138037	NA
PA4193	2.190260751	3.86051876	10.98522212	3.88E-08	7.47E-07	8.992170099	NA
PA4387	-1.834053661	6.500120416	-10.96443626	3.97E-08	7.62E-07	8.7429207	NA
PA3784	-1.596495015	5.727736767	-10.94035544	4.08E-08	7.80E-07	8.681058321	NA
PA3332	-1.760392723	7.310477795	-10.93598833	4.10E-08	7.81E-07	8.789076029	NA
PA4615	-2.128796489	8.278675846	-10.92974912	4.13E-08	7.84E-07	8.845065467	NA
PA4413	1.772661103	7.654324629	10.92166019	4.17E-08	7.89E-07	8.79770987	ftsW
PA2052	1.865860486	3.973940707	10.90840649	4.23E-08	7.98E-07	8.87879095	cynS
PA4590	-1.77956914	5.051206294	-10.86596649	4.44E-08	8.34E-07	8.63691754	pra
PA2406	-3.019251572	2.639329226	-10.84275211	4.56E-08	8.53E-07	9.004061458	NA
PA2239	1.662095191	5.082354656	10.78661672	4.85E-08	9.02E-07	8.567672426	pslI
PA1029	-1.809130195	5.655957483	-10.78518614	4.86E-08	9.02E-07	8.507103881	NA
PA0191	1.609037316	5.424907034	10.7851528	4.86E-08	9.02E-07	8.535784165	NA
PA4896	-2.668584546	4.044386582	-10.82374169	4.97E-08	9.20E-07	8.729472422	NA
PA4876	-1.658559834	7.344990167	-10.75134975	5.05E-08	9.31E-07	8.564518588	osmE
PA2551	-1.412624296	6.37308565	-10.69603506	5.38E-08	9.87E-07	8.405970452	NA
PA3483	1.44013304	5.689967341	10.69512568	5.39E-08	9.87E-07	8.406563442	NA
PA4596	-2.823103744	5.967204869	-12.28105546	5.59E-08	1.02E-06	8.648841935	NA
PA2314	2.7470257	3.19175249	10.65718055	5.63E-08	1.02E-06	8.718611933	NA
PA4128	1.478760939	6.387431017	10.65154361	5.66E-08	1.03E-06	8.373897995	NA
PA4844	1.526120041	6.006139797	10.6466854	5.70E-08	1.03E-06	8.350980061	NA
PA3404	1.933427659	5.97802344	10.6428023	5.72E-08	1.03E-06	8.372101547	NA
PA1048	1.865820652	8.512575792	10.6224243	5.86E-08	1.05E-06	8.521181357	NA
PA0526	-1.944772703	4.354869362	-10.61718946	5.89E-08	1.06E-06	8.477986566	NA
PA3721	-1.585792078	5.847456289	-10.60589928	5.97E-08	1.07E-06	8.280046643	nalC
PA4688	-1.470389659	4.935837931	-10.59908783	6.02E-08	1.07E-06	8.33017119	hitB
PA2821	-1.517323252	6.123068467	-10.58603292	6.11E-08	1.08E-06	8.256827765	NA
PA4922	-2.446297664	10.44425148	-10.57246736	6.20E-08	1.10E-06	8.575276122	azu
PA1441	1.605247069	7.666012382	10.567784	6.24E-08	1.10E-06	8.385905355	NA
PA3972	-1.91137321	7.749334155	-10.55763468	6.31E-08	1.11E-06	8.378266342	NA
PA4194	2.161526495	5.431824882	10.68424308	6.33E-08	1.11E-06	8.326064595	NA
PA0204	1.729156175	4.395570467	10.54803457	6.38E-08	1.11E-06	8.359711093	NA
PA0553	-1.570595392	5.407256767	-10.54145108	6.43E-08	1.12E-06	8.213409682	NA
PA0744	-1.809143075	6.415542344	-10.50639291	6.70E-08	1.16E-06	8.193532486	NA
PA2931	-1.865643357	4.461722161	-10.47140702	6.98E-08	1.21E-06	8.274959833	cifR
PA4356	-1.511814515	5.602793451	-10.45804506	7.08E-08	1.22E-06	8.097042484	xenB
PA1899	-2.481041288	3.479295981	-10.40138523	7.57E-08	1.30E-06	8.381728256	phzA2
PA1190	-1.857010662	5.556843063	-10.45366884	7.59E-08	1.30E-06	8.057203377	NA
PA0183	6.58997618	9.395869886	16.50687403	8.05E-08	1.38E-06	8.822750592	atsA
PA4490	1.633382399	5.455851217	10.34341549	8.10E-08	1.38E-06	8.000848604	NA
PA5313	1.748456315	8.143503008	10.29029019	8.62E-08	1.47E-06	8.080795902	NA
PA2531	-2.062017512	4.780260029	-10.25030747	9.04E-08	1.53E-06	7.98553625	NA
PA2060	2.911519379	3.522408819	10.3566708	9.19E-08	1.55E-06	8.180460532	NA
PA1248	1.435607672	6.874933062	10.23436055	9.21E-08	1.55E-06	7.900260447	aprF
PA0491	-1.50922522	5.266686173	-10.22568839	9.31E-08	1.56E-06	7.831337696	NA
PA5545	-1.401409943	6.438469109	-10.22401532	9.33E-08	1.56E-06	7.83786174	NA
PA2274	-4.662499045	3.743833144	-11.60543085	9.33E-08	1.56E-06	8.414819208	NA
PA0186	6.141881122	8.285591145	16.15358114	9.65E-08	1.61E-06	8.627812077	NA
PA2238	1.672801754	5.513410913	10.18370105	9.78E-08	1.62E-06	7.797679652	pslH
PA2643	1.589045554	7.82509108	10.15235572	1.02E-07	1.68E-06	7.883045024	nuoH
PA4134	-2.067553921	5.138084433	-10.25188825	1.04E-07	1.71E-06	7.811026883	NA
PA4443	2.263934889	8.12896477	10.18021618	1.05E-07	1.72E-06	7.88058328	cysD
PA4410	1.791361231	8.115474577	10.07592288	1.11E-07	1.83E-06	7.815642927	ddlB
PA4414	1.793091614	8.566519325	10.06618341	1.13E-07	1.84E-06	7.835411178	murD
PA2880	-1.693230454	7.1266422	-10.05087418	1.15E-07	1.87E-06	7.689669545	NA
PA2646	1.583935751	5.152565737	10.04753486	1.15E-07	1.87E-06	7.65786589	nuoK
PA1306	1.479345815	5.666708913	10.04309368	1.16E-07	1.88E-06	7.604839985	NA
PA2761	-1.332309713	5.371832879	-10.03753514	1.17E-07	1.88E-06	7.579905534	NA
PA1967	1.459672986	5.157350443	9.996165177	1.23E-07	1.97E-06	7.570181413	NA
PA2240	1.431849467	6.152934506	9.98978324	1.23E-07	1.98E-06	7.541291371	pslJ
PA2942.1	1.83155816	4.345548561	9.961842449	1.28E-07	2.05E-06	7.657714668	NA
PA4411	1.949715284	9.29059351	9.93798493	1.31E-07	2.10E-06	7.730047225	murC
PA1089	1.4563788	6.224260618	9.918613852	1.35E-07	2.14E-06	7.456237717	NA
PA3333	-1.369286401	5.96626212	-9.906041852	1.37E-07	2.17E-06	7.406242815	fabH2
PA4191	2.104608178	5.825997587	10.3233345	1.37E-07	2.18E-06	7.534171087	NA
PA1731	1.432453201	4.67106245	9.859501674	1.45E-07	2.29E-06	7.460081986	NA
PA4408	1.82398774	9.287546994	9.854844711	1.45E-07	2.29E-06	7.624126614	ftsA
PA4416	1.819536629	8.330809036	9.817788354	1.52E-07	2.39E-06	7.501427797	murF
PA4371	-1.583785686	5.182513144	-9.81130736	1.53E-07	2.40E-06	7.312895668	NA
PA2462	1.757046296	9.360144638	9.809350634	1.54E-07	2.40E-06	7.57444095	NA
PA4602	-1.768205923	8.126289008	-9.80363377	1.55E-07	2.41E-06	7.455081212	glyA3
PA2729	1.962356809	4.84680117	9.836067541	1.58E-07	2.45E-06	7.375670387	NA
PA2295	3.250773814	2.754024662	9.829285202	1.59E-07	2.47E-06	7.715381099	NA
PA3038	-1.464421031	5.778236261	-9.753053972	1.65E-07	2.55E-06	7.207363697	NA
PA4625	-1.678213662	8.019902738	-9.74528737	1.66E-07	2.56E-06	7.383770266	NA
PA0905	-1.794622726	5.876205067	-9.853548829	1.66E-07	2.56E-06	7.232213296	rsmA
PA4415	1.56495325	7.648216926	9.739118289	1.68E-07	2.57E-06	7.337737568	mraY
PA0051	-1.2422669	5.59372824	-9.733487575	1.69E-07	2.58E-06	7.172879011	phzH
PA5506	1.664909212	4.748437195	9.728560916	1.70E-07	2.59E-06	7.278112798	NA
PA0929	-2.018315611	4.133202697	-9.711364927	1.73E-07	2.64E-06	7.392259613	NA
PA0743	-1.600328743	5.564762315	-9.703052425	1.75E-07	2.66E-06	7.148691508	NA
PA1084	1.516031282	7.97668067	9.696236507	1.77E-07	2.67E-06	7.319860243	flgI
PA1088	1.423338631	6.636818777	9.693144036	1.77E-07	2.68E-06	7.195454954	NA
PA0855	1.965407035	4.485277866	9.689569423	1.78E-07	2.68E-06	7.283776372	NA
PA4874	-1.369867371	7.005484698	-9.686095234	1.79E-07	2.69E-06	7.205416033	NA
PA5453	-1.363331281	6.927953124	-9.659858251	1.85E-07	2.77E-06	7.154544468	gmd
PA4516	-1.715573036	5.09151144	-9.644851328	1.88E-07	2.81E-06	7.129899277	NA
PA3432	2.244594013	3.175055191	9.620837514	1.94E-07	2.89E-06	7.418579325	NA
rnpB	-2.469517671	12.38671309	-9.619577573	1.94E-07	2.89E-06	7.473538414	NA
PA1737	-1.762063722	6.867742721	-9.604150417	1.98E-07	2.94E-06	7.071358983	NA
PA2566	-1.449601215	5.881132854	-9.587627361	2.02E-07	2.99E-06	6.991877037	NA
PA0059	-1.492661472	6.059622022	-9.584306856	2.03E-07	2.99E-06	6.996684965	osmC
PA2968	-1.422404825	6.495430207	-9.567722242	2.07E-07	3.05E-06	7.000588098	fabD
PA2337	1.467021503	5.450426615	9.553812875	2.11E-07	3.09E-06	6.979827748	mtlR
PA0942	-1.348751599	6.374104356	-9.517168706	2.21E-07	3.23E-06	6.917002163	NA
PA3719	-2.62917633	2.83715881	-9.501659746	2.25E-07	3.28E-06	7.346289686	armR
PA5167	-1.676222683	7.151445292	-9.483503818	2.30E-07	3.34E-06	6.960644729	NA
PA4192	1.964783698	4.560579885	9.483322656	2.30E-07	3.34E-06	7.014591769	NA
PA5091	-1.588725427	6.203568643	-9.47845453	2.32E-07	3.35E-06	6.869111364	hutG
PA2647	1.488757339	7.816740779	9.475389618	2.33E-07	3.36E-06	7.02060702	nuoL
PA3123	-1.482517239	5.315835249	-9.47247584	2.34E-07	3.36E-06	6.85075071	NA
PA3881	1.346448968	5.779672646	9.4691551	2.35E-07	3.37E-06	6.853341294	NA
PA2061	2.480537543	4.348946264	9.96953446	2.42E-07	3.47E-06	7.098534638	NA
PA2014	-1.573669606	7.376956925	-9.417293733	2.50E-07	3.58E-06	6.886857681	liuB
PA0898	1.423165824	6.01257055	9.384707808	2.61E-07	3.72E-06	6.748824825	aruD
PA4487	1.429197574	5.635517013	9.380388058	2.62E-07	3.73E-06	6.742204353	NA
PA3094	-1.279939266	5.991193284	-9.370043335	2.66E-07	3.77E-06	6.697819812	NA
PA4514	-1.228241546	6.545125156	-9.345398816	2.74E-07	3.88E-06	6.70675652	NA
PA4323	1.233448679	6.00434774	9.339551531	2.76E-07	3.90E-06	6.678120688	NA
PA1297	-1.145868386	5.854562219	-9.333355639	2.78E-07	3.92E-06	6.641121237	NA
PA1338	-1.499271332	7.15386569	-9.319220322	2.84E-07	3.98E-06	6.727599819	ggt
PA3819	-2.212285671	9.356711337	-9.271394574	3.01E-07	4.22E-06	6.866733844	NA
PA0470	-1.207835245	6.368187858	-9.261327946	3.05E-07	4.26E-06	6.574289843	fiuA
PA4442	1.860768066	8.963497817	9.260421596	3.06E-07	4.26E-06	6.81914543	cysN
PA1863	-2.957402805	6.328822436	-11.53889102	3.06E-07	4.26E-06	7.015555595	modA
PA3654	-1.267937343	5.533387048	-9.256817783	3.07E-07	4.26E-06	6.550286295	pyrH
PA0962	-2.106286838	8.997486276	-9.253328902	3.08E-07	4.27E-06	6.82497284	NA
PA1920	-2.096538372	6.468922223	-9.919375583	3.10E-07	4.28E-06	6.722641943	nrdD
PA1072	-1.133483067	5.658603869	-9.224741818	3.20E-07	4.40E-06	6.493483333	braE
PA1377	1.480308431	5.995696238	9.220707811	3.22E-07	4.41E-06	6.528088682	NA
PA1541	1.763281567	4.9036541	9.219163433	3.22E-07	4.41E-06	6.60238039	NA
PA5314	1.229515063	5.691787277	9.212510305	3.25E-07	4.44E-06	6.504965254	NA
PA2642	1.693115317	9.170351774	9.189019838	3.35E-07	4.57E-06	6.748762301	nuoG
PA5099	-1.248061569	6.644781111	-9.17055023	3.43E-07	4.66E-06	6.473961158	NA
PA5526	-1.897279915	6.004707251	-9.603964321	3.45E-07	4.68E-06	6.535782806	NA
PA3192	1.549414673	5.399777545	9.151899898	3.51E-07	4.76E-06	6.448669077	gltR
PA2464	1.266536381	5.194872062	9.132875079	3.60E-07	4.86E-06	6.431676291	NA
PA1864	-1.676159769	4.838184288	-9.095284949	3.78E-07	5.09E-06	6.42036324	NA
PA5542	-1.454179202	4.80189646	-9.069572016	3.91E-07	5.25E-06	6.356785196	NA
PA1928	-1.58065323	4.833125096	-9.065006069	3.93E-07	5.27E-06	6.378916382	rimJ
PA1732	1.679724473	5.629451019	9.102698728	3.95E-07	5.28E-06	6.333292154	NA
PA0108	-1.437309173	5.589640583	-9.0607147	3.95E-07	5.28E-06	6.284995035	coIII
PA2862	-1.498578839	4.809114895	-9.047904212	4.02E-07	5.35E-06	6.334585739	lipA
PA2390	-1.294610296	4.777575867	-9.045496213	4.03E-07	5.36E-06	6.334890713	pvdT
PA4409	1.700193095	7.818575833	9.041132211	4.06E-07	5.37E-06	6.436045233	ftsQ
PA5057	1.36896227	7.250401911	9.039887736	4.06E-07	5.37E-06	6.379449961	phaD
PA4373	-1.148484976	5.838739198	-9.028488475	4.12E-07	5.43E-06	6.228787658	NA
PA2003	-2.292036184	5.477099034	-10.1756877	4.13E-07	5.43E-06	6.513474339	bdhA
PA5130	-1.413292892	6.156080533	-9.007202691	4.24E-07	5.57E-06	6.215663281	NA
PA3904	1.55511089	4.171209006	9.005146229	4.25E-07	5.57E-06	6.412770153	NA
PA2332	1.615516851	4.223105836	8.99729046	4.29E-07	5.61E-06	6.39879928	NA
PA1432	1.803498346	10.39286795	8.974858821	4.42E-07	5.77E-06	6.535182611	lasI
PA0388	-1.597444422	7.391725807	-8.924291487	4.73E-07	6.15E-06	6.225481511	NA
PA1796.1	-1.635933868	5.467439315	-8.971591059	4.75E-07	6.16E-06	6.128875569	NA
PA2950	-1.798901808	7.704792969	-8.909672584	4.82E-07	6.24E-06	6.234360723	NA
PA1300	-3.764011634	3.772185927	-10.41210291	4.91E-07	6.34E-06	6.703550446	NA
PA4488	1.220921259	5.562556709	8.894158163	4.92E-07	6.34E-06	6.067741681	NA
PA1130	1.398530817	6.664461605	8.890683212	4.94E-07	6.35E-06	6.111871054	rhlC
PA4601	1.432004833	8.387911199	8.887559472	4.96E-07	6.36E-06	6.277404136	morA
PA3437	1.166170888	5.443679879	8.867020413	5.10E-07	6.52E-06	6.038693154	folM
PA4074	1.226003948	4.936739475	8.860631993	5.14E-07	6.56E-06	6.072903706	NA
PA5212	-1.839943252	8.32857759	-8.821066977	5.42E-07	6.89E-06	6.174319887	NA
PA2015	-1.538432077	8.628760657	-8.820335915	5.42E-07	6.89E-06	6.201488054	liuA
PA0866	-1.183092989	5.589350636	-8.813326112	5.47E-07	6.94E-06	5.931416542	aroP2
PA3329	-1.310329481	6.390256797	-8.800748355	5.56E-07	7.04E-06	5.95789858	NA
PA0534	2.450200831	8.207356056	9.544418447	5.71E-07	7.21E-06	6.251976088	NA
PA2452	-2.124050127	3.84379967	-8.772870935	5.77E-07	7.28E-06	6.208381963	NA
PA0279	2.335600818	2.265468642	8.768073233	5.81E-07	7.31E-06	6.419858916	NA
PA1875	-1.572859384	6.117208591	-8.77830181	6.03E-07	7.57E-06	5.871629352	NA
PA3899	-1.689627095	3.787372385	-8.725931914	6.15E-07	7.69E-06	6.10183211	NA
prrF1	-2.113473155	3.006062285	-8.698609748	6.38E-07	7.96E-06	6.215104464	NA
PA3952	-1.497230135	4.087846288	-8.657577901	6.74E-07	8.40E-06	5.944910054	NA
PA0316	-1.675609032	9.0790628	-8.647793946	6.83E-07	8.49E-06	5.986810022	serA
PA1077	1.355734364	6.528211393	8.646055461	6.84E-07	8.49E-06	5.762675412	flgB
PA1244	-1.382774568	7.713432394	-8.644293194	6.86E-07	8.49E-06	5.873543317	NA
PA2648	1.391142727	7.72175875	8.643109828	6.87E-07	8.49E-06	5.875423373	nuoM
PA2983	-1.479422545	4.81774939	-8.640946854	6.89E-07	8.49E-06	5.785080593	NA
PA1901	-4.124765064	0.32866012	-8.600097629	7.28E-07	8.95E-06	6.323393538	phzC2
PA2456	1.375852582	6.184748897	8.593828947	7.34E-07	9.01E-06	5.662210297	NA
PA0834	-1.115718877	5.558233452	-8.577747617	7.50E-07	9.19E-06	5.596446001	NA
PA2270	1.374176123	4.271059651	8.546105555	7.83E-07	9.57E-06	5.757827046	NA
PA2916	2.389430952	2.074062791	8.529211333	8.01E-07	9.77E-06	6.113001964	NA
PA4811	1.59796217	6.765515298	8.541977989	8.27E-07	1.01E-05	5.580969526	fdnH
PA4674	-1.415032947	5.688236188	-8.496880642	8.37E-07	1.02E-05	5.492895845	NA
PA3678	-1.248428258	6.513407433	-8.492053225	8.43E-07	1.02E-05	5.517239112	NA
PA4133	-2.133314561	10.27903229	-8.484058408	8.52E-07	1.03E-05	5.832873984	NA
PA1183	1.838688354	9.4971872	8.483827389	8.52E-07	1.03E-05	5.788220055	dctA
PA3331	-1.485709035	7.47262285	-8.461887495	8.78E-07	1.06E-05	5.596947049	NA
PA1370	1.248449185	6.571176189	8.452537087	8.89E-07	1.07E-05	5.482067408	NA
PA5452	-1.055809367	5.883361117	-8.446812825	8.96E-07	1.07E-05	5.41063283	wbpW
PA0271	-2.405873657	4.664107065	-9.433175536	9.08E-07	1.09E-05	5.781652861	NA
PA2780	1.211822378	4.928024494	8.426573161	9.22E-07	1.10E-05	5.457002036	NA
PA0106	-1.176576342	6.048110455	-8.415691845	9.35E-07	1.11E-05	5.375788421	coxA
PA2588	-1.247589626	6.685833766	-8.407284529	9.46E-07	1.12E-05	5.416021183	NA
PA1086	1.582652112	9.531808325	8.406524806	9.47E-07	1.12E-05	5.693279113	flgK
PA3850	1.296440555	6.539084051	8.393711463	9.64E-07	1.14E-05	5.399037155	NA
PA1301	-2.517056615	4.516996076	-9.413988463	9.65E-07	1.14E-05	5.754654372	NA
PA2552	-1.666329509	8.020876738	-8.366803573	1.00E-06	1.18E-05	5.507457648	NA
PA3335	-1.15318251	5.902583502	-8.362407297	1.01E-06	1.18E-05	5.295628818	NA
PA2288	1.296382896	5.290785109	8.353962404	1.02E-06	1.20E-05	5.324152317	NA
PA0194	8.02351357	8.855294523	16.00502463	1.04E-06	1.21E-05	6.473547354	NA
PA0602	-1.08236346	5.210714362	-8.326864931	1.06E-06	1.24E-05	5.260823432	NA
PA3392	-1.576333636	5.74686637	-8.487392935	1.06E-06	1.24E-05	5.293950194	nosZ
PA5524	1.382738244	5.908407519	8.310289853	1.08E-06	1.26E-05	5.246583104	NA
PA1176	2.135705782	2.40018514	8.298491363	1.10E-06	1.28E-05	5.744415725	napF
PA2725	1.353142165	6.316250301	8.29745012	1.10E-06	1.28E-05	5.250376482	NA
PA0539	1.370517859	4.389141738	8.286702868	1.12E-06	1.29E-05	5.355219952	NA
PA0060	-1.558506531	4.882269789	-8.316211134	1.13E-06	1.30E-05	5.253981594	NA
PA2482	-1.645641998	5.618290487	-8.56508341	1.14E-06	1.31E-05	5.25584958	NA
PA4492	1.236254277	7.17487496	8.261566943	1.16E-06	1.33E-05	5.271871745	NA
PA3568	-1.553587352	5.116830995	-8.31762239	1.19E-06	1.37E-05	5.174127443	NA
PA4639	-1.294534276	6.662954412	-8.233259854	1.20E-06	1.38E-05	5.156421087	NA
PA1170	-1.109289228	5.257320753	-8.229247228	1.21E-06	1.38E-05	5.107966452	NA
PA5421	-1.231119958	4.73728603	-8.206753064	1.25E-06	1.42E-05	5.143805351	fdhA
PA3407	-3.514261675	5.837040429	-11.25201487	1.27E-06	1.45E-05	5.76019558	hasAp
PA4569	-1.278323878	6.70631977	-8.190557948	1.28E-06	1.45E-05	5.097686076	ispB
PA0188	1.350963844	4.209837509	8.18506006	1.29E-06	1.46E-05	5.233034601	NA
PA1337	-1.5984375	8.342696703	-8.18303684	1.29E-06	1.46E-05	5.26651698	ansB
PA0849	-1.341915264	6.415286199	-8.173202927	1.31E-06	1.48E-05	5.041424312	trxB2
PA1078	1.212640884	6.548098002	8.171499663	1.31E-06	1.48E-05	5.074267558	flgC
PA3601	-1.726538938	4.244830645	-8.159859679	1.33E-06	1.50E-05	5.207860481	NA
PA5059	1.199307505	4.540808532	8.15792	1.34E-06	1.50E-05	5.134665391	NA
PA1083	1.270859167	7.42863725	8.157258872	1.34E-06	1.50E-05	5.145870308	flgH
PA3150	1.533372138	8.225825649	8.151444565	1.35E-06	1.51E-05	5.209297238	wbpG
PA2333	3.130319066	4.591490692	10.01969061	1.35E-06	1.51E-05	5.60076883	NA
PA2819.2	-2.408185697	1.960061532	-8.149293977	1.35E-06	1.51E-05	5.616417815	NA
PA0897	1.02117527	5.646911213	8.145992168	1.36E-06	1.51E-05	4.986679092	aruG
PA4491	1.397922618	7.120843149	8.130541943	1.39E-06	1.54E-05	5.074011294	NA
PA4208	-2.752864144	3.826715386	-9.049163349	1.41E-06	1.56E-05	5.455905043	opmD
PA1654	1.596167121	8.021219871	8.115446996	1.42E-06	1.57E-05	5.126596789	NA
PA3397	-2.665349223	8.904340277	-9.277317266	1.43E-06	1.57E-05	5.419923506	fpr
PA3635	-1.531980947	8.14738173	-8.089291807	1.47E-06	1.62E-05	5.102758978	eno
PA1090	1.140553571	5.170301987	8.089273059	1.47E-06	1.62E-05	4.929566798	NA
PA0120	-1.028539506	5.343307375	-8.080649818	1.49E-06	1.63E-05	4.881352353	NA
PA1030	-1.156951124	5.994752642	-8.073526435	1.51E-06	1.64E-05	4.876892526	NA
PA1404	-1.448716494	3.749855393	-8.073308308	1.51E-06	1.64E-05	5.157436108	NA
PA5170	-2.262471522	10.99204797	-8.065073863	1.52E-06	1.66E-05	5.290742985	arcD
PA2266	1.231336923	5.527108537	8.063595491	1.53E-06	1.66E-05	4.884596678	NA
PA2712	1.383637498	4.588083707	8.056675056	1.54E-06	1.67E-05	4.99052378	NA
PA5112	-1.338953928	8.169476475	-8.056308768	1.54E-06	1.67E-05	5.069327312	estA
PA0830	-1.435437605	6.652440382	-8.044067056	1.57E-06	1.70E-05	4.877536585	NA
PA4707	-1.469542614	4.578705795	-8.042485164	1.57E-06	1.70E-05	4.950072892	NA
PA3413	-1.143367194	6.204246183	-8.039630505	1.58E-06	1.70E-05	4.830690163	NA
PA1081	1.190299779	6.469034975	8.035178036	1.59E-06	1.71E-05	4.86739243	flgF
PA0869	1.178886721	7.341875829	8.034986369	1.59E-06	1.71E-05	4.953101633	pbpG
PA2779	-1.306676133	7.451914718	-8.01791559	1.63E-06	1.75E-05	4.933059551	NA
PA1172	1.113996256	5.204213356	8.014857047	1.64E-06	1.75E-05	4.812757208	napC
PA3268	-1.051418903	5.634153141	-8.011879491	1.64E-06	1.75E-05	4.769020437	NA
PA1134	-1.718406665	3.33246723	-8.009775636	1.65E-06	1.76E-05	5.177971246	NA
PA3837	-1.092059368	4.591989679	-7.989258279	1.70E-06	1.80E-05	4.845560451	NA
PA4352	-2.313439941	9.550634672	-8.250332891	1.72E-06	1.83E-05	5.140119065	NA
PA4322	1.315650306	5.264536347	7.976379133	1.73E-06	1.83E-05	4.774785517	NA
PA2687	-1.691575704	4.832853677	-8.245575341	1.73E-06	1.83E-05	4.871639339	pfeS
PA4290	-1.410733078	4.987923993	-7.971518647	1.74E-06	1.84E-05	4.761771077	NA
PA3220	1.206798257	4.855090974	7.970415063	1.74E-06	1.84E-05	4.806411161	NA
PA1178	-1.72741641	9.174867186	-7.957743143	1.77E-06	1.87E-05	5.000190021	oprH
PA4489	1.526244288	8.303198478	7.953505693	1.78E-06	1.87E-05	4.928710533	NA
PA3796	-1.253991738	5.104013807	-7.922819599	1.86E-06	1.95E-05	4.676451994	NA
PA2220	-1.18749174	5.751889685	-7.92034873	1.87E-06	1.96E-05	4.637910468	NA
PA2632	1.073444557	6.091223168	7.91210521	1.89E-06	1.98E-05	4.649419438	NA
PA2489	1.543996057	3.996424811	7.898630015	1.93E-06	2.01E-05	4.893764999	NA
PA1344	-1.203688875	5.394396884	-7.896763592	1.94E-06	2.01E-05	4.611481349	NA
PA1071	-1.127959582	5.313953237	-7.894492239	1.94E-06	2.01E-05	4.603823853	braF
PA4435	-1.227905008	6.200697146	-7.894469439	1.94E-06	2.01E-05	4.615344082	NA
PA5153	-1.235996121	7.843816007	-7.878927035	1.99E-06	2.05E-05	4.771079491	NA
PA0668.1	-3.172700906	4.91762257	-10.26109368	2.00E-06	2.06E-05	5.234200038	NA
PA2982	-1.344223895	4.66675215	-7.873848683	2.00E-06	2.06E-05	4.689317376	NA
phrD	1.432908212	6.909763031	7.866666015	2.02E-06	2.08E-05	4.665132833	NA
PA3612	-1.611177628	4.491155587	-7.928823821	2.04E-06	2.10E-05	4.690297807	NA
PA1655	1.620944512	8.141182206	7.855671163	2.05E-06	2.10E-05	4.750670163	NA
PA3781	-1.118127133	4.946654029	-7.853136145	2.06E-06	2.11E-05	4.591957452	NA
PA2166	-1.693062566	4.415002245	-7.891460534	2.07E-06	2.12E-05	4.720046039	NA
PA1076	-1.911317871	8.891953364	-7.870527745	2.10E-06	2.14E-05	4.825998759	NA
PA5069	0.99833225	5.82476392	7.837091022	2.11E-06	2.15E-05	4.524679744	tatB
PA4318	1.421968127	5.58154519	7.854100534	2.15E-06	2.18E-05	4.536810448	NA
PA2954	1.097958149	5.91530077	7.812122873	2.19E-06	2.22E-05	4.491583302	NA
PA2889	-1.363958421	4.677340208	-7.793190267	2.25E-06	2.27E-05	4.544829941	atuD
PA0516	-1.260828814	5.858938626	-7.782689004	2.28E-06	2.30E-05	4.435478041	nirF
PA2726	1.166320715	4.256399856	7.770783596	2.32E-06	2.34E-05	4.600038891	NA
PA0074	0.994563975	6.055618303	7.768717818	2.33E-06	2.34E-05	4.427847892	ppkA
PA3581	1.043533444	6.290178262	7.757075695	2.37E-06	2.38E-05	4.427773006	glpF
PA0731	1.15565254	6.432329372	7.744970516	2.41E-06	2.42E-05	4.427463177	NA
PA2391	-1.510716612	4.00415676	-7.743866818	2.41E-06	2.42E-05	4.654416131	opmQ
PA0096	1.77525944	3.614006343	7.739491235	2.43E-06	2.43E-05	4.727844194	NA
PA5214	-1.164401913	6.834446476	-7.726393618	2.47E-06	2.47E-05	4.416760805	gcvH1
PA2868	-1.178960558	5.662583574	-7.724850933	2.48E-06	2.47E-05	4.341322529	NA
PA1035	-0.996517853	5.539540265	-7.716300863	2.51E-06	2.50E-05	4.322626581	NA
PA1943	1.116514939	6.380555576	7.714951976	2.52E-06	2.50E-05	4.375823449	NA
PA2242	1.119741537	6.945085631	7.711327051	2.53E-06	2.51E-05	4.419166	pslL
PA4888	1.199485156	6.824789352	7.709471291	2.54E-06	2.51E-05	4.397593421	desB
PA0269	-1.872344089	6.367349952	-8.524500106	2.55E-06	2.52E-05	4.559951326	NA
PA4032	-1.062012418	6.039342139	-7.697954247	2.58E-06	2.54E-05	4.305237564	NA
PA2423	1.020291567	6.4133049	7.683496131	2.63E-06	2.59E-05	4.32579755	NA
PA0123	-0.988733685	6.487017815	-7.678940832	2.65E-06	2.60E-05	4.314004981	NA
PA0069	1.205423089	5.113340619	7.676402646	2.66E-06	2.61E-05	4.338756932	NA
PA3836	-1.224407322	7.57657114	-7.657053579	2.74E-06	2.68E-05	4.398984822	NA
PA0070	1.532628896	8.012379872	7.654460161	2.75E-06	2.69E-05	4.453780399	NA
PA4197	-1.192752062	5.102263549	-7.638089396	2.82E-06	2.75E-05	4.253215771	bfiS
PA2408	-2.226579368	2.394359202	-7.628349553	2.86E-06	2.78E-05	4.790798453	NA
PA4130	1.666814306	11.0923151	7.626482565	2.86E-06	2.78E-05	4.632430502	NA
PA2068	-1.180089699	5.15728458	-7.624833569	2.87E-06	2.79E-05	4.220816535	NA
PA1874	-1.753134956	9.771825119	-7.600117915	2.98E-06	2.88E-05	4.527383997	NA
PA0098	1.895756434	3.762384724	7.607860537	3.01E-06	2.91E-05	4.481753378	NA
PA1070	-1.030407439	5.158668267	-7.589698262	3.02E-06	2.92E-05	4.148550248	braG
PA4120	-1.298258514	3.956117727	-7.582896281	3.05E-06	2.94E-05	4.400504639	NA
PA4005	-1.115854581	6.85815716	-7.578626278	3.07E-06	2.95E-05	4.196155663	NA
PA3313	-1.081300184	5.805197565	-7.578202702	3.07E-06	2.95E-05	4.111369022	NA
PA3745	-1.702350191	7.06985946	-7.904777061	3.10E-06	2.97E-05	4.295968751	rpsP
PA3177	1.264276332	7.312635273	7.567731378	3.12E-06	2.99E-05	4.244746143	NA
PA5369	-1.153762587	6.283920302	-7.544299922	3.23E-06	3.09E-05	4.078319881	pstS
PA2053	1.444520379	3.606853498	7.539263316	3.26E-06	3.11E-05	4.407612205	cynT
PA3779	-1.202049751	5.989628157	-7.528176017	3.31E-06	3.15E-05	4.042539804	NA
PA4190	0.980287629	6.071682439	7.520532147	3.35E-06	3.18E-05	4.044928155	pqsL
PA2236	1.070507681	5.418632057	7.514899196	3.37E-06	3.20E-05	4.043376957	pslF
PA3718	-1.442513472	5.123408657	-7.604573965	3.39E-06	3.21E-05	4.086566916	NA
PA1079	1.159951967	7.515138222	7.511918404	3.39E-06	3.21E-05	4.183257503	flgD
PA2066	-0.999077998	5.14078611	-7.510035473	3.40E-06	3.21E-05	4.024303091	NA
PA1135	-1.139939684	6.587421268	-7.50593036	3.42E-06	3.22E-05	4.061222887	NA
PA2174	1.095057115	4.717707111	7.503597681	3.43E-06	3.23E-05	4.101303639	NA
PA0355	-1.466253665	5.497097525	-7.739388199	3.44E-06	3.23E-05	4.073283213	pfpI
PA0896	1.023159542	6.145870832	7.498044113	3.46E-06	3.25E-05	4.017959209	aruF
PA2699	-1.304882867	4.986659332	-7.494733397	3.48E-06	3.26E-05	4.032889682	NA
PA4607	-1.818101144	10.13380769	-7.470917718	3.60E-06	3.37E-05	4.352920596	NA
PA3529	-1.433911876	9.134127886	-7.469514987	3.61E-06	3.37E-05	4.25909931	NA
PA3613	-2.016873667	9.52012527	-7.531474077	3.61E-06	3.37E-05	4.323057394	NA
PA3928	1.336660881	6.031190851	7.495843317	3.62E-06	3.37E-05	3.997745007	NA
PA3934	1.024941873	6.529682817	7.467049215	3.62E-06	3.37E-05	4.003992203	NA
PA2134	-1.752647474	3.496609603	-7.454963328	3.69E-06	3.42E-05	4.308187353	NA
PA2540	1.49896847	6.851012865	7.515004471	3.70E-06	3.43E-05	4.045412898	NA
PA3350	1.134879269	6.611511954	7.450789951	3.71E-06	3.43E-05	3.990323248	NA
PA0563	1.796723834	7.736825298	7.717111146	3.76E-06	3.47E-05	4.160346946	NA
PA0249	-1.053345791	4.773690253	-7.433660607	3.81E-06	3.51E-05	3.975859821	NA
PA0346	-1.637163666	3.419028348	-7.422724512	3.87E-06	3.56E-05	4.280964691	NA
PA3637	-1.311120914	8.198304424	-7.42184751	3.87E-06	3.56E-05	4.095938179	pyrG
PA1015	-0.972213961	5.600863161	-7.415019484	3.91E-06	3.59E-05	3.853474993	NA
PA2911	-1.146018842	5.356482155	-7.386260851	4.09E-06	3.74E-05	3.827887431	NA
PA5233	-0.997440825	5.972112307	-7.384460396	4.10E-06	3.75E-05	3.81327608	NA
PA0506	-2.040103165	9.837524607	-7.480395576	4.15E-06	3.79E-05	4.189681124	NA
PA1091	1.215428869	8.254113528	7.362838882	4.23E-06	3.86E-05	4.028773942	fgtA
PA0095	1.197380318	7.46026299	7.360119418	4.25E-06	3.86E-05	3.934457695	NA
PA2710	1.197387413	5.15145993	7.359390329	4.25E-06	3.86E-05	3.837770477	NA
PA2138	1.179155801	5.036368972	7.357878936	4.26E-06	3.87E-05	3.840677144	NA
PA2538	1.790574278	2.801536007	7.354154746	4.29E-06	3.88E-05	4.286252629	NA
PA4129	1.340179909	8.620068467	7.3512243	4.31E-06	3.89E-05	4.038030601	NA
PA5129	-1.19266427	4.598697373	-7.350280473	4.31E-06	3.89E-05	3.8859197	grx
PA0572	-1.501566339	7.818015869	-7.345023229	4.35E-06	3.92E-05	3.941747407	NA
PA0454	0.92587433	6.332882132	7.339292958	4.38E-06	3.94E-05	3.78102363	NA
PA0519	-2.316602521	8.049426591	-8.337041789	4.39E-06	3.94E-05	4.20324278	nirS
PA0815	1.055767711	6.964859887	7.328566699	4.46E-06	4.00E-05	3.828795023	NA
PA1299	-1.051870347	4.56762437	-7.311053642	4.57E-06	4.10E-05	3.817710242	NA
PA0097	1.286401565	4.389083825	7.304538343	4.62E-06	4.13E-05	3.86219948	NA
PA0795	-1.394501303	8.255821117	-7.290891577	4.72E-06	4.21E-05	3.89287128	prpC
PA0596	-1.237348564	7.741225776	-7.273578393	4.84E-06	4.31E-05	3.818232618	NA
PA0134	-1.144492369	6.027470985	-7.269334674	4.87E-06	4.33E-05	3.639775037	NA
PA2076	1.015206844	5.292535279	7.265596298	4.90E-06	4.35E-05	3.664793604	NA
PA0370	1.031766709	5.460638194	7.24923565	5.02E-06	4.45E-05	3.623058846	NA
PA4168	-0.944702022	5.989405554	-7.239614131	5.10E-06	4.51E-05	3.585734882	fpvB
PA5093	-1.282094421	5.410333856	-7.265393655	5.10E-06	4.51E-05	3.606515419	NA
PA3676	-1.006189745	6.563565011	-7.234408498	5.14E-06	4.53E-05	3.625915966	NA
PA2590	1.053078488	5.909633884	7.225410406	5.21E-06	4.59E-05	3.578779791	NA
PA2069	-1.149598198	8.040959712	-7.224177295	5.22E-06	4.59E-05	3.782952519	NA
PA2099	-1.294430737	3.951457436	-7.213509252	5.30E-06	4.65E-05	3.813945639	NA
PA4418	1.323055648	8.630590663	7.213488102	5.30E-06	4.65E-05	3.811581101	ftsI
PA3783	-1.287515311	4.073487991	-7.206211176	5.36E-06	4.69E-05	3.752545793	NA
PA1736	-1.798083713	6.182759341	-8.088683331	5.46E-06	4.78E-05	3.775729431	NA
PA3122	-0.888688406	5.206270045	-7.181927738	5.56E-06	4.86E-05	3.504554716	NA
PA0939	-1.434943154	4.23045469	-7.173668439	5.63E-06	4.91E-05	3.728564324	NA
PA3212	1.301998699	4.073649867	7.160104472	5.75E-06	5.01E-05	3.69438751	NA
PA1250	0.964377779	5.498305855	7.151499202	5.83E-06	5.06E-05	3.457710723	aprI
PA5451	-0.938706477	5.34204723	-7.147118311	5.86E-06	5.09E-05	3.438180309	wzm
PA4292	-1.239033456	6.953252344	-7.141381019	5.92E-06	5.13E-05	3.507990654	NA
PA3478	1.205736265	8.223021209	7.132981529	5.99E-06	5.18E-05	3.651342682	rhlB
PA3231	-1.671697337	3.07236305	-7.132261351	6.00E-06	5.18E-05	3.842263082	NA
PA1838	1.405969602	8.31959924	7.124856123	6.07E-06	5.23E-05	3.641351841	cysI
PA0707	-1.197266523	4.016329722	-7.123436563	6.08E-06	5.24E-05	3.632194453	toxR
PA1748	-1.303245136	6.481207775	-7.143312115	6.13E-06	5.27E-05	3.443676801	NA
PA1591	-1.390649773	4.748064874	-7.134979011	6.21E-06	5.33E-05	3.492019395	NA
PA4196	-1.056702885	4.369279012	-7.108053831	6.23E-06	5.34E-05	3.541202162	bfiR
PA1136	-1.132405425	5.722364288	-7.103121964	6.27E-06	5.36E-05	3.365117072	NA
PA0518	-1.858493509	3.611689885	-7.159485825	6.27E-06	5.36E-05	3.718128655	nirM
PA4438	-1.058412054	5.628680759	-7.099798512	6.31E-06	5.38E-05	3.358208857	NA
PA2275	-1.167302893	4.685515871	-7.092866042	6.37E-06	5.43E-05	3.458618226	NA
PA5101	0.977896356	5.317426654	7.089788516	6.40E-06	5.45E-05	3.364979378	NA
PA1125	1.256073736	4.547318935	7.088214536	6.42E-06	5.45E-05	3.489287618	NA
PA1524	0.973225301	6.02168055	7.086581044	6.43E-06	5.46E-05	3.360641006	xdhA
PA5286	-1.00267758	4.668019694	-7.084663356	6.45E-06	5.47E-05	3.430170791	NA
PA4291	-1.044364825	4.907176475	-7.081062942	6.49E-06	5.49E-05	3.396049546	NA
PA1433	1.063339929	6.840292859	7.065307415	6.65E-06	5.61E-05	3.388037166	NA
PA4966	0.906930063	4.884811628	7.042702963	6.88E-06	5.80E-05	3.337558988	NA
PA3233	-0.987988894	5.052921156	-7.034291706	6.97E-06	5.87E-05	3.282545744	NA
PA3139	-1.121943478	7.78783045	-7.022142823	7.11E-06	5.97E-05	3.422322325	NA
PA0952	1.307718923	8.499383933	7.021458934	7.11E-06	5.97E-05	3.51698886	NA
PA4521	0.962384045	6.111664821	7.009383936	7.25E-06	6.07E-05	3.236999408	NA
PA1806	0.977800872	6.224201038	7.005118609	7.29E-06	6.11E-05	3.243693789	fabI
PA5236	1.015276617	5.909770634	7.001150802	7.34E-06	6.13E-05	3.215233831	NA
PA4843	1.579591436	10.67098679	7.000803736	7.34E-06	6.13E-05	3.632230584	NA
PA3886	0.941859532	5.625756878	6.996872044	7.39E-06	6.16E-05	3.207009897	NA
PA1302	-1.101570521	5.706421841	-6.974754412	7.65E-06	6.36E-05	3.157262163	NA
PA3870	1.173018288	4.15707572	6.961246892	7.81E-06	6.49E-05	3.359796382	moaA1
PA1761	-1.077669294	6.231528825	-6.958947676	7.83E-06	6.50E-05	3.153360486	NA
PA4902	-1.1270111	4.187189984	-6.940207897	8.07E-06	6.68E-05	3.315134765	NA
PA0425	-1.22572515	8.219906193	-6.933954658	8.14E-06	6.72E-05	3.313260675	mexA
PA5289	-1.136202661	6.394945089	-6.933498384	8.15E-06	6.72E-05	3.12705994	NA
PA4377	1.25230233	5.174677221	6.95709371	8.15E-06	6.72E-05	3.137785169	NA
PA4143	-0.99674534	5.653456043	-6.925754664	8.25E-06	6.79E-05	3.072288082	NA
PA1446	0.924722241	5.81483484	6.924216608	8.27E-06	6.80E-05	3.086015599	fliP
PA1445	1.223653199	4.237224378	6.917707443	8.35E-06	6.86E-05	3.258232744	fliO
PA3149	1.282181252	6.967912987	6.910597852	8.45E-06	6.93E-05	3.15627114	wbpH
PA3563	1.033966718	6.102744372	6.905321764	8.52E-06	6.97E-05	3.070922808	fruR
PA3330	-1.265728465	6.629708512	-6.907780824	8.65E-06	7.07E-05	3.107808779	NA
PA2511	1.184120878	5.757269921	6.888095173	8.75E-06	7.13E-05	3.040401369	NA
PA0673	-0.914800753	4.755694324	-6.888017394	8.75E-06	7.13E-05	3.088090922	NA
PA4331	0.999153104	4.53285831	6.886596774	8.77E-06	7.13E-05	3.146870289	NA
PA2475	1.058282714	4.538875719	6.88617663	8.77E-06	7.13E-05	3.133934529	NA
PA1159	-1.340406469	6.034256895	-7.080020098	8.82E-06	7.16E-05	3.078041976	NA
PA1861	-1.037775689	5.745096733	-6.879546938	8.87E-06	7.18E-05	2.997938171	modC
PA4480	-0.911860907	5.612070281	-6.879522424	8.87E-06	7.18E-05	2.994054918	mreC
PA1179	-1.040833702	6.880581219	-6.873205663	8.95E-06	7.24E-05	3.066698442	phoP
PA2455	1.152403603	4.050102365	6.870280139	8.99E-06	7.26E-05	3.214073914	NA
PA4481	-1.026016909	7.263430831	-6.869562888	9.01E-06	7.26E-05	3.109365712	mreB
PA0250	-1.080509112	6.814090788	-6.867830085	9.03E-06	7.27E-05	3.04841313	NA
PA3639	-1.272126449	7.97742852	-6.864875379	9.07E-06	7.29E-05	3.194234476	accA
PA1751	0.914084877	4.863082265	6.857422306	9.18E-06	7.36E-05	3.038084381	NA
PA4810	1.239825925	5.428194672	6.879796052	9.19E-06	7.36E-05	3.021863387	fdnI
PA4204	-1.33055437	6.038636877	-7.047183496	9.26E-06	7.41E-05	3.029202134	ppgL
PA1494	-2.085183787	6.734518703	-8.154283183	9.29E-06	7.42E-05	3.377083451	NA
PA0038	-1.185871431	7.579779626	-6.842770482	9.39E-06	7.49E-05	3.119425612	NA
PA4135	-1.130607576	4.265545299	-6.840731586	9.42E-06	7.51E-05	3.129705937	NA
PA2840	-1.056692333	6.98380544	-6.833906633	9.52E-06	7.58E-05	3.010855385	NA
PA2039	1.026631481	4.918958268	6.824264891	9.67E-06	7.67E-05	2.997193964	NA
PA2287	1.495714903	4.211030555	6.824036474	9.67E-06	7.67E-05	3.156663041	NA
PA0793	-0.984572237	6.441295975	-6.81377409	9.83E-06	7.79E-05	2.925436288	NA
PA5369.2	-2.612352784	2.409741525	-6.937327647	9.90E-06	7.84E-05	3.536723134	NA
PA4522	0.853132363	5.648440771	6.807600103	9.92E-06	7.84E-05	2.891843535	ampD
PA1149	1.413911119	3.589328556	6.805057244	9.96E-06	7.86E-05	3.202605089	NA
PA1910	-1.172562139	5.088555528	-6.804303965	9.98E-06	7.86E-05	2.916556113	femA
PA0099	1.070856445	6.073758771	6.787440149	1.02E-05	8.06E-05	2.871657222	NA
PA4804	0.830770401	5.872826756	6.784450576	1.03E-05	8.09E-05	2.85429436	NA
PA4611	-1.936737214	8.93366598	-7.044901272	1.03E-05	8.09E-05	3.245168534	NA
PA0270	-1.734065738	4.142525141	-7.099123293	1.04E-05	8.16E-05	3.139720811	NA
PA0105	-0.986153972	6.374739797	-6.766525114	1.06E-05	8.28E-05	2.847585244	coxB
PA3841	-1.176118968	6.843398157	-6.759633308	1.07E-05	8.36E-05	2.884519739	exoS
PA4808	0.978524537	6.372732158	6.75878863	1.07E-05	8.36E-05	2.843714631	selA
PA4519	-0.924226391	6.173246728	-6.757519151	1.07E-05	8.37E-05	2.807766996	speC
PA0566	1.351958022	4.883601769	6.804590038	1.08E-05	8.41E-05	2.910287429	NA
PA2000	-1.368268447	7.039006208	-6.82166734	1.09E-05	8.46E-05	2.91290618	dhcB
PA0101	1.197664514	4.930886086	6.738551135	1.11E-05	8.58E-05	2.868049769	NA
PA5178	-1.228951392	8.204660039	-6.738511411	1.11E-05	8.58E-05	3.013162282	NA
PA0597	-0.920314736	5.495976456	-6.723567863	1.13E-05	8.77E-05	2.739518974	NA
PA3419	0.980863622	4.692534297	6.717166026	1.14E-05	8.85E-05	2.834019372	NA
PA0045	-1.025257043	5.208377549	-6.715859884	1.15E-05	8.85E-05	2.757099335	NA
PA5055	-1.025019985	6.187828219	-6.702996055	1.17E-05	9.02E-05	2.718444533	NA
PA1027	-1.006038248	5.928052696	-6.700469625	1.18E-05	9.05E-05	2.705331353	NA
PA4321	0.995270393	5.208726626	6.678727648	1.22E-05	9.35E-05	2.713565569	NA
PA5006	0.834983208	5.861429559	6.677308327	1.22E-05	9.36E-05	2.675517904	NA
PA3305	0.972840955	5.62174624	6.673892541	1.23E-05	9.40E-05	2.676071735	NA
PA2539	1.324933071	4.611077064	6.668323707	1.24E-05	9.47E-05	2.80830979	NA
PA4781	1.168226887	6.850366327	6.657423589	1.26E-05	9.61E-05	2.734774499	NA
PA4812	1.285798601	9.149377604	6.657282484	1.26E-05	9.61E-05	2.955819276	fdnG
PA2787	0.898074198	5.941763886	6.656735456	1.26E-05	9.61E-05	2.651208802	cpg2
PA5450	-0.83065479	5.926191243	-6.652908485	1.27E-05	9.65E-05	2.623235765	wzt
PA0922.1	1.947429404	2.551967865	6.651788841	1.27E-05	9.66E-05	3.176794022	NA
PA1474	1.015734054	7.139046212	6.639492334	1.29E-05	9.83E-05	2.74216559	NA
PA0359	-1.228783358	6.145475163	-6.703678331	1.30E-05	9.83E-05	2.645987474	NA
PA5530	1.367702942	7.606768998	6.659273724	1.30E-05	9.83E-05	2.77097174	NA
PA2353	0.902037637	5.322282275	6.637111522	1.30E-05	9.83E-05	2.629888623	NA
PA2805	-1.596152339	7.85898325	-6.810936668	1.32E-05	9.94E-05	2.852734919	NA
PA4511	0.870443817	5.454736827	6.626026742	1.32E-05	9.98E-05	2.599658967	NA
PA5523	1.119219638	7.046479461	6.604393435	1.37E-05	0.00010318	2.651400109	NA
PA1789	-1.667823204	9.746491491	-6.595496509	1.39E-05	0.00010452	2.91530928	NA
PA1080	1.251611777	9.715840316	6.584745349	1.41E-05	0.000106194	2.89919046	flgE
PA1353	-1.350440811	3.407164975	-6.565106584	1.46E-05	0.000109445	2.877262228	NA
crcZ	-1.519223008	11.04776845	-6.563962634	1.46E-05	0.000109501	2.943444155	NA
PA2467	-1.635464247	3.258874657	-6.559786749	1.47E-05	0.000110047	2.890016125	foxR
PA5280	0.995772645	4.596436767	6.559211607	1.47E-05	0.000110047	2.587639259	sss
PA4495	-1.481179837	9.225099575	-6.55781821	1.48E-05	0.000110148	2.796726638	NA
PA0747	-1.095664232	7.158044197	-6.550833813	1.49E-05	0.000111244	2.586231057	NA
PA0713	-1.531836116	5.203163754	-7.125301298	1.50E-05	0.000111475	2.657476405	NA
PA4432	-1.700930081	7.683534926	-7.017901229	1.57E-05	0.000117091	2.714538242	rpsI
PA4366	1.334842378	10.38798366	6.516348143	1.58E-05	0.000117127	2.818304124	sodB
PA0077	1.107426918	6.385341867	6.513896136	1.58E-05	0.000117437	2.443223738	icmF1
PA4646	-0.974355293	6.307440704	-6.51124392	1.59E-05	0.000117785	2.413956839	upp
PA5172	-2.250258714	11.22731828	-6.754823673	1.61E-05	0.000119357	2.937668787	arcB
PA3636	-0.952819355	6.828646227	-6.496129835	1.63E-05	0.000120377	2.434766258	kdsA
PA2955	0.956469874	5.85386023	6.494281914	1.63E-05	0.000120579	2.37392559	NA
PA0482	-1.230625437	8.635610788	-6.483652249	1.66E-05	0.000122507	2.615523707	glcB
PA4768	-0.922526215	6.270249449	-6.474985351	1.69E-05	0.000124037	2.339861162	smpB
PA3085	-1.124956812	5.448815234	-6.494696903	1.69E-05	0.000124037	2.338042186	NA
PA5021	0.917100431	5.954227894	6.468271362	1.70E-05	0.000125102	2.330075115	NA
PA3744	-1.301584316	7.97869139	-6.461350309	1.72E-05	0.000126222	2.508457486	rimM
PA1131	1.140961127	5.507846875	6.481408699	1.72E-05	0.000126222	2.343563461	NA
PA3184	0.831850377	6.361093979	6.451054185	1.75E-05	0.000127948	2.326070788	NA
PA4015	-0.894909225	6.455385451	-6.450433348	1.75E-05	0.000127948	2.33271873	NA
PA4517	1.015432418	6.160641615	6.450382932	1.75E-05	0.000127948	2.310657248	NA
PA0102	-0.958774221	7.326083759	-6.448661796	1.76E-05	0.000127953	2.425269954	NA
PA0503	1.170099733	3.887415825	6.44806661	1.76E-05	0.000127953	2.553833224	NA
PA5215	-1.026471221	6.972084762	-6.447980205	1.76E-05	0.000127953	2.369582499	gcvT1
PA4338	-0.886514035	5.015348664	-6.443244246	1.78E-05	0.000128659	2.308989372	NA
PA0178	1.26031046	7.391645512	6.443004538	1.78E-05	0.000128659	2.454017336	NA
PA3124	-0.890054746	5.254368	-6.437530885	1.79E-05	0.00012964	2.270065953	NA
PA2739	1.040079153	8.14716309	6.426597295	1.82E-05	0.000131792	2.480264791	pheT
PA1532	1.10312082	7.986251076	6.416044008	1.86E-05	0.000133899	2.438852511	dnaX
PA1452	1.067702195	8.079259567	6.411432373	1.87E-05	0.000134734	2.446964507	flhA
PA2454	0.953243713	4.556208449	6.404882024	1.89E-05	0.000136004	2.338949681	NA
PA1786	0.898248674	4.74462479	6.402542863	1.90E-05	0.000136349	2.300632644	NA
PA2448	-0.947776275	5.298632867	-6.393480108	1.92E-05	0.000138199	2.195289122	NA
PA2554	-1.298335375	6.665595212	-6.51970259	1.94E-05	0.000139244	2.30038294	NA
PA2047	0.814443278	5.956033096	6.387296746	1.94E-05	0.000139244	2.190419518	NA
PA5223	0.926274681	7.340237457	6.376953793	1.98E-05	0.000141432	2.309268389	ubiH
PA3087	0.874389069	5.634224596	6.372396804	1.99E-05	0.000142306	2.16357146	NA
PA2641	1.221253336	8.721344046	6.370293017	2.00E-05	0.000142616	2.436960543	nuoF
PA4056	0.840280142	5.11232208	6.365728047	2.01E-05	0.000143501	2.17988423	ribD
PA0076	1.458340449	2.879109608	6.359843002	2.03E-05	0.000144703	2.632801476	NA
PA4033	1.222955089	4.078338518	6.357598647	2.04E-05	0.000145052	2.362629759	NA
PA0455	1.011527837	6.670729812	6.354941052	2.05E-05	0.0001455	2.186110955	dbpA
PA3927	-0.907972169	4.735292732	-6.351159593	2.06E-05	0.000146218	2.206319372	NA
PA0511	-0.95563741	4.621947555	-6.349700439	2.07E-05	0.000146384	2.213092435	nirJ
PA5051	-1.454528115	9.069991502	-6.346419452	2.08E-05	0.000146987	2.444625845	argS
PA1573	0.823955389	6.514804101	6.343651836	2.09E-05	0.000147469	2.155507243	NA
PA5368	-1.105729994	6.152589391	-6.358139351	2.10E-05	0.000148474	2.114121985	pstC
PA0735	0.843564338	5.403130773	6.334546093	2.12E-05	0.000149309	2.101870081	NA
PA3144	1.161801747	3.971010881	6.331216649	2.13E-05	0.000149938	2.340406149	NA
PA3409	-1.67089452	2.717542918	-6.327957827	2.14E-05	0.000150526	2.628692576	NA
PA5441	1.092262213	7.705039894	6.327307715	2.14E-05	0.000150526	2.265280998	NA
PA2293	4.058970814	1.806332721	7.381442607	2.16E-05	0.00015117	3.067400381	NA
PA3652	-0.882808333	5.727308502	-6.320232179	2.17E-05	0.000151756	2.054914507	uppS
PA5171	-2.276716866	10.95978385	-6.708128447	2.17E-05	0.000151756	2.658684565	arcA
PA1288	-1.319359308	8.815465151	-6.318530228	2.18E-05	0.000151756	2.355130458	NA
PA0579	-1.67802687	7.728540001	-6.805616877	2.18E-05	0.000151756	2.389830858	rpsU
PA1639	1.12070068	7.148946735	6.317807837	2.18E-05	0.000151756	2.175132461	NA
PA1807	0.837374906	6.593138222	6.297784759	2.25E-05	0.000156513	2.083203934	NA
PA5315	-1.132155548	4.593487456	-6.297486948	2.25E-05	0.000156513	2.157295669	rpmG
PA3789	-1.194213391	5.423036675	-6.445253667	2.26E-05	0.000156985	2.073939347	NA
PA2967	-1.364916469	7.913391093	-6.308510539	2.28E-05	0.000158205	2.235994555	fabG
PA0078	1.287352243	4.453221468	6.305442518	2.29E-05	0.000158805	2.166464637	NA
PA4069	0.8803269	6.980142716	6.284339314	2.30E-05	0.000159146	2.103537304	NA
PA1087	1.089584836	8.806889726	6.276604994	2.33E-05	0.000160986	2.29756208	flgL
PA3391	-0.951007498	5.245542619	-6.275706877	2.33E-05	0.000161027	2.000531913	nosR
PA2664	0.800657169	5.383305926	6.27332893	2.34E-05	0.000161267	1.996821709	fhp
PA3795	-0.974770387	6.96939462	-6.27331706	2.34E-05	0.000161267	2.078247213	NA
PA4433	-1.40028916	8.942551909	-6.270732747	2.35E-05	0.000161758	2.278121562	rplM
PA0871	-1.148056887	8.200642944	-6.268823875	2.36E-05	0.000162069	2.225397246	phhB
PA2267	1.081069796	4.120500931	6.264642851	2.38E-05	0.00016299	2.200049336	NA
PA0992	0.832551344	5.579714878	6.263005569	2.38E-05	0.000163232	1.973580423	cupC1
PA4421	1.131900427	7.968128192	6.253856337	2.42E-05	0.00016551	2.166168736	NA
PA1911	-2.158899045	2.305865247	-6.24995417	2.43E-05	0.000166376	2.579647799	femR
PA4763	1.049386583	8.559830562	6.245648246	2.45E-05	0.000167359	2.218777575	recN
PA3619	0.850189571	5.393072703	6.22864472	2.52E-05	0.000171912	1.923725265	NA
PA3438	0.93603685	6.658714608	6.225345331	2.54E-05	0.000172643	1.958502812	folE1
PA1536	0.881790275	4.506994886	6.215785837	2.58E-05	0.000175003	2.017793631	NA
PA2466	-0.96765541	5.445612684	-6.21566826	2.58E-05	0.000175003	1.882804246	foxA
PA3469	1.038597111	4.160830802	6.209367196	2.60E-05	0.000176624	2.117953685	NA
PA5449	-0.748629093	5.776374995	-6.207167898	2.61E-05	0.000177055	1.858874038	wbpX
PA4553	1.455256562	8.023084535	6.348346487	2.63E-05	0.000178103	2.113255715	pilX
PA2553	-1.460081296	7.569171245	-6.380760054	2.64E-05	0.000178138	2.101513076	NA
PA3844	-0.814820362	4.837050991	-6.200576727	2.64E-05	0.000178355	1.910339678	NA
PA3127	0.830429878	6.093603206	6.19465279	2.67E-05	0.000179897	1.868619172	NA
PA0778	-1.034119318	4.916452307	-6.187009025	2.70E-05	0.000181972	1.906901058	icp
PA2101	-0.855672267	4.517390867	-6.186238796	2.71E-05	0.000181988	1.961151333	NA
PA1549	0.943696813	7.020116088	6.185437295	2.71E-05	0.000182013	1.953020966	NA
PA3998	0.816954915	6.024155781	6.182262381	2.72E-05	0.000182756	1.84160651	NA
PA2920	0.922030745	6.718671467	6.180955562	2.73E-05	0.000182935	1.908448868	NA
PA2313	-2.310139083	7.541268461	-7.755097518	2.75E-05	0.000184163	2.409674704	NA
PA4816	0.914969391	4.438604953	6.173847537	2.76E-05	0.000184666	1.962750198	NA
PA0107	-1.254353199	3.597708629	-6.169049706	2.78E-05	0.000185922	2.145129826	NA
PA2523	-1.169163214	4.127927556	-6.16565881	2.80E-05	0.00018675	2.041752031	NA
PA0431	-1.125542456	7.113065534	-6.16153074	2.82E-05	0.000187799	1.886322637	NA
PA3663	0.85746819	5.673994181	6.160298092	2.82E-05	0.000187799	1.798556388	NA
PA4016	0.82059799	5.400770712	6.160155393	2.82E-05	0.000187799	1.803065709	NA
PA0432	-1.315616311	10.18442543	-6.155689367	2.85E-05	0.000188975	2.182912243	sahH
PA5017	0.990823212	8.476688677	6.152908888	2.86E-05	0.000189627	2.052694082	NA
PA0750	-0.849829487	5.388549538	-6.152143313	2.86E-05	0.000189646	1.775048004	ung
PA5376	-0.76749548	6.051222334	-6.151291526	2.87E-05	0.000189693	1.772734951	NA
PA2654	1.116022505	8.020192745	6.147984211	2.88E-05	0.000190515	2.002501814	NA
PA3270	-0.908120342	5.004338376	-6.142913155	2.91E-05	0.000191904	1.805713153	NA
PA0598	-1.019909103	4.924090722	-6.139445845	2.92E-05	0.000192789	1.802136484	NA
PA4640	-0.998293169	7.175698135	-6.138185532	2.93E-05	0.000192968	1.861050293	mqoB
PA2193	0.999724876	4.499111357	6.131666787	2.96E-05	0.000194814	1.897400307	hcnA
PA3767	-0.946077217	4.293656174	-6.131066256	2.96E-05	0.000194814	1.903491786	NA
PA3266	1.470980435	12.28433252	6.125376118	2.99E-05	0.00019644	2.262640306	capB
PA2004	-1.375997625	5.102800238	-6.509564076	3.01E-05	0.000197612	1.898587568	NA
PA1073	-0.766780589	5.526775581	-6.113658199	3.05E-05	0.000199848	1.69582756	braD
PA4676	-0.846931688	6.443517129	-6.111788663	3.06E-05	0.00020024	1.732243755	NA
PA2038	1.095112978	3.983744186	6.108834742	3.08E-05	0.000200996	1.98324558	NA
PA3287	-2.202667164	4.981830265	-7.465640782	3.10E-05	0.000202354	2.249926107	NA
PA1862	-1.154039051	4.792793579	-6.120800931	3.11E-05	0.000202505	1.78666044	modB
PA3925	-1.039964985	5.791725541	-6.113271667	3.15E-05	0.000204812	1.678218182	NA
PA4269	1.363540627	11.94419589	6.093140574	3.16E-05	0.00020538	2.194882183	rpoC
PA0312	0.889586512	4.884309496	6.090436516	3.17E-05	0.000206072	1.737160241	NA
PA3539	-1.245435778	6.453465572	-6.306017842	3.18E-05	0.000206639	1.763606032	NA
PA4658	-1.138912598	6.142841609	-6.185064361	3.20E-05	0.000207445	1.701883353	NA
PA0084	1.603854607	8.535389587	6.259806241	3.21E-05	0.000207737	1.996298249	NA
PA0139	-1.378353792	11.295918	-6.082485589	3.21E-05	0.000207873	2.132459713	ahpC
PA4779	0.995609703	4.900612103	6.076933307	3.24E-05	0.000209571	1.718553965	NA
PA2629	-1.062944281	6.819932956	-6.074284131	3.26E-05	0.000210262	1.705342077	purB
PA0607	-1.055904171	6.554709169	-6.070359615	3.28E-05	0.000211405	1.673756234	rpe
PA2011	-1.00841691	6.880263898	-6.067890941	3.29E-05	0.000212039	1.708310838	liuE
PA0899	0.85905426	6.567178455	6.066876058	3.30E-05	0.000212158	1.697718116	aruB
PA5333	-0.965675317	5.432981896	-6.063132441	3.32E-05	0.000213248	1.620371924	NA
PA1430	1.040440032	8.773113837	6.057153985	3.35E-05	0.000215149	1.915562975	lasR
PA4746	-0.894068002	6.108331015	-6.054120341	3.37E-05	0.000216	1.608059577	NA
PA1617	-0.861907026	5.611710401	-6.046980076	3.41E-05	0.000218352	1.582173522	NA
PA3308	-0.897712996	6.649690064	-6.044088273	3.43E-05	0.000219165	1.631323422	hepA
PA0088	1.009271448	4.9664577	6.038917789	3.46E-05	0.000220824	1.642039325	NA
PA1151	-1.063249089	8.272047455	-6.037931196	3.46E-05	0.000220933	1.831003368	imm2
PA0267	0.798531031	5.254943943	6.03727799	3.47E-05	0.000220933	1.596018015	NA
PA3340	0.88801924	6.9360445	6.034038234	3.49E-05	0.000221836	1.681963332	NA
PA5300	-1.111135273	6.169857697	-6.089838608	3.49E-05	0.000221836	1.601977134	cycB
PA3066	-1.150683621	4.358421145	-6.032838471	3.49E-05	0.000221836	1.717578606	NA
PA0603	0.877599461	7.147689631	6.028319202	3.52E-05	0.000223274	1.680530903	NA
PA3300	-0.75128302	6.15923696	-6.027582129	3.52E-05	0.0002233	1.56499934	fadD2
PA0789	-0.80003898	6.276054434	-6.024390172	3.54E-05	0.000224249	1.567110416	NA
PA4357	-2.684998102	2.258573816	-6.434277165	3.57E-05	0.000225388	2.311794428	NA
PA1580	-1.243823797	9.198562605	-6.019677044	3.57E-05	0.000225526	1.870310137	gltA
PA2241	1.25628216	3.594718203	6.013563593	3.61E-05	0.0002276	1.905262388	pslK
PA1592	-1.466002303	9.62692626	-6.009655815	3.63E-05	0.000228845	1.900998182	NA
PA0082	1.497454692	5.37083614	6.601220661	3.65E-05	0.000229656	1.773814088	NA
PA5424	-1.043639689	7.348896312	-6.003696237	3.67E-05	0.000230593	1.665473544	NA
PA0403	-0.981517553	7.028991886	-6.003148208	3.67E-05	0.000230593	1.625543249	pyrR
PA1640	0.967799448	6.865911823	5.997884647	3.70E-05	0.000232386	1.584366341	NA
PA0319	-0.741559935	5.692817872	-5.997066363	3.71E-05	0.000232448	1.490209215	NA
PA1174	1.111522441	7.886833317	5.976253972	3.84E-05	0.000240475	1.696538646	napA
PA4180	0.96500682	7.712673699	5.974503331	3.85E-05	0.000240919	1.657093647	NA
PA1369	1.137654917	5.124593999	6.026351566	3.88E-05	0.000242189	1.524882402	NA
PA5100	-1.125347571	9.67531841	-5.968290656	3.89E-05	0.00024292	1.831332358	hutU
PA3786	0.843681768	6.167410543	5.967100834	3.90E-05	0.00024314	1.479366421	NA
PA3390	-1.374878933	3.252335727	-5.955645705	3.98E-05	0.000247429	1.846358687	NA
PA1066	-0.873729041	4.644126764	-5.95543521	3.98E-05	0.000247429	1.53751342	NA
PA2320	0.913062517	4.444479957	5.950848186	4.01E-05	0.00024908	1.582120345	gntR
PA5173	-2.2385769	9.869204827	-6.562633568	4.05E-05	0.000251355	2.023552537	arcC
PA4198	-0.798561341	5.803104381	-5.944169447	4.06E-05	0.000251355	1.403144315	NA
PA5225	0.848628269	4.666493803	5.942405791	4.07E-05	0.000251829	1.518321098	NA
PA4132	-1.312184578	8.585438887	-5.939770574	4.09E-05	0.000252677	1.683746062	NA
PA5206	0.963779292	7.719221071	5.938057621	4.10E-05	0.000253134	1.592671466	argE
PA0529	-0.907291981	5.48346551	-5.932257762	4.14E-05	0.000255351	1.387155216	NA
PA3790	-1.746186057	7.475457405	-6.542352934	4.17E-05	0.00025685	1.779960179	oprC
PA0140	-1.239342566	8.218751116	-5.924618346	4.19E-05	0.00025811	1.608816034	ahpF
PA4731	-1.075828393	4.578915312	-5.923206343	4.20E-05	0.000258447	1.532077315	panD
PA2045	1.304666035	3.375881004	5.917557208	4.24E-05	0.000260382	1.762675804	NA
PA3727	0.921678214	4.494839299	5.917131623	4.25E-05	0.000260382	1.506940839	NA
PA1579	-1.007354691	7.754353783	-5.916879385	4.25E-05	0.000260382	1.551334323	NA
PA2986	-0.925359405	5.489948568	-5.914924284	4.26E-05	0.000260963	1.359342473	NA
PA1877	-1.232651467	5.6614079	-6.197448923	4.33E-05	0.000264951	1.451393452	NA
PA1465	1.470691159	3.081258524	5.904700865	4.34E-05	0.000264951	1.813197587	NA
PA2633	0.926192919	7.10618725	5.897020818	4.39E-05	0.000268136	1.436142524	NA
PA4045	0.867829363	4.451637868	5.889878478	4.45E-05	0.000271113	1.47336909	NA
PA3170	0.866490078	6.588488004	5.886444557	4.47E-05	0.000272186	1.364350052	NA
PA5104	0.884478862	6.552027142	5.886284227	4.47E-05	0.000272186	1.370443815	NA
PA2789	1.047268565	4.012353079	5.884027528	4.49E-05	0.000272938	1.561257195	NA
PA3014	-2.202098412	9.194085472	-6.769186607	4.50E-05	0.000273293	1.90385815	faoA
PA5208	-1.111320514	7.203270002	-5.88096635	4.51E-05	0.000273773	1.432002802	NA
PA0968	-0.800952343	5.540310586	-5.878140381	4.54E-05	0.000274796	1.284777443	NA
PA4872	0.768325921	6.357387209	5.873881506	4.57E-05	0.000276497	1.31879704	NA
PA1576	0.800197502	6.571597844	5.871899203	4.58E-05	0.000277134	1.336316456	NA
PA3969	0.794899695	6.742088984	5.869129238	4.61E-05	0.000277899	1.362826678	NA
PA0089	0.946295604	4.118739906	5.869021595	4.61E-05	0.000277899	1.509324689	NA
PA0471	-1.511980612	3.509508625	-5.905303465	4.61E-05	0.000277938	1.634886837	NA
PA4335	0.83336373	4.575311808	5.863615383	4.65E-05	0.00027987	1.388916861	NA
PA3898	0.77339939	5.768906932	5.857338971	4.70E-05	0.000282311	1.260858123	NA
PA3439	0.760788223	5.809478706	5.857264153	4.70E-05	0.000282311	1.260399191	folX
PA1852	-1.156508303	7.358967178	-5.856011589	4.71E-05	0.000282398	1.419155964	NA
PA0760	-1.003739112	3.958818128	-5.855837115	4.71E-05	0.000282398	1.530602145	NA
PA4715	-1.008967838	7.012801065	-5.852490183	4.74E-05	0.000283711	1.349399913	NA
PA0231	1.17795813	4.015629818	5.849321623	4.76E-05	0.000284945	1.492194508	pcaD
PA0091	0.847988915	5.607708971	5.844285773	4.81E-05	0.000287097	1.241637355	vgrG1
PA0381	-0.8521978	6.078263021	-5.8413851	4.83E-05	0.000288215	1.227918485	thiG
PA1175	1.806736625	3.48063943	6.154239121	4.84E-05	0.000288416	1.696419382	napD
PA0541	-0.800056611	5.584286846	-5.838029992	4.86E-05	0.000289258	1.211061445	NA
PA5255	1.044920291	9.238524873	5.836141257	4.87E-05	0.000289886	1.563559165	algQ
PA4567	-1.204121543	8.438745242	-5.832770496	4.90E-05	0.000291251	1.472991472	rpmA
PA1757	-1.006899508	4.044338169	-5.830274784	4.92E-05	0.000292187	1.470881629	thrH
PA1116	-0.767508983	4.974338778	-5.828640684	4.94E-05	0.000292695	1.253458395	NA
PA5297	-0.840327026	5.977257725	-5.824929604	4.97E-05	0.000294246	1.198338243	poxB
PA3526	0.930468128	6.140799764	5.823331503	4.98E-05	0.000294498	1.228851875	NA
PA0080	1.849575646	4.108952021	6.412372722	4.98E-05	0.000294498	1.662386481	NA
PA1117	-0.868582175	4.764903221	-5.822151794	4.99E-05	0.000294509	1.291033177	NA
PA2064	1.170460321	3.31943727	5.821425513	5.00E-05	0.000294509	1.625256744	pcoB
PA4419	0.890257957	6.253237502	5.821347559	5.00E-05	0.000294509	1.218780207	ftsL
PA1471	-1.318238189	5.923881476	-6.271654642	5.01E-05	0.000294967	1.357900338	NA
PA3982	0.794930635	6.024490573	5.813261033	5.07E-05	0.000297984	1.192267885	NA
PA2611	0.818998796	6.487527212	5.811650129	5.08E-05	0.000298495	1.224011005	cysG
PA0180	0.816942457	5.852478348	5.809695973	5.10E-05	0.000299183	1.183531855	cttP
PA0462	-1.218492996	7.708382595	-5.824790797	5.10E-05	0.000299314	1.359250917	NA
PA0996	-1.79718572	9.16859525	-6.238932976	5.13E-05	0.000300713	1.622449456	pqsA
ssrS	-0.878456357	5.763532705	-5.803255839	5.15E-05	0.000301556	1.151185704	NA
PA1998	1.126144557	5.264614443	5.854180562	5.16E-05	0.000301867	1.243903767	dhcR
PA4614	-0.991409116	7.7374303	-5.80024026	5.18E-05	0.000302489	1.353399196	mscL
PA0276	-1.20446274	4.245672502	-5.790069124	5.27E-05	0.000307482	1.361013206	NA
PA0490	-1.464208667	4.022931611	-5.920631064	5.30E-05	0.000308845	1.449677275	NA
PA4928	-0.742365052	6.609379754	-5.78495616	5.32E-05	0.000309547	1.178372637	NA
PA0873	0.737833795	6.589821164	5.78332092	5.33E-05	0.000310096	1.18565417	phhR
PA3148	1.119754351	7.407450144	5.781735309	5.35E-05	0.000310577	1.280426376	wbpI
PA3093	-0.816407647	5.673980519	-5.780957466	5.35E-05	0.000310577	1.109867246	NA
PA5378	-0.764858848	6.617473626	-5.780618511	5.36E-05	0.000310577	1.172083206	NA
PA1040	0.762812444	5.285302967	5.777973532	5.38E-05	0.000311668	1.135213893	NA
PA0022	-0.832560169	5.062626857	-5.774819437	5.41E-05	0.000313037	1.143498671	NA
PA5560	-1.345660807	7.632214092	-5.939771624	5.43E-05	0.000313641	1.3324527	atpB
PA4284	0.871227663	6.661251058	5.771657951	5.44E-05	0.000314095	1.171786059	recB
PA4523	-1.022059612	8.393007318	-5.770686194	5.45E-05	0.000314298	1.372667284	NA
PA1110	0.840277758	4.650469681	5.767036393	5.48E-05	0.000315949	1.221288067	NA
PA0129	-0.770395657	5.367571744	-5.758720849	5.56E-05	0.000320162	1.07440346	gabP
PA3336	-1.146006509	6.170897037	-5.889408516	5.58E-05	0.00032052	1.163391033	NA
PA1056	0.778174983	5.917908333	5.756885286	5.58E-05	0.00032052	1.086113591	NA
PA3348	0.980725277	8.52740369	5.751986262	5.63E-05	0.000322899	1.357025574	NA
PA0090	1.001298263	6.750870466	5.7511939	5.63E-05	0.000323011	1.152406531	clpV1
PA4018	1.130251337	3.607371195	5.750314891	5.64E-05	0.000323172	1.410971714	NA
PA5004	0.881291312	7.587924695	5.749204322	5.65E-05	0.000323461	1.235037529	NA
PA5285	-0.750898189	5.628997232	-5.740357609	5.74E-05	0.000328083	1.035721605	NA
PA0671	1.413865395	3.050589401	5.732428786	5.82E-05	0.00033225	1.497885392	NA
PA4991	0.806763176	5.457493897	5.729554515	5.85E-05	0.00033356	1.040240997	NA
PA5351	-1.619609652	2.407248577	-5.727887252	5.86E-05	0.000333942	1.67417144	rubA1
PA1492	1.102487376	3.320535788	5.727718013	5.87E-05	0.000333942	1.451495462	NA
PA1710	-0.842910597	5.73340275	-5.723948301	5.90E-05	0.000335777	1.008478998	exsC
PA1610	-1.139491003	8.678380617	-5.721038995	5.93E-05	0.000337124	1.310424401	fabA
PA3879	-1.161862046	7.852189015	-5.719678035	5.95E-05	0.000337575	1.230460443	narL
PA5138	-0.793357425	5.494007236	-5.715440915	5.99E-05	0.000339706	0.998996413	NA
PA3354	0.784033873	5.618201882	5.71371901	6.01E-05	0.000340374	1.005058499	NA
PA2704	0.97651732	4.870297989	5.699262864	6.16E-05	0.000348611	1.057431185	NA
PA0535	1.812623897	6.106293063	6.832744749	6.19E-05	0.000350153	1.406665693	NA
PA2562	-1.2210587	7.6853286	-5.712766293	6.24E-05	0.00035257	1.157554079	NA
PA2364	0.803080651	5.652911677	5.687408679	6.29E-05	0.000354749	0.958636759	NA
PA1645	1.296537914	3.26159976	5.685438293	6.31E-05	0.000355603	1.413192446	NA
PA2388	-0.765970186	6.584223001	-5.681508384	6.35E-05	0.000357667	0.992120755	fpvR
PA4927	0.748260064	5.629786229	5.678352069	6.39E-05	0.000359195	0.939874664	NA
PA0940	-1.124752477	4.754359441	-5.693043848	6.39E-05	0.000359195	1.066611566	NA
PA2529	0.749197544	5.760225054	5.677064051	6.40E-05	0.00035935	0.937652948	NA
PA3151	1.130049492	6.159387586	5.800564921	6.45E-05	0.000361491	1.011814917	hisF2
PA3564	1.309106447	3.055142602	5.672478868	6.45E-05	0.000361491	1.410378259	NA
PA3410	-1.370991959	2.884561356	-5.66559329	6.53E-05	0.000365457	1.420571698	NA
PA3667	0.747881966	5.292082165	5.663997487	6.55E-05	0.000366105	0.924419328	NA
PA4929	0.777040781	5.954602405	5.662739927	6.56E-05	0.0003665	0.922974461	NA
PA0205	0.965923694	4.063306946	5.662231764	6.57E-05	0.0003665	1.128314579	NA
PA4078	-1.532951264	5.83180587	-6.475769307	6.58E-05	0.000366919	1.207591759	NA
PA4212	-2.279872847	0.499718554	-5.652783576	6.68E-05	0.000371806	1.824920031	phzC1
PA2945	-0.792116458	7.126874278	-5.64896189	6.72E-05	0.00037358	0.998881774	NA
PA5525	0.922740355	6.473582281	5.648603912	6.72E-05	0.00037358	0.925317326	NA
PA3851	0.776004651	6.107360984	5.648331707	6.73E-05	0.00037358	0.902725994	NA
PA2273	-0.937713193	4.118394702	-5.64649838	6.75E-05	0.0003744	1.102579534	soxR
PA4536	0.743066866	5.187572976	5.636913774	6.86E-05	0.000380295	0.879782543	NA
PA0895	0.857738785	7.775218993	5.636306632	6.87E-05	0.000380323	1.06979221	aruC
PA5348	-0.986419647	8.99823854	-5.633361361	6.90E-05	0.000381895	1.181130084	NA
PA1453	0.944232308	8.412591607	5.631872856	6.92E-05	0.000382259	1.118718429	flhF
PA4671	-1.19873361	7.462347516	-5.700573819	6.93E-05	0.000382259	1.019351442	NA
PA3707	0.720606012	5.247002002	5.631123584	6.93E-05	0.000382259	0.872168102	wspB
PA0508	-1.471931561	7.084745048	-6.162425205	7.06E-05	0.000389177	1.119265636	NA
PA2951	-1.274116633	9.435266438	-5.616501756	7.11E-05	0.000391316	1.171581307	etfA
PA0044	-0.765318074	6.183307172	-5.606814513	7.23E-05	0.000397567	0.813114998	exoT
PA1934	-0.787463594	4.951731411	-5.599809546	7.32E-05	0.000402044	0.844787379	NA
PA3653	-1.022413229	6.394417104	-5.630490145	7.35E-05	0.000403124	0.834843621	frr
PA3885	1.360302943	2.893435652	5.597150425	7.35E-05	0.000403124	1.310662268	tpbA
PA4383	0.727245037	5.545399256	5.589859024	7.45E-05	0.000407834	0.779031281	NA
PA1889	-1.054281762	6.390117543	-5.65911587	7.45E-05	0.000407834	0.828447777	NA
PA2123	0.837578572	5.198569183	5.583611863	7.53E-05	0.000411533	0.802706705	NA
PA0938	-1.061552432	8.509143754	-5.582907436	7.54E-05	0.00041164	1.036369903	NA
PA1098	0.926058131	8.271421673	5.58156434	7.55E-05	0.000412206	1.019221478	fleS
PA2684	0.927698012	6.917126627	5.576858325	7.62E-05	0.000415196	0.853587667	NA
PA0905.1	-1.17782852	3.888386605	-5.572705122	7.67E-05	0.000417807	1.00471704	NA
PA0592	-0.795210994	4.777919894	-5.563435955	7.80E-05	0.000424202	0.807553554	ksgA
PA3214	0.756239817	5.440820123	5.560094209	7.84E-05	0.00042627	0.730770014	NA
PA5092	-1.275578813	6.200576264	-5.951641301	7.89E-05	0.00042862	0.894336777	hutI
PA4673	-0.880374093	6.222641019	-5.54910144	7.99E-05	0.000433689	0.709459974	NA
PA4171	-1.082980505	3.351259091	-5.542851892	8.08E-05	0.000438026	1.113765672	NA
PA3152	0.928292288	5.651431285	5.539118789	8.14E-05	0.000440469	0.697049555	hisH2
PA3019	-0.695346701	6.100585717	-5.537161489	8.16E-05	0.000441554	0.681136409	NA
PA1363	-1.201893052	3.981422135	-5.532448327	8.23E-05	0.00044478	0.935876127	NA
PA0734	1.004072302	4.880811506	5.527627855	8.30E-05	0.000448115	0.77390518	NA
PA4218	-1.257536704	3.642294806	-5.52361218	8.36E-05	0.000450525	0.994314706	NA
PA3602	0.949535178	6.99884066	5.523468232	8.36E-05	0.000450525	0.747965441	NA
PA0043	0.708950559	5.158869709	5.519750435	8.42E-05	0.000453033	0.672940329	NA
PA3179	-0.765393578	6.394442728	-5.516442918	8.46E-05	0.000455228	0.66918321	NA
PA2952	-1.314235174	9.222568005	-5.507504294	8.60E-05	0.000461966	0.957127654	etfB
PA3408	-0.940687383	5.288240824	-5.516547707	8.66E-05	0.000464319	0.633393657	hasR
PA1462	0.794858897	7.370157337	5.503519796	8.66E-05	0.000464319	0.775481299	NA
PA3818	-0.813806728	6.171599828	-5.502220966	8.68E-05	0.000464936	0.622550877	NA
PA2437	1.821476918	1.317834834	5.501057199	8.70E-05	0.000465216	1.430625937	NA
PA1451	0.839466169	4.172597292	5.50036973	8.71E-05	0.000465216	0.820330339	NA
PA0382	-0.775777598	5.048944866	-5.50025684	8.71E-05	0.000465216	0.644224662	micA
PA1103	0.80778566	6.743182901	5.496149519	8.77E-05	0.000468134	0.681891618	NA
PA3479	1.076015652	9.65675989	5.494021503	8.80E-05	0.00046944	0.979103052	rhlA
PA5414	0.738320682	5.783360051	5.490085947	8.86E-05	0.000472245	0.598476366	NA
PA1919	-2.076061345	4.872590476	-6.883955199	8.88E-05	0.000472581	1.173299603	nrdG
PA3133.3	-1.828077268	2.014807105	-5.48647487	8.92E-05	0.00047329	1.320740177	NA
PA2564	-1.026052053	4.630019619	-5.500245245	8.92E-05	0.00047329	0.67874943	NA
PA1740	0.91057892	4.138465493	5.485674685	8.93E-05	0.00047329	0.815519248	NA
PA4706	-1.122559071	3.443867985	-5.48538703	8.94E-05	0.00047329	0.982203958	NA
PA5460	-1.763732697	5.931507702	-6.669536515	8.94E-05	0.00047329	1.023762676	NA
PA5479	-0.945176734	6.49905164	-5.485078054	8.94E-05	0.00047329	0.617605139	gltP
PA4856	0.787306197	7.420098044	5.483979184	8.96E-05	0.00047376	0.74771528	retS
PA1685	-0.682846993	5.887239351	-5.481432828	9.00E-05	0.000475436	0.571197137	masA
PA0532	1.854835106	4.753340908	6.513741343	9.02E-05	0.000476156	1.068259336	NA
PA5118	-0.726842958	6.239302044	-5.473963618	9.12E-05	0.000480533	0.575759133	thiI
PA2104	-0.730781844	4.955224695	-5.473763137	9.12E-05	0.000480533	0.602952085	NA
PA4462	0.995974031	8.621639837	5.471009375	9.17E-05	0.000482378	0.846309969	rpoN
PA3154	1.008058057	6.478048847	5.484440634	9.17E-05	0.000482378	0.621719823	wzy
PA5229	-0.77907985	6.121198804	-5.464834838	9.27E-05	0.000486766	0.562766557	NA
PA0716	0.922008114	7.565065682	5.458317637	9.37E-05	0.000491815	0.710250427	NA
PA3762	-1.016654128	5.33000517	-5.523956576	9.38E-05	0.000491815	0.577306531	NA
PA5508	1.242155715	4.119848797	5.486115807	9.43E-05	0.000494053	0.779188271	NA
PA1217	-0.883951212	5.105915449	-5.450107419	9.51E-05	0.000497682	0.535356543	NA
PA4670	-1.038744349	8.019742776	-5.447091341	9.56E-05	0.000499867	0.729151759	prs
PA0931	-0.679795074	5.814211817	-5.44224075	9.64E-05	0.000503685	0.495897136	pirA
PA1973	1.154747839	3.196127737	5.439644829	9.69E-05	0.000505525	0.957468213	pqqF
PA2272	0.725090447	5.64274341	5.436634293	9.74E-05	0.000507742	0.500823187	pbpC
PA4684	-0.730939674	5.059184558	-5.435579079	9.75E-05	0.000508218	0.533023733	NA
PA0085	1.453080995	6.893903382	5.93517588	9.78E-05	0.000508894	0.797861584	hcp1
PA2619	-1.463219	6.084815017	-6.185161038	9.81E-05	0.000509878	0.782204984	infA
PA5201	-0.866687225	6.999443408	-5.432160814	9.81E-05	0.000509878	0.575098272	NA
PA3702	0.697019807	6.13210889	5.428562353	9.88E-05	0.000512649	0.498966032	wspR
PA4283	0.849391265	5.452064595	5.426582201	9.91E-05	0.000513969	0.492956862	recD
PA4406.1	1.205084213	3.674419748	5.421475238	0.000100002	0.00051814	0.815403012	NA
PA5001	0.782587744	6.84144554	5.420419372	0.000100188	0.000518311	0.555326849	NA
PA0811	0.902414614	4.774182641	5.420250033	0.000100218	0.000518311	0.556325097	NA
PA4176	0.810842403	6.098324893	5.419663786	0.000100321	0.000518373	0.483822252	ppiC2
PA4620	0.785042288	5.428790525	5.417352592	0.000100731	0.000520014	0.473846718	NA
PA4117	0.852077226	7.974851811	5.41586771	0.000100995	0.000520902	0.686246886	bphP
PA5422	-0.810246032	6.852850539	-5.410760097	0.000101909	0.000524858	0.53572144	NA
PA4842	-1.005903722	8.371523677	-5.41054596	0.000101947	0.000524858	0.712857194	NA
PA2017	0.692797366	5.700331186	5.409365063	0.00010216	0.000525474	0.448660988	NA
PA1747	-1.466963229	6.527484733	-6.026639615	0.000102888	0.000528507	0.748881588	NA
PA4683	1.153731762	7.005958289	5.468025947	0.000102937	0.000528507	0.610286584	NA
PA5111	-1.075184443	6.051523408	-5.554712815	0.000104071	0.000533848	0.501767511	gloA3
PA0272	-0.726082371	4.666797625	-5.393875775	0.000104992	0.000538083	0.504071572	NA
PA0430	-0.758652456	6.633240932	-5.391199118	0.000105489	0.000540144	0.462329674	metF
PA3067	-0.921793724	4.541431439	-5.38429706	0.000106784	0.000545867	0.50984399	NA
PA4182	0.771189666	5.427567535	5.384211848	0.0001068	0.000545867	0.407829417	NA
PA1065	-0.963829646	4.275274343	-5.381945495	0.000107229	0.000547564	0.562384993	NA
PA2450	0.704807527	5.659090128	5.378210809	0.000107939	0.000550694	0.392139792	NA
PA4937.1	-1.073342959	4.188911585	-5.376745366	0.000108219	0.000551626	0.581968789	NA
PA1296	0.748564953	6.796993667	5.373677689	0.000108808	0.000554128	0.461904964	NA
PA0305	-0.763600622	6.026393169	-5.369671799	0.000109582	0.000557568	0.380331207	NA
PA0094	1.120008917	5.314481816	5.566367321	0.000110717	0.000562836	0.478405124	NA
PA3088	0.770005565	6.879014332	5.360181446	0.000111439	0.000565996	0.447748776	NA
PA2724	1.83474025	1.425369209	5.349110262	0.000113646	0.00057669	1.135315297	NA
PA3009	-0.821627717	6.195741817	-5.347794365	0.000113911	0.000577518	0.345643357	NA
PA2932	-1.137206009	3.634892358	-5.346220971	0.000114229	0.000578613	0.673396119	morB
PA3213	0.705392056	6.460684778	5.344585399	0.000114561	0.000579774	0.373256259	NA
PA3153	0.732062043	5.823162946	5.342791512	0.000114926	0.000581101	0.330006299	wzx
PA1865	0.787165039	6.446121961	5.335368628	0.000116449	0.000588277	0.361094696	NA
PA4618	0.868984514	6.397313636	5.32496531	0.00011862	0.000598706	0.338894637	NA
PA0072	1.573192076	2.34247136	5.322574267	0.000119124	0.000600718	0.924687629	NA
PA4181	1.071942034	3.413668734	5.317038512	0.000120302	0.000606114	0.65542838	NA
PA2002	-0.748954265	4.981262716	-5.314622349	0.000120819	0.00060818	0.318263416	NA
PA2956	-0.708271696	5.007434682	-5.306785753	0.000122514	0.000616163	0.300763031	NA
PA3861	-1.035231919	8.149554421	-5.306234209	0.000122634	0.00061622	0.488369181	rhl
PA2806	-0.708070254	4.92933566	-5.297726041	0.000124504	0.000625062	0.280490212	NA
PA3257	1.096293334	10.51165032	5.294453037	0.000125232	0.000628156	0.683503573	prc
PA2380	0.770656228	4.891151262	5.293147743	0.000125523	0.000629059	0.293590036	NA
PA4733	-0.740393799	7.110646366	-5.291035888	0.000125996	0.00063087	0.34567138	acsB
PA4407	1.202028769	11.32529608	5.289204876	0.000126407	0.00063237	0.732151993	ftsZ
PA4968	0.679436297	5.863937909	5.288409179	0.000126586	0.000632707	0.229117167	NA
PA0841	-0.806271654	4.626123591	-5.285994311	0.000127132	0.000634873	0.313504872	NA
PA1324	-0.91672505	7.763672365	-5.279660479	0.000128574	0.000641278	0.412019736	NA
PA4332	0.729588391	6.540305761	5.279369612	0.000128641	0.000641278	0.268074396	NA
PA4600	-0.719547843	4.901108456	-5.273202275	0.000130063	0.000647521	0.25783092	nfxB
PA4854	-0.87016861	6.485816917	-5.272945362	0.000130122	0.000647521	0.223750798	purH
PA3943	0.688698778	6.170928062	5.272291664	0.000130274	0.000647707	0.214528244	NA
PA1245	0.997337587	8.157388266	5.268595867	0.000131135	0.000651417	0.424284745	NA
PA4183	0.731276209	4.653683543	5.265773347	0.000131797	0.00065413	0.298914966	NA
PA4334	0.747802479	5.25156952	5.265106883	0.000131954	0.000654334	0.203473133	NA
PA3726	-0.763184591	4.587900453	-5.261957072	0.000132697	0.000656994	0.301071793	NA
PA3728	0.810936891	7.515916171	5.261850825	0.000132723	0.000656994	0.351670553	NA
PA3644	-0.816179903	6.956595525	-5.261084939	0.000132904	0.000657082	0.266293831	lpxA
PA4636	-0.722537953	6.358807195	-5.260796575	0.000132972	0.000657082	0.20152205	NA
PA5128	-1.075083765	8.03234253	-5.260013033	0.000133159	0.000657186	0.388420676	secB
PA4578	-1.020654162	9.549173703	-5.259729548	0.000133226	0.000657186	0.55163703	NA
PA1157	-0.753033597	4.88098812	-5.259003983	0.000133399	0.000657464	0.229326155	NA
PA3141	0.917491694	8.783444672	5.255412689	0.000134256	0.000661116	0.472364269	wbpM
PA2190	-1.02475811	3.868947795	-5.253543817	0.000134705	0.000662749	0.45351838	NA
PA3606	0.9511233	4.334177061	5.252632789	0.000134924	0.000663251	0.36313022	NA
PA1218	-1.395585803	4.087549959	-5.571889719	0.000135081	0.000663443	0.476520568	NA
PA3944	0.717296614	6.520934454	5.250114009	0.000135532	0.000665085	0.206050514	NA
PA0020	-0.937037091	7.249225933	-5.248656298	0.000135886	0.000666241	0.278506623	NA
PA4465	0.931525072	8.634020558	5.244394934	0.000136924	0.00067075	0.441394221	NA
PA1082	1.012507889	9.371484488	5.24269107	0.000137342	0.000672213	0.505072439	flgG
PA0467	-0.77459462	5.619603746	-5.237972073	0.000138505	0.00067732	0.119755094	NA
PA1197	-1.010671718	5.924478208	-5.343531848	0.000138683	0.000677605	0.184367504	NA
PA0578	-0.711056522	5.787403495	-5.228513211	0.000140867	0.000687684	0.100695264	NA
PA2136	-1.227441967	3.88257401	-5.25668363	0.000140996	0.000687721	0.382920971	NA
PA0243	-0.703092865	4.856591791	-5.227221968	0.000141193	0.000688087	0.161626235	NA
PA1604	-0.972452422	6.362574384	-5.252381861	0.000142	0.000691427	0.163243549	NA
PA1461	0.738330305	5.711144296	5.223021201	0.000142258	0.000692086	0.107565125	motD
PA5192	-1.045664124	8.012243914	-5.220080638	0.000143009	0.00069514	0.308890827	pckA
PA4535	0.790520225	6.721474176	5.215937862	0.000144073	0.000699713	0.172326697	NA
PA4090	-0.853270073	6.587371197	-5.212923903	0.000144853	0.000702896	0.121730127	NA
PA4115	0.944830282	8.780832636	5.210806798	0.000145403	0.000704738	0.38514877	NA
PA0206	0.797529471	4.611869298	5.210505745	0.000145481	0.000704738	0.206169592	NA
PA4285	0.681277929	6.561698863	5.207705212	0.000146213	0.000707676	0.128146905	recC
PA4848	-1.004361344	9.042652256	-5.193139216	0.000150081	0.000725775	0.38060627	accC
PA4336	0.908267953	5.736482711	5.201606339	0.000151123	0.000730192	0.057817338	NA
PA1261	0.920722599	4.071702743	5.186736849	0.000151814	0.000732312	0.261780521	NA
PA0026	-0.919017113	5.460357993	-5.214594096	0.000151821	0.000732312	0.041401499	plcB
PA3013	-1.821377329	7.804449507	-6.088788539	0.000152165	0.000733349	0.551390591	foaB
PA2962	0.848546012	4.329916819	5.176385253	0.000154661	0.000744744	0.195746305	tmk
PA2492	0.658027779	6.528619442	5.169985888	0.000156449	0.000752713	0.056971068	mexT
PA2023	-1.168367371	7.294257318	-5.30759367	0.000157319	0.000755914	0.195620131	galU
PA3217	0.812603407	7.033894922	5.166678087	0.000157382	0.000755914	0.097191323	cyaB
PA4061	-0.914623751	7.790446743	-5.162755493	0.000158495	0.000760616	0.177771919	NA
PA1817	0.67382206	5.972631055	5.160901164	0.000159025	0.000762509	-0.006829383	NA
PA3822	-1.178534394	6.233160746	-5.515747652	0.000159563	0.000764445	0.147366212	NA
PA0198	6.103250613	9.28534687	9.607763376	0.00016052	0.000768376	1.445300309	exbB1
PA5237	0.919367619	7.893144853	5.153530032	0.000161146	0.000770724	0.175455995	NA
PA5367	-0.779074856	5.690977276	-5.151135343	0.000161842	0.000773397	-0.041772755	pstA
PA5162	0.654694082	6.065231963	5.149299506	0.000162378	0.000775301	-0.022632137	rmlD
PA3415	-2.365452328	5.798989636	-7.154458121	0.000162714	0.000776254	0.69485886	NA
PA2731	0.756063415	5.58505019	5.143424197	0.000164104	0.000782222	-0.040289275	NA
PA2791	0.984820922	4.031335349	5.140221307	0.000165052	0.000786083	0.204548604	NA
PA1454	0.92018292	9.069597588	5.134993818	0.000166614	0.000792851	0.272347054	fleN
PA3807	-1.096345352	7.607902922	-5.157439286	0.000168041	0.000798972	0.11594912	ndk
PA2557	-0.75962274	6.507380045	-5.129674845	0.000168218	0.00079914	-0.014153418	NA
PA2937	-1.219003306	5.357490742	-5.564357212	0.000168724	0.000800229	0.110453314	NA
PA5307	0.718546529	6.637081409	5.127988146	0.00016873	0.000800229	-0.008287854	NA
PA4420	0.969190058	8.454925424	5.123277265	0.000170169	0.000806377	0.189419111	NA
PA1909	-1.134905696	4.049944841	-5.116877216	0.000172144	0.000815054	0.181137229	NA
PA4431	-1.132846556	8.445856107	-5.112273757	0.000173579	0.000821163	0.165186755	NA
PA1547	0.826400408	4.144446291	5.105812752	0.000175615	0.000830099	0.107751416	NA
PA5308	-0.806501839	6.416347193	-5.102200341	0.000176764	0.000834833	-0.092990315	lrp
PA0581	0.7174928	5.371690767	5.096102332	0.000178721	0.000843373	-0.123038151	NA
PA4307	-0.666995339	6.142889249	-5.090694533	0.000180476	0.000850943	-0.14102072	pctC
PA4897	-0.767074656	5.903069404	-5.089410023	0.000180895	0.000852211	-0.147298399	NA
PA1673	-1.48738306	8.99360646	-5.275593421	0.000181771	0.000855623	0.272182928	NA
PA2953	-1.431654405	8.564637008	-5.354259843	0.000182592	0.000858774	0.225540215	NA
PA0668.4	-2.303198438	7.980820798	-6.360020124	0.000182746	0.000858786	0.570108937	NA
PA3000	-0.640524469	5.715024896	-5.082601059	0.000183135	0.000859901	-0.173430757	aroP1
PA3191	0.755424148	5.06493292	5.073852725	0.000186056	0.00087289	-0.140656895	NA
PA3317	0.751374206	4.469867179	5.0724617	0.000186525	0.000874365	-0.041339947	NA
PA5336	-0.791375551	5.569649546	-5.070840051	0.000187073	0.000875291	-0.189539299	gmk
PA2146	-1.663446891	2.696655557	-5.097219072	0.000187098	0.000875291	0.397683211	NA
PA4807	0.82168707	5.735501589	5.070505113	0.000187187	0.000875291	-0.173274443	selB
PA0997	-1.475005122	8.916289805	-5.345452015	0.000188714	0.000881703	0.219237334	pqsB
PA4568	-1.129478409	8.126285781	-5.075489289	0.000189457	0.000884446	0.047704821	rplU
PA5475	-1.600463445	9.907346668	-5.233683025	0.000191841	0.000894809	0.29160953	NA
PA1312	0.890886314	4.468148986	5.056501621	0.000191993	0.000894809	-0.03644302	NA
PA4632	-0.948876558	6.115389974	-5.134474847	0.000192984	0.000898688	-0.170918168	NA
PA4877	-1.085298401	2.903798053	-5.052652581	0.000193337	0.000899589	0.314481116	NA
PA5298	-0.818971757	5.777613909	-5.0511703	0.000193857	0.000901267	-0.228072342	NA
PA0782	0.900186163	9.309163701	5.04967716	0.000194382	0.000902967	0.138748031	putA
PA2855	0.865151987	4.043500258	5.046356385	0.000195556	0.000907674	0.040790071	NA
PA3717	-0.822694767	3.891560288	-5.045805364	0.000195751	0.000907836	0.059949169	NA
PA2987	-0.827316196	4.920469058	-5.044234926	0.000196309	0.000909679	-0.171533721	NA
PA0050	-0.975487022	4.96693944	-5.125006803	0.000197061	0.000912414	-0.164592486	NA
PA5343	0.833474281	4.881898978	5.041068224	0.00019744	0.000913421	-0.165731803	NA
PA4440	0.675093735	5.558353847	5.040080395	0.000197794	0.000914147	-0.235128367	NA
PA3582	0.773416572	7.227791369	5.039443567	0.000198022	0.000914147	-0.09482484	glpK
PA2277	1.322844037	3.653823463	5.07696887	0.000198081	0.000914147	0.130418858	arsR
PA3705	0.803043948	4.14178232	5.020350017	0.000205005	0.000945329	-0.057520347	wspD
PA2026	0.70485009	4.746978095	5.009289953	0.000209166	0.000963732	-0.199140539	NA
PA2458	0.616715118	5.604095568	5.007878289	0.000209704	0.000965422	-0.300188055	NA
PA0193	7.948176831	9.49908102	10.05739159	0.000210914	0.000969691	1.311632906	NA
PA3832	0.765957423	4.259965578	5.004557157	0.000210974	0.000969691	-0.104386274	holC
PA5312	-0.985642893	9.246150644	-5.001824489	0.000212025	0.000973731	0.043387235	NA
PA2278	0.991172214	3.879893932	4.994856374	0.000214729	0.000985352	-0.045145311	arsB
PA5467	1.050336987	4.151274928	4.991842147	0.00021591	0.000989179	-0.103565437	NA
PA3843	-0.97714459	3.781089088	-4.991835605	0.000215913	0.000989179	0.020969355	NA
PA0265	-0.834321429	8.215308971	-4.987741549	0.000217528	0.000995772	-0.090929334	gabD
PA3402	0.66918056	5.415764796	4.982282477	0.000219701	0.001004906	-0.341558745	NA
PA3878	0.620216642	6.127475512	4.980461649	0.000220431	0.001007429	-0.334357988	narX
PA0838	0.896921298	8.610826623	4.977536218	0.000221609	0.001011995	-0.06581775	NA
PA0055	-0.758417286	6.080653798	-4.976968066	0.000221838	0.001012226	-0.358780383	NA
PA1209	0.789109955	4.692729615	4.975822485	0.000222302	0.001012861	-0.255628777	NA
PA3337	-1.36350412	10.08630124	-4.986917546	0.000222335	0.001012861	0.082280209	rfaD
PA4552	1.301553611	9.001824427	5.068353052	0.000222982	0.001014987	-0.016595954	pilW
PA2640	0.928810525	6.421495185	4.996048387	0.000224449	0.001020846	-0.315986717	nuoE
PA4242	0.941645394	7.960146919	4.967396525	0.000225742	0.001025901	-0.16267598	rpmJ
PA3427	-0.628456427	5.800667153	-4.964103569	0.000227101	0.001031251	-0.391672095	NA
PA3146	0.91135648	6.236071904	4.985608843	0.000228607	0.001037256	-0.34276001	wbpK
PA4758	-1.001449166	9.394195333	-4.957645215	0.000229792	0.001041249	-0.034761435	carA
PA2485	-1.209503707	5.099888295	-5.359875136	0.000229855	0.001041249	-0.181252805	NA
PA1602	-0.91298848	4.15875482	-4.956771302	0.000230159	0.001041791	-0.160250586	NA
PA1850	0.735444078	4.80385329	4.954501853	0.000231114	0.001045278	-0.325823214	NA
PA3897	0.76651766	5.561353462	4.95389355	0.000231371	0.001045488	-0.388202631	NA
PA3248	0.727223602	5.632754228	4.953515936	0.00023153	0.001045488	-0.398537162	NA
PA2999	-0.596322934	5.773519962	-4.95055939	0.000232783	0.001050307	-0.420967919	nqrA
PA4525	1.392650864	11.77644875	4.947500602	0.000234086	0.001055346	0.13571711	pilA
PA1754	0.97064804	9.348610883	4.944768848	0.000235257	0.001058178	-0.054676078	cysB
PA3672	-0.757439042	4.796605035	-4.944518829	0.000235364	0.001058178	-0.335117319	NA
PA2197	-0.78357842	5.787357939	-4.944369954	0.000235428	0.001058178	-0.429248573	NA
PA0351	0.625123169	5.013712576	4.944289949	0.000235462	0.001058178	-0.375623804	NA
PA2321	0.83220429	4.079931765	4.942741155	0.000236129	0.001060333	-0.15868632	NA
PA3743	-0.947966831	7.116962303	-4.953073816	0.000236418	0.001060788	-0.310610081	trmD
PA0122	-1.042070595	10.41398958	-4.937169761	0.000238545	0.001069481	0.01461438	NA
PA4513	-0.83922236	4.89822536	-4.935994783	0.000239057	0.001069596	-0.392042157	NA
PA5295	0.685160396	6.670686344	4.935974016	0.000239066	0.001069596	-0.364329614	NA
PA3393	-0.894105876	3.902182008	-4.935811743	0.000239137	0.001069596	-0.134227418	nosD
PA5131	-0.866013503	7.983384331	-4.932459659	0.000240607	0.001075318	-0.226901921	pgm
PA3755	0.609192827	5.768100183	4.928454267	0.000242375	0.001082364	-0.449402619	NA
PA4388	0.60482027	5.65900525	4.92716901	0.000242945	0.001084055	-0.453418072	NA
PA0540	-0.70347872	4.31699875	-4.921836604	0.000245325	0.001093814	-0.301672879	NA
PA3610	-0.758753604	4.3488038	-4.920046356	0.00024613	0.001096538	-0.327092502	potD
PA3840	-0.62250618	5.263086108	-4.9189649	0.000246617	0.001097844	-0.472466974	NA
PA3903	-0.813903249	7.04997692	-4.912235473	0.000249673	0.001110572	-0.383913134	prfC
PA1473	0.700585566	5.139151039	4.906604344	0.00025226	0.001121198	-0.46747898	NA
PA3086	0.668803698	5.434383907	4.90400579	0.000253463	0.001125661	-0.488090151	NA
PA3470	0.864547472	3.67639076	4.899069565	0.000255765	0.001134993	-0.163910282	NA
PA0861	0.772131605	8.070524634	4.898238418	0.000256154	0.001135831	-0.266234388	NA
PA2048	1.201433373	2.849136045	4.897622055	0.000256444	0.001136224	0.046288444	NA
PA5483	-0.852721946	6.755089238	-4.891088976	0.000259532	0.001149008	-0.450939236	algB
PA2915	0.656347343	6.562026105	4.889270532	0.000260399	0.001151943	-0.465116832	NA
PA4672	-0.958476921	4.705275706	-4.897577834	0.000261551	0.001156138	-0.405724511	NA
PA1699	-1.364918712	1.849216729	-4.88460624	0.000262635	0.001160022	0.218689335	NA
PA4405	0.605187494	5.858357007	4.883426741	0.000263204	0.001161627	-0.53369584	NA
PA3901	-0.776071461	5.796534826	-4.877810202	0.000265929	0.001172185	-0.55428309	fecA
PA5431	1.166720461	3.152871872	4.877644006	0.00026601	0.001172185	-0.084413858	NA
PA4987	-0.729429816	4.16655176	-4.87553665	0.000267041	0.00117581	-0.341304838	NA
PA4723	-1.039497372	6.664083522	-5.036977592	0.000267348	0.001176249	-0.421180487	dksA
PA5002	0.625499616	5.69010415	4.873218668	0.000268179	0.001178969	-0.554713734	NA
PA2253	1.120959133	3.455542208	4.872804001	0.000268383	0.001178969	-0.133716341	ansA
PA3484	0.986787666	6.247988908	4.995475769	0.000268835	0.001180037	-0.469709743	NA
PA5448	-0.669025928	4.80187144	-4.863388027	0.000273063	0.001197665	-0.513144996	wbpY
PA3882	1.001138558	4.948192952	4.95182018	0.000273499	0.001198648	-0.454368872	NA
PA4047	0.765231118	7.093704739	4.860027819	0.000274753	0.001203189	-0.469853142	ribA
PA1712	-0.853289998	4.762106474	-4.859617517	0.00027496	0.001203189	-0.471214942	exsB
PA0158	-0.638048041	6.549677389	-4.856669925	0.000276453	0.001208787	-0.532553849	NA
PA0368	0.653532685	5.402164103	4.85471877	0.000277446	0.001212192	-0.582658314	NA
PA0438	-0.644765752	4.786893464	-4.846441957	0.000281699	0.001229823	-0.532837356	codB
PA2502	0.727091945	4.510843393	4.842012017	0.000284003	0.001237633	-0.48660867	NA
PA2335	3.707203229	5.816737005	7.760630976	0.000284074	0.001237633	0.515610139	NA
PA1819	0.600163258	6.059225079	4.841742218	0.000284144	0.001237633	-0.602162735	NA
PA2361	0.691163462	5.792574038	4.838919464	0.000285623	0.001243118	-0.612880263	NA
PA4556	1.519508363	6.789633103	5.616085178	0.000286579	0.001246321	-0.222037112	pilE
PA5259	0.751417835	4.887281232	4.831059804	0.000289783	0.001258615	-0.585302476	hemD
PA1686	0.709232896	6.251348683	4.830933181	0.000289851	0.001258615	-0.607146126	alkA
PA4554	1.384592518	10.96962948	4.842461186	0.000290761	0.0012616	-0.163233784	pilY1
PA2102	-0.998855283	4.420562147	-4.850938765	0.000291761	0.001264969	-0.474658289	NA
PA0606	-0.606935302	4.890459334	-4.824768367	0.000293159	0.001270055	-0.598118631	NA
PA1049	-0.920269783	7.871191293	-4.815522548	0.000298194	0.00129088	-0.441547733	pdxH
PA1713	-0.714215476	5.045896124	-4.813527404	0.000299292	0.001294123	-0.640354734	exsA
PA0826	-0.724953661	6.141417609	-4.813330639	0.0002994	0.001294123	-0.650942781	NA
PA4758.1	-2.345563542	-0.565781721	-4.81115545	0.000300603	0.001298329	0.423598428	NA
PA2013	-0.774037579	6.130325201	-4.806605529	0.000303134	0.001308265	-0.670562587	liuC
PA3734	-0.644100903	5.597246168	-4.805771942	0.000303601	0.001308787	-0.696530697	NA
PA4533	-0.602775485	5.341661398	-4.805562061	0.000303718	0.001308787	-0.688064294	NA
PA1123	-0.897294988	5.46119995	-4.887280096	0.000304114	0.001309497	-0.650832806	NA
PA4252	1.112962886	8.33137105	4.816997829	0.000305266	0.001312804	-0.412960931	rplX
PA3655	-1.065534016	7.720482266	-4.850448417	0.000305346	0.001312804	-0.479869766	tsf
PA4630	-0.639610993	4.87393199	-4.801187693	0.000306178	0.001315379	-0.646504277	NA
PA4588	-0.923915268	6.379185726	-4.876850223	0.000308864	0.00132591	-0.63551707	gdhA
PA4302	-0.822951688	4.769708732	-4.789207801	0.00031302	0.001342735	-0.669014065	tadA
PA0061	-0.748416626	4.382651908	-4.783275085	0.000316467	0.001356493	-0.570767211	NA
PA1396	0.760105279	5.38701221	4.781013562	0.000317791	0.001361139	-0.715725066	NA
PA3133.4	-1.56878922	2.311688305	-4.779446269	0.000318713	0.001364051	-0.109386024	NA
PA5546	-0.829402866	8.860130794	-4.778194984	0.00031945	0.001365644	-0.418405956	NA
PA2998	-0.750521528	6.476419847	-4.777996165	0.000319567	0.001365644	-0.706568487	nqrB
PA1558	0.887057026	3.602039838	4.77524701	0.000321194	0.00137156	-0.376629973	NA
PA3367	1.182745394	3.481235897	4.770442503	0.000324058	0.001382746	-0.351568252	NA
PA3077	0.854684883	3.521419433	4.766013253	0.000326722	0.001393062	-0.379088971	NA
PA4494	0.790942979	7.603168242	4.764881313	0.000327406	0.001394929	-0.566958963	roxS
PA4786	-0.631097779	5.369920928	-4.759540582	0.000330655	0.001407712	-0.776649885	NA
PA4350	-1.782915108	5.019177926	-5.928873172	0.000331383	0.001409747	-0.238334519	NA
PA3309	-1.639640367	11.96952077	-4.84029957	0.000333089	0.001415942	-0.17974339	NA
PA4319	1.003693106	4.579246354	4.799658731	0.000334109	0.00141921	-0.616839829	NA
PA0437	-0.600747057	5.480415694	-4.747568218	0.000338061	0.001434921	-0.803642712	codA
PA2565	-1.09072573	3.173051974	-4.74197519	0.000341579	0.001448767	-0.368736978	NA
PA2037	0.651259972	5.74253478	4.738545715	0.000343755	0.001456904	-0.810188488	NA
PA1758	0.609146109	6.209169642	4.726637595	0.000351423	0.001488287	-0.811455263	pabB
PA3001	-1.068603568	8.822967256	-4.722218887	0.000354313	0.001499405	-0.54509233	NA
PA5296	-0.666585867	6.965439928	-4.72084743	0.000355215	0.001502099	-0.753077001	rep
PA4277	-0.919684903	8.420336112	-4.71667776	0.000357972	0.001512627	-0.584111039	tufB
PA3510	-0.929357438	3.808876791	-4.712662991	0.000360648	0.001522796	-0.540925254	NA
PA5509	0.655380385	4.661930058	4.711814659	0.000361216	0.001524057	-0.767385402	NA
PA3096	0.924459872	4.018509456	4.707352037	0.000364219	0.001535583	-0.623986904	xcpY
PA0998	-1.449472263	8.819305823	-5.035698531	0.000367255	0.001547229	-0.441296185	pqsC
PA2301	0.633207914	5.069012839	4.702129799	0.000367767	0.001548232	-0.84046496	NA
PA4628	-0.627715738	5.986573359	-4.699864181	0.000369317	0.001553601	-0.892234133	lysP
PA0063	0.660967433	4.817452978	4.696276156	0.000371785	0.001562824	-0.81970354	NA
PA4249	-1.079668057	8.534009209	-4.702567378	0.000374175	0.001571704	-0.617959353	rpsH
PA3729	0.78342454	6.97658149	4.689546935	0.000376462	0.001580133	-0.796276868	NA
PA4575	-0.656202681	6.973755858	-4.687089466	0.000378184	0.00158536	-0.811706583	NA
PA5472	-0.662836629	4.959610007	-4.686971582	0.000378267	0.00158536	-0.859263406	NA
PA0655	-0.839709497	7.926200541	-4.686546398	0.000378566	0.001585438	-0.682888154	NA
PA4397	0.728556686	4.477659772	4.682834986	0.000381186	0.001595231	-0.789053835	panE
PA4839	-0.657920702	6.834835689	-4.674565879	0.000387092	0.001618747	-0.855803405	speA
PA1851	0.60427592	5.910912655	4.673614083	0.000387777	0.001620417	-0.932143816	NA
PA2103	-0.644321048	6.34757181	-4.672640784	0.00038848	0.001622155	-0.912967172	NA
PA0831	0.64873494	5.865869357	4.667972531	0.000391868	0.001635096	-0.942972664	oruR
PA0501	0.66117452	4.695636691	4.667066587	0.000392529	0.001636647	-0.841265119	bioF
PA5427	-1.403241417	9.934573655	-4.741963005	0.000396853	0.001653458	-0.487268923	adhA
PA1733	0.583822656	6.212984798	4.659579023	0.000398037	0.00165717	-0.938470335	NA
PA2012	-0.912797467	7.291464487	-4.668333517	0.000398646	0.001658483	-0.821028721	liuD
PA1734	0.665309997	4.756962788	4.654911129	0.000401511	0.001669177	-0.87492082	NA
PA2634	-1.051199199	8.1435597	-4.67514163	0.000402551	0.001672271	-0.734417848	aceA
PA1511	0.743016533	6.045686653	4.651287353	0.00040423	0.001678013	-0.96135346	NA
PA1553	-0.907163957	6.427063048	-4.730614797	0.000404989	0.001678738	-0.91342055	ccoO1
PA0575	0.721700444	7.381289988	4.650166215	0.000405075	0.001678738	-0.813957398	NA
PA3302	-0.668426879	7.14225896	-4.649875022	0.000405294	0.001678738	-0.866136285	NA
PA0073	1.921710957	0.755147496	4.64560909	0.000408528	0.001690894	-0.057828186	NA
PA5528	-0.932830542	8.210521546	-4.64051902	0.000412421	0.001703577	-0.75251061	NA
PA1205	0.62192696	6.190011983	4.640079015	0.00041276	0.001703577	-0.979316189	NA
PA2851	-1.090571058	8.572470585	-4.661530846	0.000412775	0.001703577	-0.716487947	efp
PA2305	0.77487138	6.727461733	4.640030661	0.000412797	0.001703577	-0.914985887	ambB
PA5522	0.770950279	6.368661916	4.638655155	0.000413857	0.001706706	-0.967537448	NA
PA2479	-0.767179238	4.115335965	-4.637003024	0.000415133	0.001710723	-0.772455875	NA
PA2802	0.579907656	5.010608634	4.631352063	0.00041953	0.001726433	-0.9755914	NA
PA3929	0.83630078	8.878594006	4.631319359	0.000419556	0.001726433	-0.680830122	cioB
PA3201	0.753641316	7.741972542	4.630725965	0.00042002	0.001727088	-0.821929367	NA
PA3203	0.5785003	5.514964641	4.6301733	0.000420453	0.001727614	-1.019032497	NA
PA0066	-0.580663095	5.379201237	-4.625915897	0.000423805	0.001740123	-1.035190124	NA
PA4563	-1.402108791	7.461940095	-5.13743588	0.000424141	0.001740241	-0.644443758	rpsT
PA0870	-0.876351161	8.441173834	-4.623439043	0.000425768	0.001745014	-0.743739527	phhC
PA3303	0.823175543	4.21183322	4.623245674	0.000425922	0.001745014	-0.825838448	NA
PA5249	0.563228445	5.422859421	4.621617943	0.000427217	0.001749055	-1.032128742	NA
PA1328	0.667225223	4.624474102	4.619315449	0.000429057	0.001755317	-0.923993802	NA
PA1168	-1.113510083	3.995207026	-4.726854662	0.00042937	0.00175533	-0.785547025	NA
PA2709	0.823553804	8.365284736	4.613700336	0.000433577	0.001771249	-0.788454005	cysK
PA3052	0.70230762	6.803290528	4.612164492	0.000434822	0.001774589	-0.968918867	NA
PA3737	-0.922876232	7.015870678	-4.642508232	0.000435022	0.001774589	-0.938346218	dsbC
PA4668	0.585240854	5.905149119	4.61145411	0.000435399	0.001774848	-1.050442366	NA
PA0418	0.577152864	5.451624981	4.610412095	0.000436247	0.001777025	-1.05375122	NA
PA3128	0.678532462	5.404828374	4.603500974	0.000441915	0.001798815	-1.059953423	NA
PA5155	-0.892418286	3.392441482	-4.600974763	0.000444005	0.001806026	-0.670597829	NA
PA1814	0.580529651	6.385950659	4.593122173	0.000450569	0.001831408	-1.049431804	NA
PA0656	-0.636821165	6.176455403	-4.591403708	0.000452019	0.001835109	-1.074096954	NA
PA0079	0.826407498	5.414826805	4.612214131	0.000452128	0.001835109	-1.069068764	NA
PA3643	-0.630218873	5.38777998	-4.59060413	0.000452695	0.001836092	-1.100367793	lpxB
PA4697	-0.734630171	6.25859952	-4.589566621	0.000453574	0.001838339	-1.071918604	NA
PA1340	-0.81206982	7.010149487	-4.589017817	0.00045404	0.001838909	-0.996602969	NA
PA0999	-1.016263471	9.187929276	-4.587610336	0.000455236	0.001841682	-0.764025988	pqsD
PA4653	-0.691142957	4.621424773	-4.587446904	0.000455375	0.001841682	-1.012072683	NA
PA5250	-0.646848468	6.17110869	-4.586883639	0.000455855	0.001841739	-1.093491566	NA
PA4624	-0.669989582	6.667364193	-4.586666507	0.00045604	0.001841739	-1.031550743	NA
PA4647	-0.597991773	6.380372315	-4.585831826	0.000456753	0.0018433	-1.07570632	uraA
PA3040	-0.910432154	9.047462001	-4.582655028	0.000459475	0.001852963	-0.759343704	NA
PA0449	-0.809752971	7.899706051	-4.581345649	0.000460601	0.001854922	-0.909232728	NA
PA3426	0.749212942	4.923901248	4.581328808	0.000460616	0.001854922	-1.044349712	NA
PA1235	0.694826732	4.177920634	4.57719299	0.000464194	0.001866636	-0.913665493	NA
PA4955	0.583100881	6.359020939	4.576896323	0.000464452	0.001866636	-1.080779838	NA
PA0210	2.192355321	-0.34615611	4.576823821	0.000464515	0.001866636	-0.038203054	mdcC
PA2336	3.795016291	5.14456244	7.246452621	0.000465234	0.0018682	0.048598638	NA
PA2243	1.084712689	3.2284825	4.575350391	0.000465797	0.001869135	-0.670776883	pslM
PA4317	1.107593475	7.528330107	4.717230781	0.000469786	0.001883807	-0.885473922	NA
PA5039	0.603491558	6.328819329	4.569317074	0.000471087	0.001887684	-1.096138519	aroK
PA0119	-0.619328077	5.456533	-4.566994788	0.00047314	0.001894568	-1.153380666	NA
PA1876	-0.889353738	5.709681874	-4.670598823	0.000474357	0.001898099	-1.090847686	NA
PA4112	0.753333899	7.390939376	4.560641493	0.000478803	0.001914533	-0.976727549	NA
PA4847	-1.152409064	5.738963897	-5.022991102	0.000480813	0.001921216	-0.938769718	accB
PA2828	-0.665708858	6.452432517	-4.556816982	0.000482245	0.001925577	-1.129712286	NA
PA4131	-1.205013541	9.534160032	-4.573219845	0.000485984	0.001939136	-0.777722372	NA
PA2137	0.842186626	3.727783402	4.548816901	0.000489529	0.001951018	-0.853079135	NA
PA2021	-1.023940688	3.317280118	-4.548684214	0.000489651	0.001951018	-0.756703933	NA
PA0363	-0.716662151	5.009251739	-4.546682594	0.000491492	0.001956974	-1.134394701	coaD
PA1202	-0.781161659	7.375947485	-4.54573588	0.000492365	0.001959072	-1.03853146	NA
PA0665	-0.745585691	6.962293447	-4.544292664	0.000493699	0.001963	-1.095959855	NA
PA0810	0.711331837	4.819668143	4.54205767	0.000495772	0.001969859	-1.107915949	NA
PA3534	0.721593713	5.387770835	4.540838645	0.000496907	0.001972982	-1.178441921	NA
PA5371	-0.748473055	7.254406748	-4.539934911	0.00049775	0.001974943	-1.062507524	NA
PA1173	0.723950956	4.415605526	4.537594323	0.00049994	0.001982241	-1.05861033	napB
PA1762	-0.582153902	5.179875477	-4.534679815	0.00050268	0.001990007	-1.198383853	NA
PA0145	0.88864065	4.061653927	4.534397341	0.000502947	0.001990007	-0.976059567	NA
PA4984	0.803551317	5.209091557	4.543370526	0.000502953	0.001990007	-1.161382857	NA
PA5568	-0.950426375	8.284035123	-4.533789768	0.000503521	0.001990859	-0.957696658	NA
PA1107	0.588001179	5.627772546	4.533074834	0.000504196	0.001992139	-1.207729118	NA
PA1354	-0.934325052	3.704340638	-4.527911728	0.000509105	0.00201013	-0.86133217	NA
PA4236	-1.020490923	10.24551302	-4.525906549	0.000511025	0.002016303	-0.783181562	katA
PA3684	0.842997244	3.845527059	4.523906479	0.000512947	0.002022477	-0.952458656	NA
PA3645	-0.703958296	6.262082655	-4.523341025	0.000513492	0.002023215	-1.208731319	fabZ
PA4973	-0.707266634	7.505265258	-4.521514424	0.000515256	0.002028752	-1.06441976	thiC
PA2788	1.05390243	8.329074167	4.527542951	0.000518047	0.002037114	-0.928410601	NA
PA5026	0.878564415	5.777830868	4.606762262	0.0005181	0.002037114	-1.178329572	NA
PA3797	0.584424716	6.593973982	4.516451683	0.000520178	0.002043161	-1.18070133	NA
PA2438	1.226758727	3.236852905	4.516265433	0.00052036	0.002043161	-0.738298781	NA
PA0502	0.664992398	5.060211238	4.512934542	0.000523625	0.002054558	-1.216133111	NA
PA2501	-1.18206663	6.639080109	-4.88285599	0.000524382	0.002056102	-0.982662256	NA
PA0907	-0.807432732	4.705810918	-4.511492965	0.000525045	0.002056219	-1.175707828	NA
PA0950	-0.613642885	5.855788381	-4.51139815	0.000525139	0.002056219	-1.259329596	NA
PA0165	-0.596987304	4.754269547	-4.510214693	0.000526308	0.00205937	-1.17482635	NA
PA0905.3	-1.248094005	2.470251324	-4.509728921	0.000526788	0.002059826	-0.640521211	NA
PA1915	0.618987811	6.53018296	4.50828922	0.000528215	0.00206398	-1.19966453	NA
PA3250	-0.562872647	6.324994808	-4.505099899	0.000531391	0.002074954	-1.232363211	NA
PA4802.1	-1.08825094	2.382859466	-4.498646287	0.000537876	0.002098831	-0.619765302	NA
PA1535	-0.626994898	4.632424799	-4.497412765	0.000539125	0.002102254	-1.183950654	NA
PA1314	-0.78038394	3.611561495	-4.494003258	0.000542593	0.002114319	-0.927562663	NA
PA0567	-0.681686044	5.176346963	-4.491802865	0.000544843	0.002121626	-1.275412092	NA
PA4949	0.737973947	4.713128691	4.490374895	0.000546309	0.002125148	-1.202213201	NA
PA0515	-0.968878695	3.014774741	-4.490035396	0.000546658	0.002125148	-0.791798368	NA
PA1036	-0.6140403	5.540855157	-4.489824492	0.000546874	0.002125148	-1.303570096	NA
PA0971	-0.781016235	7.683549692	-4.48574278	0.00055109	0.00214006	-1.111597416	tolA
PA0814	1.387285099	1.8448814	4.484543547	0.000552335	0.002143424	-0.547014969	NA
PA4167	-0.804182996	4.203093231	-4.4832467	0.000553685	0.002146177	-1.086394452	NA
PA1506	1.038154547	2.635159002	4.48313286	0.000553803	0.002146177	-0.700352917	NA
PA4379	0.595969139	6.051614364	4.481757504	0.000555239	0.002150267	-1.295005926	NA
PA2864	-0.673702966	6.560194491	-4.476037683	0.000561249	0.002172057	-1.265592946	NA
PA3576	0.578590715	5.029961768	4.47082059	0.00056679	0.002192	-1.287936201	NA
PA4963	0.643108987	6.67442254	4.469761522	0.000567921	0.002194876	-1.267706675	NA
PA3565	0.727453469	4.718288209	4.469227898	0.000568492	0.002195583	-1.237990816	NA
PA5569	-0.960434003	7.979959114	-4.477170928	0.000569274	0.002197102	-1.113297433	rnpA
PA1784	-0.720401934	4.958330267	-4.46754846	0.000570293	0.002199537	-1.300723941	NA
PA3524	-0.821000456	7.157148826	-4.463370655	0.0005748	0.002215406	-1.222997028	gloA1
PA3373	1.079423876	2.937217463	4.460335991	0.000578096	0.002226593	-0.815355741	NA
PA2020	-0.606805108	4.907288069	-4.458218915	0.000580407	0.002233974	-1.300765888	NA
PA4619	0.625054132	6.702891458	4.457089471	0.000581644	0.002237212	-1.282727181	NA
PA3311	0.640460773	6.649897119	4.456029745	0.000582806	0.002240162	-1.274876417	NA
PA0278	1.061135997	2.957867644	4.45446868	0.000584524	0.002245239	-0.813809289	NA
PA4158	-1.217942013	2.531698191	-4.451370022	0.000587949	0.002256861	-0.781054093	fepC
PA4476	0.661898785	7.588434651	4.449948549	0.000589526	0.002261384	-1.18067337	NA
PA4349	-0.759670117	5.150604651	-4.457388066	0.000590797	0.002264723	-1.361144113	NA
PA5139	-0.653767791	4.334601155	-4.442705346	0.000597635	0.002289383	-1.20582546	NA
PA2943	0.610387592	5.29753964	4.440334411	0.000600314	0.00229809	-1.368034129	NA
PA3722	0.841233353	7.235688724	4.437359916	0.000603693	0.002309461	-1.243720513	NA
PA4826	-0.903441773	4.366763774	-4.435057578	0.000606321	0.002317949	-1.185408635	NA
PA0109	-0.538248805	5.687159321	-4.430658123	0.000611377	0.002335699	-1.419666523	NA
PA2605	0.862247119	4.898990998	4.473448209	0.000612413	0.002336845	-1.324472459	NA
PA2623	-0.916461481	10.43033802	-4.429683437	0.000612503	0.002336845	-0.954664976	icd
PA3873	1.172475182	3.478524849	4.476291255	0.000613839	0.002340363	-1.034722023	narJ
PA2981	-0.605745191	4.934196059	-4.427711529	0.000614787	0.002342401	-1.35969105	lpxK
PA0402	-0.811348055	7.856070479	-4.42519301	0.000617718	0.002351983	-1.203556553	pyrB
PA1382	-0.568191141	6.466157523	-4.419019774	0.000624962	0.002377428	-1.382380404	NA
PA4994	-0.601120378	4.597871511	-4.418527759	0.000625543	0.002377428	-1.327725869	NA
PA3349	0.916636745	10.64520342	4.418427733	0.000625661	0.002377428	-0.950060523	NA
PA2459	0.639366934	5.189806155	4.414918043	0.000629823	0.002391638	-1.406852622	NA
PA2630	-0.837828595	6.247834372	-4.470210019	0.000630795	0.002393721	-1.381983518	NA
PA3112	-0.709243357	7.881270776	-4.413002538	0.000632107	0.002397092	-1.226158182	accD
PA0531	0.691780504	5.237665429	4.409345255	0.000636491	0.002412101	-1.433312853	NA
PA4341	0.843842569	3.544768325	4.407980608	0.000638135	0.002416712	-1.097418737	NA
PA0570	0.931603507	2.944109221	4.407221614	0.000639051	0.002418562	-0.928783843	NA
PA1466	0.712694418	4.609551034	4.39996123	0.000647884	0.002449359	-1.344005742	NA
PA1277	0.945467115	3.632451637	4.399822106	0.000648054	0.002449359	-1.137723509	cobQ
PA2790	0.651457938	5.319919279	4.397684024	0.00065068	0.002457641	-1.462010627	NA
PA3082	-0.643706939	5.852987568	-4.394163689	0.000655027	0.002472409	-1.486144088	gbt
PA5281	0.595688701	4.888119341	4.393585167	0.000655744	0.002473466	-1.410744283	NA
PA3805	-0.66804713	6.038254589	-4.388877216	0.000661611	0.002493934	-1.488717892	pilF
PA0868	0.61992566	4.992536974	4.385501224	0.000665851	0.002508247	-1.434296025	NA
PA1559	0.556005014	5.632023084	4.380098923	0.000672695	0.002532078	-1.504798626	NA
PA2362	0.793972951	3.523065587	4.379802566	0.000673073	0.002532078	-1.143262658	NA
PA5377	-0.590105773	5.186558474	-4.378158439	0.000675171	0.002538285	-1.500027869	NA
PA2865	0.531704437	5.974394965	4.3764967	0.000677299	0.002544593	-1.503069573	NA
PA0360	0.600452593	6.220470268	4.375578363	0.000678478	0.00254733	-1.485106884	NA
PA0086	0.923189584	4.031231553	4.373301535	0.000681409	0.002556641	-1.24297781	NA
PA0509	-0.768471498	4.507657261	-4.372282098	0.000682726	0.002558561	-1.414871746	nirN
PA5207	-0.585288372	5.558036318	-4.371882765	0.000683243	0.002558561	-1.533034978	NA
PA2977	-0.565552887	4.80037164	-4.371855835	0.000683278	0.002558561	-1.453559418	murB
PA4753	-0.716488902	6.322372686	-4.370384761	0.000685184	0.002564003	-1.500367817	NA
PA5503	0.615483398	6.505839494	4.366295746	0.000690513	0.002582234	-1.484534127	NA
PA0820	0.656400149	5.922166004	4.364823194	0.000692442	0.002587738	-1.522646725	NA
PA3436	0.950432701	3.478483682	4.364406046	0.000692989	0.002588075	-1.136350827	NA
PA2797	0.639657202	7.429908735	4.35797961	0.000701481	0.00261806	-1.383596881	NA
PA1969	1.280987305	2.969681242	4.363475802	0.000705028	0.002629564	-1.030206601	NA
PA3531	2.974589932	9.940578897	5.906640765	0.000706109	0.002631863	-0.521772941	bfrB
PA2995	-0.609862018	4.701263598	-4.34924139	0.0007132	0.002654509	-1.485582221	nqrE
PA3471	0.78781716	9.130439826	4.349151435	0.000713321	0.002654509	-1.216503687	NA
PA2817	-0.679391064	4.459985512	-4.348950602	0.000713593	0.002654509	-1.422398884	NA
PA2948	-0.653944429	4.483080615	-4.347415449	0.000715674	0.0026605	-1.438934081	cobM
PA2550	-0.56031834	5.998404861	-4.340618783	0.000724961	0.002693255	-1.576875007	NA
PA3953	0.983061258	2.849841624	4.337953196	0.000728637	0.002705135	-1.037931788	NA
PA3147	0.761691306	7.41907776	4.336980908	0.000729982	0.002708354	-1.42467355	wbpJ
PA2997	-0.610926808	5.506194419	-4.336277326	0.000730958	0.002710196	-1.596095146	nqrC
PA5080	-0.656397062	6.930747973	-4.334740312	0.000733093	0.002716333	-1.498736772	NA
PA4333	-0.822753453	7.40451796	-4.33259736	0.000736081	0.002725619	-1.458730693	NA
PA3425	0.967840449	4.111584197	4.348507	0.000739303	0.002735758	-1.35811481	NA
PA1809	0.6026934	5.862562662	4.329009424	0.000741112	0.00274066	-1.601969797	NA
PA0062	-1.005342212	3.805086797	-4.325506504	0.000746057	0.002757147	-1.282232156	NA
PA5268	-0.655310509	5.765153678	-4.324776194	0.000747093	0.002759171	-1.623236714	corA
PA3271	0.621069287	7.082663403	4.323242333	0.000749272	0.002765415	-1.494585011	NA
PA3172	0.583825394	6.431995021	4.316297661	0.000759222	0.002799461	-1.58388355	NA
PA2971	-0.849326433	7.25295113	-4.324096349	0.000759486	0.002799461	-1.499836625	NA
PA5340	0.551409685	6.224815442	4.314897418	0.000761244	0.002804114	-1.61005071	NA
PA0670	1.014347317	3.872294915	4.314443	0.000773485	0.002847351	-1.345427194	NA
PA0763	-0.880608049	9.320987401	-4.305650462	0.00077474	0.002850117	-1.285375802	mucA
PA2444	-0.723439697	7.12876016	-4.305047475	0.000775629	0.002851532	-1.545979693	glyA2
PA4175	-1.045844935	6.623650808	-4.587863586	0.000779076	0.002862346	-1.459925951	piv
PA1706	-0.711415924	4.652358205	-4.302105058	0.00077998	0.002863807	-1.530673309	pcrV
PA0576	-0.935435848	9.78133652	-4.299707439	0.000783544	0.002875027	-1.263282151	rpoD
PA1812	-0.843838361	8.2487575	-4.298309365	0.00078563	0.002880813	-1.407127601	mltD
PA0142	0.551395425	5.143128054	4.296801951	0.000787885	0.002885653	-1.645640827	NA
PA2541	0.743824206	6.012667837	4.304641949	0.00078797	0.002885653	-1.645783614	NA
PA4251	1.022238131	9.091250855	4.294025029	0.000792058	0.002898747	-1.317193561	rplE
PA5007	0.69720657	4.804430079	4.291440849	0.000795961	0.002911149	-1.610010148	NA
PA5465	0.64555162	5.740795612	4.287976932	0.000801224	0.002928505	-1.680757858	NA
PA3353	0.752413627	8.852715202	4.286284181	0.000803809	0.002936057	-1.360114602	NA
PA0143	0.546518069	6.451234338	4.283291678	0.0008084	0.002950548	-1.648358038	nuh
PA3575	0.690228109	5.318199975	4.282988982	0.000808866	0.002950548	-1.671408041	NA
PA1623	-0.798850908	8.091464946	-4.282680413	0.000809341	0.002950548	-1.455826734	NA
PA3970	0.71706404	8.034866739	4.282239086	0.000810021	0.002951126	-1.458090806	amn
PA5559	-1.584797892	6.887188136	-5.173221086	0.000812344	0.002957685	-1.195951341	atpE
PA2913	-1.081498093	2.735266706	-4.279871392	0.00081368	0.002960644	-1.124516351	NA
PA4270.1	0.829159819	4.559212099	4.278050068	0.000816506	0.002969018	-1.544383858	NA
PA1271	-0.516001815	5.968465383	-4.277623604	0.000817169	0.002969521	-1.705960194	NA
PA2530	0.707689952	5.575329792	4.274956852	0.000821329	0.002981984	-1.701628786	NA
PA4124	-0.74188368	4.484883736	-4.274749604	0.000821653	0.002981984	-1.6043949	hpcB
PA0510	-0.931960746	3.398113207	-4.274284199	0.000822382	0.002982715	-1.337295082	NA
PA3216	-0.633000429	4.891245658	-4.273210929	0.000824064	0.002986051	-1.660734614	NA
PA1742	0.721447487	7.859014066	4.273024323	0.000824357	0.002986051	-1.487954622	NA
PA1726	-0.513044831	5.911558454	-4.268931254	0.000830808	0.003007494	-1.728451211	bglX
PA4210	-0.811658902	4.03434045	-4.267271991	0.000833438	0.003015085	-1.470286373	phzA1
PA4992	0.550779788	5.416352203	4.266376595	0.000834861	0.003018302	-1.723745338	NA
PA3496	-1.043312884	3.093610993	-4.26500486	0.000837045	0.003024267	-1.209033126	NA
PA1251	0.764423305	4.611612192	4.26461312	0.00083767	0.003024594	-1.620848297	NA
PA0943	-0.755862264	7.782072037	-4.259365645	0.000846088	0.003053039	-1.547461883	NA
PA5034	-0.663690436	6.62043498	-4.257431415	0.000849212	0.003062361	-1.691486757	hemE
PA3962	-0.777654476	5.188457272	-4.279946447	0.000853614	0.003075024	-1.718536997	NA
PA1463	0.713115679	7.507059697	4.254598099	0.000853811	0.003075024	-1.554713982	NA
PA3599	0.677544261	6.2293316	4.253716457	0.000855247	0.003078236	-1.731358651	NA
PA4159	-1.04885276	3.597149693	-4.261080426	0.000855806	0.003078288	-1.389035548	fepB
PA2814	-0.775640784	4.608812512	-4.249656305	0.000861893	0.003097494	-1.658230849	NA
PA3821	-0.834707355	7.694480232	-4.249225361	0.000862601	0.003097494	-1.577541511	secD
PA4369	-0.861277665	5.205727434	-4.371581368	0.000862787	0.003097494	-1.682494232	NA
PA4068	0.586707677	6.942949238	4.24379043	0.000871588	0.003127104	-1.666591823	NA
PA1968	0.904411533	3.953129276	4.240708326	0.000876727	0.003143548	-1.50637335	NA
PA5116	1.560211525	1.847704411	4.239396959	0.000878923	0.003149426	-0.956184629	NA
PA3780	-1.058808582	2.467925601	-4.238789263	0.000879942	0.003151084	-1.146173779	NA
PA4889	0.916053	6.314918359	4.39820468	0.000884371	0.00316494	-1.657436765	NA
PA5507	0.607029681	4.577187101	4.231345181	0.00089253	0.003191715	-1.6842081	NA
PA4286	0.813947274	3.865993476	4.231080567	0.000892981	0.003191715	-1.470939507	NA
PA5252	-0.548870763	6.73813572	-4.229648351	0.000895425	0.003198431	-1.726706688	NA
PA5412	0.59766935	5.61852575	4.229275078	0.000896063	0.003198691	-1.797367279	NA
PA0729.1	1.431820633	1.891735951	4.224830085	0.000903699	0.003223914	-1.039825018	NA
PA0234	-0.729433103	4.113394933	-4.212937377	0.000924458	0.003294394	-1.59661723	NA
PA1366	-0.620076119	7.209952664	-4.212845558	0.00092462	0.003294394	-1.69531236	NA
PA0863	0.74077928	4.171655403	4.210049266	0.000929572	0.003308844	-1.638044156	NA
PA4390	-0.684123772	4.677163631	-4.209895826	0.000929845	0.003308844	-1.739162971	NA
PA2774	0.789594876	3.880154157	4.206820751	0.000935324	0.003326251	-1.539965761	NA
PA1180	-0.548916844	5.508426079	-4.202109737	0.000943783	0.003354224	-1.862834074	phoQ
PA0111	-1.190684852	2.562669187	-4.198805726	0.000949762	0.003373356	-1.275657539	NA
PA4944	-0.818646246	9.649730574	-4.197329838	0.000952446	0.003380765	-1.466221594	hfq
PA0456	0.964503098	10.613723	4.194149402	0.000958255	0.003399252	-1.394940594	NA
PA1196	-1.165370536	6.936438076	-4.536119954	0.000959918	0.003403019	-1.560494865	NA
PA0525	-0.924743398	4.032301131	-4.198184544	0.000964508	0.003417148	-1.624671725	NA
PA4680	-0.940323951	3.473355889	-4.186493712	0.000972388	0.003442911	-1.51358531	NA
PA3423	0.580735811	4.961609117	4.18531084	0.000974591	0.003448552	-1.818673997	NA
PA0100	0.674085566	6.309320588	4.18456141	0.000975989	0.003449262	-1.8612981	NA
PA2809	-0.590174566	4.770262706	-4.184549837	0.000976011	0.003449262	-1.804329227	copR
PA0887.1	-0.746095156	4.368542766	-4.182980128	0.000978946	0.003457476	-1.701927894	NA
PA2387	-0.619088955	4.394484634	-4.181051124	0.000982566	0.003468095	-1.73055736	fpvI
PA4326	-0.830312337	6.429147121	-4.239587363	0.000989283	0.003489628	-1.813642617	NA
PA0409	-0.982556333	7.204496794	-4.310304648	0.000990584	0.003492039	-1.687109104	pilH
PA5558	-1.05378837	8.396880545	-4.253945043	0.000991553	0.003493278	-1.599677106	atpF
PA4340	-0.617447782	5.359588285	-4.175326421	0.000993389	0.003497569	-1.904687998	NA
PA1538	-0.569516253	4.949899037	-4.174231247	0.000995473	0.003501593	-1.863480987	NA
PA3074	0.588367515	4.498214223	4.174075762	0.000995769	0.003501593	-1.775783813	NA
PA0528	0.644941167	4.766392176	4.170752333	0.001002124	0.00352175	-1.836547728	NA
PA0504	1.006749213	3.161253199	4.169653279	0.001004235	0.0035247	-1.451404751	bioD
PA5180	0.745931828	5.732808916	4.186010579	0.001004749	0.0035247	-1.898852712	NA
PA5357	-0.587242091	4.380877259	-4.169322967	0.00100487	0.0035247	-1.771502482	NA
PA1375	0.74560048	4.100892294	4.16901883	0.001005455	0.0035247	-1.66835256	pdxB
PA3459	-0.865754324	7.252561185	-4.184491235	0.001007648	0.0035302	-1.748619579	NA
PA0520	-0.80541849	5.440471031	-4.240245292	0.001016753	0.003559892	-1.880880915	nirQ
PA4559	0.685556149	5.986843627	4.162529884	0.001018026	0.003562146	-1.922673425	lspA
PA5458	-0.595742281	4.548827877	-4.158374634	0.00102616	0.003587352	-1.828331838	NA
PA5515	0.535441352	5.741824375	4.158114516	0.001026672	0.003587352	-1.939236909	NA
PA4306	-1.32623653	7.250932286	-4.608767973	0.001027132	0.003587352	-1.523247203	flp
PA3460	-0.618150565	5.73913412	-4.152251285	0.001038269	0.003623012	-1.960002438	NA
PA5056	0.774224893	8.676302976	4.152021587	0.001038726	0.003623012	-1.636227013	phaC1
PA0446	0.887090031	7.048860796	4.212925743	0.001039263	0.003623012	-1.791177892	NA
PA0451	0.96042396	4.36634671	4.261227764	0.001040124	0.003623781	-1.742557141	NA
PA0252	-0.861146566	3.001622138	-4.150792134	0.001041176	0.003625213	-1.436432905	NA
PA4127	0.522328897	5.210006219	4.146914089	0.001048942	0.003650009	-1.940842078	hpcG
PA4320	0.540315481	5.831547117	4.145780705	0.001051223	0.003655698	-1.961022796	NA
PA3997	0.563965215	5.781468989	4.14484285	0.001053115	0.003660026	-1.962995488	lipB
PA5544	-0.573909733	5.526666733	-4.142424181	0.001058008	0.003674777	-1.980892727	NA
PA0784	0.636078326	7.807118831	4.13894332	0.001065092	0.003696925	-1.761078728	NA
PA0376	-0.925079602	9.587235079	-4.138649857	0.001065692	0.003696925	-1.58989019	rpoH
PA3155	0.837762291	8.383725407	4.137647677	0.001067742	0.003701766	-1.692481669	wbpE
PA2453	-0.816753931	4.593613948	-4.140801603	0.001076046	0.003728272	-1.842205476	NA
PA4254	1.010402926	8.076728363	4.19328602	0.001077739	0.003731853	-1.706674856	rpsQ
PA1109	0.754092502	4.207349422	4.132169323	0.001079018	0.003733996	-1.747492978	NA
PA3977	-0.68093383	7.878030831	-4.13012651	0.001083254	0.003746363	-1.777172653	hemL
PA4686	-0.63022286	7.053922444	-4.129070319	0.001085451	0.003751668	-1.894283529	NA
PA5070	0.619881736	6.752730917	4.125843386	0.001092191	0.003772659	-1.922189191	tatC
PA4140	-0.681768329	5.4967341	-4.124001769	0.001096057	0.003783703	-2.014612516	NA
PA2900	-0.631468641	5.949655387	-4.123568513	0.001096968	0.00378454	-2.014105275	NA
PA3615	-0.718192913	7.87650363	-4.116059075	0.001112891	0.003837134	-1.793684406	NA
PA0339	0.747222988	3.942154635	4.112641404	0.001120216	0.003857991	-1.775463115	NA
PA0075	0.862336294	3.277904895	4.112477215	0.001120569	0.003857991	-1.584508122	pppA
PA2006	-0.571173524	4.965543101	-4.112283565	0.001120986	0.003857991	-1.999030387	NA
PA4906	0.5201554	4.919193062	4.110090344	0.001125716	0.003871914	-1.976037142	NA
PA4378	0.533057793	5.698737195	4.109315987	0.001127391	0.003875319	-2.035003758	inaA
PA3770	-0.747090441	7.696702682	-4.108478517	0.001129205	0.003879199	-1.85215438	guaB
PA1552.1	-0.869803448	4.184854523	-4.106906053	0.001132619	0.003887982	-1.796117612	ccoQ1
PA4017	0.602416728	7.042309458	4.106563292	0.001133365	0.003887982	-1.915098534	NA
PA3656	-0.892562234	9.026985896	-4.106352968	0.001133823	0.003887982	-1.708064554	rpsB
PA2822	-0.552697998	4.889720043	-4.105006667	0.001136758	0.003895686	-1.988667873	NA
PA3041	-0.657243617	6.914253832	-4.10098145	0.00114558	0.003923542	-1.940069683	NA
PA5219	-0.642083762	4.758546319	-4.099834605	0.001148106	0.003929816	-1.989324859	NA
PA2237	0.585433633	6.690431932	4.098168529	0.001151787	0.003940029	-1.978393276	pslG
PA2603.1	1.05273505	2.551753518	4.096075041	0.001156428	0.003953517	-1.448646169	NA
PA4692	-0.62451837	6.020142171	-4.093073499	0.001163116	0.003973981	-2.068841803	NA
PA5152	-0.591119502	6.548502576	-4.092507573	0.001164382	0.003975904	-2.012636395	NA
PA1957	1.161927346	2.644263475	4.092001462	0.001165515	0.003977372	-1.47713495	NA
PA4886	0.663619263	4.175006497	4.089308392	0.001171562	0.003995599	-1.866954146	NA
PA2990	0.572321603	6.845786631	4.087909225	0.001174717	0.004002584	-1.984463665	NA
PA3033	-0.685129417	3.94203175	-4.087600426	0.001175414	0.004002584	-1.785513193	NA
PA1102	0.730161836	8.019586014	4.08745955	0.001175732	0.004002584	-1.842041222	fliG
PA3900	-1.206088201	2.031775961	-4.086988348	0.001176798	0.004003801	-1.379725953	NA
PA4704	-0.591513027	5.538846353	-4.085330472	0.001180554	0.004014166	-2.09255327	cbpA
PA1926	-0.61334245	6.499717394	-4.083716769	0.001184221	0.004024218	-2.050310604	NA
PA1694	-1.162604868	2.631292031	-4.082202759	0.001187673	0.004033525	-1.459169136	pscQ
PA3710	-0.551875979	5.337403988	-4.081689379	0.001188846	0.004035086	-2.094563071	NA
PA4368	-0.605312584	5.276669848	-4.080974855	0.00119048	0.004036384	-2.094745852	NA
PA5227	-0.641814233	6.925126117	-4.080898422	0.001190655	0.004036384	-1.991197485	NA
PA1272	-0.585991875	4.482995121	-4.079860599	0.001193033	0.004041718	-1.968288908	cobO
PA5210	0.646812452	7.69319374	4.079588644	0.001193657	0.004041718	-1.878239053	NA
PA5283	-0.53355424	6.206880463	-4.076829307	0.001200007	0.004060564	-2.086580491	NA
PA5154	-0.686178946	3.80897079	-4.07654707	0.001200658	0.004060564	-1.797398724	NA
PA2914	0.930181696	3.434707064	4.07474602	0.001204824	0.004072218	-1.721067171	NA
PA0505	-0.65921762	6.646307609	-4.069067039	0.001218055	0.004114482	-2.035719357	NA
PA3823	-0.624305916	6.294488932	-4.067504006	0.001221723	0.00412441	-2.099810522	tgt
PA0533	0.612816196	5.318197414	4.064507927	0.001228786	0.004143614	-2.108877479	NA
PA1881	0.598888543	5.861288578	4.064469403	0.001228877	0.004143614	-2.11081375	NA
PA3204	0.521880029	5.08982329	4.060992031	0.001237127	0.004168947	-2.097304077	NA
PA1450	0.617436065	4.321356877	4.059773387	0.001240031	0.004176248	-1.940052224	NA
PA5113	0.652113566	5.433182471	4.058916495	0.001242078	0.004179299	-2.127217185	NA
PA2942	0.615362746	4.871164711	4.058775635	0.001242414	0.004179299	-2.051241812	NA
PA0941	-0.78385788	5.366780626	-4.126271232	0.001243677	0.004181061	-2.084242526	NA
PA3225	0.654185597	6.827365072	4.052313651	0.001257964	0.004224462	-2.035786675	NA
PA3740	0.571724539	6.7363091	4.052192774	0.001258256	0.004224462	-2.067327154	NA
PA2764	-0.580836066	5.113947363	-4.051879882	0.001259015	0.004224462	-2.115557816	NA
PA2160	-0.665867443	5.473035465	-4.051649335	0.001259573	0.004224462	-2.155039132	NA
PA4745	-0.809864008	8.8346111	-4.049681944	0.001264353	0.004235604	-1.835505357	nusA
PA2544	0.532997714	6.556043153	4.049370792	0.001265111	0.004235604	-2.095981072	NA
PA0230	0.87966289	4.056142132	4.056202942	0.001265142	0.004235604	-1.908110434	pcaB
PA5360	-0.598345876	5.621485657	-4.048240431	0.001267867	0.004242219	-2.163944266	phoB
PA3671	-0.675961065	4.025906618	-4.047729822	0.001269114	0.004243882	-1.880183717	NA
PA5447	-0.617542894	7.089591534	-4.047183597	0.00127045	0.004245838	-2.035018096	wbpZ
PA5267	-0.793927909	6.205789502	-4.121495406	0.001280155	0.004275748	-2.105719031	hcpB
PA5366	-0.596178637	6.518625793	-4.033793952	0.00130364	0.004351618	-2.144174984	pstB
PA3642	-0.587396244	4.832164384	-4.026740925	0.001321478	0.004408562	-2.139300535	rnhB
PA3451	0.566019281	6.106184389	4.025477215	0.0013247	0.004415047	-2.175254789	NA
PA3856	0.701283795	4.877711196	4.025072181	0.001325735	0.004415047	-2.147501111	NA
PA1459	0.652688041	7.412941721	4.025061227	0.001325763	0.004415047	-2.017697602	NA
PA1341	-0.595762781	6.651444985	-4.024301001	0.001327707	0.00441892	-2.143106472	NA
PA3200	0.522992985	5.628785898	4.022896157	0.001331307	0.004428297	-2.204795945	NA
PA5496	-0.641615138	7.365023641	-4.019924043	0.001338956	0.004451124	-2.054393544	nrdJb
PA2303	-0.647979959	6.415654725	-4.01784121	0.001344343	0.004466409	-2.173127985	ambD
PA0766	-0.828631352	8.309770828	-4.014555049	0.001352888	0.004489631	-1.952313348	mucD
PA0945	-0.632771654	7.01409787	-4.014542788	0.00135292	0.004489631	-2.125528401	purM
PA1820	0.534640354	5.497668033	4.013737278	0.001355023	0.004493975	-2.218015478	nhaB
PA4722	0.516356682	6.516034955	4.011164708	0.001361762	0.004510601	-2.17092919	NA
PA5216	-0.558379928	5.03097972	-4.011056931	0.001362045	0.004510601	-2.188572161	NA
PA2184	-0.957940799	3.321727366	-4.01091123	0.001362428	0.004510601	-1.808035209	NA
PA1429	-0.835663737	8.119104534	-4.005402421	0.001376981	0.004556116	-1.968247273	NA
PA0736	0.524628453	6.281743848	4.004823998	0.001378518	0.004557313	-2.211403622	NA
PA5310	-0.518190962	5.461257043	-4.004440332	0.001379539	0.004557313	-2.249394817	NA
PA2439	1.12017952	2.99156781	4.004357608	0.001379759	0.004557313	-1.731586452	NA
PA4793	0.60129759	7.356157042	4.003851545	0.001381107	0.004559103	-2.07757899	NA
PA4237	0.784194197	8.692642735	4.002061084	0.001385886	0.004572211	-1.929820066	rplQ
PA1443	0.660413724	7.886858371	3.999503218	0.001392742	0.004592153	-2.028542721	fliM
PA0333	0.587291165	4.398954712	3.998121962	0.001396459	0.004601727	-2.108628707	NA
PA3905	0.748386486	4.451647713	3.995838512	0.001402626	0.004619358	-2.079692491	NA
PA3559	0.604017465	4.862012994	3.995419913	0.001403759	0.004620401	-2.207392771	NA
PA0130	-0.593711993	6.705267376	-3.989676681	0.001419406	0.004669186	-2.210587189	NA
PA3246	-0.631228863	4.136875808	-3.988854058	0.001421662	0.004673889	-2.055934234	rluA
PA5362	0.621889727	7.457700828	3.987656902	0.001424951	0.004681982	-2.107131667	NA
PA4778	0.592375339	7.678741584	3.985237685	0.001431622	0.00470117	-2.082650322	cueR
PA3756	0.550875063	6.54568498	3.983621992	0.001436095	0.00471195	-2.223097544	NA
PA1816	0.596020848	5.766645978	3.983450598	0.00143657	0.00471195	-2.279851616	dnaQ
PA0796	-0.613221463	7.415669229	-3.976548105	0.001455847	0.004770042	-2.141912603	prpB
PA0081	0.637349484	6.533259176	3.976505225	0.001455967	0.004770042	-2.234753845	fha1
PA1106	0.540767411	5.026412362	3.971894217	0.001468992	0.004804486	-2.253509237	NA
PA4726	0.714283981	8.886829444	3.971885013	0.001469019	0.004804486	-1.974725942	cbrB
PA0813	0.979884877	3.922751415	4.026808388	0.001469028	0.004804486	-2.010601092	NA
PA0537	-0.870450377	8.134934049	-3.977983872	0.001470242	0.004805679	-2.059090134	NA
PA0604	-0.537652871	6.805835703	-3.966310062	0.001484926	0.004850873	-2.233459793	NA
PA0083	1.664548681	6.372472633	4.987752028	0.001487039	0.004854972	-1.741244362	NA
PA3023	-0.65171211	5.052006652	-3.963639537	0.001492608	0.004870345	-2.298953534	NA
PA4585	0.664796213	4.292452175	3.963306277	0.00149357	0.004870674	-2.12169714	rtcA
PA4548	-0.492026078	5.755685395	-3.960021516	0.001503081	0.004898867	-2.340690047	NA
PA4347	0.489135951	5.380374286	3.958608193	0.001507193	0.004909439	-2.32658859	NA
PA1771	-0.696470033	3.916413742	-3.957500429	0.001510423	0.004917131	-2.060174237	estX
PA0377	-0.749696307	4.467360946	-3.956741678	0.00151264	0.004919615	-2.166772705	NA
PA4794	0.516392656	4.952500662	3.956644215	0.001512925	0.004919615	-2.288837185	NA
PA5079	-0.516022089	5.251491883	-3.955384687	0.001516613	0.004928774	-2.333255443	NA
PA4541.2	-1.69872471	0.464299921	-3.952768095	0.001524304	0.004950925	-1.284111475	NA
PA4351	-1.870892125	6.367058535	-5.173295334	0.001528846	0.004962827	-1.681437986	NA
PA1060	0.525399778	5.318409727	3.947352439	0.001540348	0.0049973	-2.338427774	NA
PA5552	0.569480361	7.404724147	3.941930111	0.001556586	0.005047084	-2.197913773	glmU
PA0775	-0.576331424	4.574796286	-3.940148424	0.001561959	0.005061606	-2.235056384	NA
PA3979	-0.561479268	4.746275667	-3.939699797	0.001563315	0.005063101	-2.289716601	NA
PA4344	0.690958205	4.174206408	3.938308637	0.001567528	0.005071561	-2.176055641	NA
PA5063	-0.622429994	7.568183987	-3.93824514	0.00156772	0.005071561	-2.190657229	ubiE
PA5014	0.627796974	7.961301579	3.935064299	0.001577397	0.005099949	-2.145340724	glnE
PA3185	0.529006397	6.56444441	3.934645283	0.001578676	0.005101169	-2.315659703	NA
PA2759	-0.68332815	5.494566247	-3.945385049	0.001589939	0.005134632	-2.386357995	NA
PA5141	-0.614856007	6.37332451	-3.928670903	0.001597031	0.005154592	-2.367960822	hisA
PA3254	0.502906468	4.898124321	3.928304855	0.001598162	0.005155304	-2.34023281	NA
PA5470	0.971195093	3.052499713	3.926610362	0.001603412	0.00516929	-1.917145865	NA
PA5316	-0.817666219	8.625973214	-3.920544896	0.001622346	0.005227355	-2.106659418	rpmB
PA2573	0.726620811	8.101882743	3.91856353	0.001628581	0.005244392	-2.146258891	NA
PA1554	-0.834133046	8.161916514	-3.918275951	0.001629488	0.005244392	-2.168910206	ccoN1
PA1907	-0.804174719	3.664724738	-3.91260264	0.001647485	0.005299301	-2.097776318	NA
PA2010	0.549723399	5.308011991	3.911972758	0.001649496	0.005302754	-2.415504103	NA
PA1414	-1.217289722	7.787024049	-4.214770509	0.001653834	0.00531368	-2.019548991	NA
PA5024	0.508606583	5.140263434	3.90708611	0.00166518	0.005347097	-2.414290096	NA
PA5148	-0.630334099	6.38029409	-3.906306537	0.001667696	0.005352139	-2.394538529	NA
PA5202	0.913506077	3.194376264	3.904403983	0.001673852	0.005368853	-1.988760522	NA
PA0934	0.663291655	8.393709637	3.898247813	0.001693934	0.005430185	-2.172251512	relA
PA2717	-0.498108449	5.656250543	-3.897149246	0.001697543	0.005435831	-2.464052918	cpo
PA5033	-0.700244548	4.449564696	-3.896887369	0.001698404	0.005435831	-2.296272803	NA
PA0507	-0.530964075	5.981608959	-3.896834868	0.001698577	0.005435831	-2.44718243	NA
PA0862	0.622848261	7.879947186	3.896412223	0.001699969	0.005437209	-2.224258253	NA
PA1050	-0.574368771	4.740777986	-3.894009422	0.001707902	0.005459496	-2.396877439	NA
PA2685	0.743903002	6.976461591	3.899284284	0.001711036	0.005466426	-2.34042912	NA
PA0892	-0.459490453	5.465097582	-3.892310052	0.001713535	0.005471322	-2.472714516	aotP
PA3704	0.550043502	5.814851767	3.890560357	0.001719355	0.005486809	-2.460272042	wspE
PA4661	-0.703663054	8.153255248	-3.886672385	0.00173236	0.005525194	-2.209606502	pagL
PA5540	-0.853252469	3.095287104	-3.884727147	0.001738904	0.005542941	-1.985205768	NA
PA4019	0.509013506	5.692639245	3.883875389	0.001741778	0.005548974	-2.479259593	NA
PA2128	0.695854976	4.850271242	3.887944407	0.00174891	0.005568561	-2.41803202	cupA1
PA3161	-0.636433686	6.490210144	-3.880213188	0.001754188	0.005582223	-2.443547704	himD
PA4986	0.593519246	4.692631374	3.877570741	0.001763198	0.005607742	-2.396496508	NA
PA5556	-0.965589757	9.92774416	-3.877247003	0.001764305	0.005608111	-2.077341501	atpA
PA2696	0.54545144	4.516975386	3.876504387	0.001766847	0.005613038	-2.360228236	NA
PA1469	0.679223477	4.190208529	3.873454369	0.001777328	0.005643165	-2.266343277	NA
PA2660	0.625719996	4.022845704	3.873157818	0.00177835	0.005643245	-2.232922291	NA
PA0668.5	-1.480918891	0.679882628	-3.871971748	0.001782445	0.005650927	-1.511145503	NA
PA3145	0.638308159	6.237137901	3.871878194	0.001782769	0.005650927	-2.467186885	wbpL
PA2613	0.608020865	6.946936889	3.868005621	0.001796209	0.005690342	-2.404007707	NA
PA0121	-0.776948024	3.748920807	-3.8643662	0.001808934	0.005727448	-2.171190639	NA
PA1882	0.657464122	4.394484231	3.861518504	0.001818955	0.005755956	-2.357518685	NA
PA2879	0.748073311	3.709996103	3.859249129	0.001826982	0.005778123	-2.196399539	NA
PA3276	0.753664456	3.371237028	3.849879358	0.001860505	0.005880858	-2.145323182	NA
PA1772	-0.704290802	8.504727382	-3.849518953	0.001861807	0.005881687	-2.261043597	NA
PA0358	-0.593992093	4.318639029	-3.848310518	0.001866179	0.005892209	-2.382370131	NA
PA4809	0.539195798	4.836178503	3.847414645	0.001869427	0.005899172	-2.463294916	fdhE
PA3328	-0.859240236	5.692778068	-4.049717723	0.001872466	0.00590547	-2.432049834	NA
PA1785	0.711056695	3.653171892	3.845590934	0.001876056	0.005910744	-2.200646689	NA
PA4740	0.884956063	10.70715304	3.845543817	0.001876228	0.005910744	-2.064576078	pnp
PA1240	0.826052282	3.282112816	3.845190896	0.001877514	0.005911504	-2.09185239	NA
PA3244	-0.766162799	8.076325341	-3.844777119	0.001879022	0.005912964	-2.31771754	minD
PA4718	0.536433838	4.740232119	3.841898729	0.001889552	0.005942792	-2.4854088	NA
PA1544	0.886162751	9.843339899	3.840591091	0.001894355	0.005954589	-2.148594344	anr
PA1455	0.624027668	8.102212807	3.839655609	0.001897799	0.005962101	-2.305842793	fliA
PA0166	0.790421193	3.677179185	3.837823947	0.00190456	0.005980023	-2.245749055	NA
PA1746	-1.21686476	9.843027005	-3.930574686	0.001914913	0.006009196	-2.071780628	NA
PA5090	-0.485336121	5.83663418	-3.832689346	0.001923645	0.006030383	-2.586471798	NA
PA2245	-1.116064885	2.414884729	-3.832648823	0.001923797	0.006030383	-1.968094932	pslO
PA1316	0.486556028	5.351288946	3.827034227	0.001944891	0.006093129	-2.585948725	NA
PA1099	0.719331253	7.784820848	3.823400077	0.001958669	0.006129705	-2.384861111	fleR
PA5119	-0.874519364	11.55882793	-3.823117893	0.001959743	0.006129705	-2.05762007	glnA
PA1006	-0.589628168	4.351087065	-3.822855603	0.001960742	0.006129705	-2.418044107	NA
PA3949	0.491160885	5.746144274	3.822814475	0.001960899	0.006129705	-2.599990761	NA
PA3662	0.758415586	8.721764563	3.822345902	0.001962685	0.0061319	-2.290456114	NA
PA1201	0.455676194	5.401272341	3.815943228	0.001987254	0.006205233	-2.610234937	NA
PA2839	1.178068654	3.609233128	3.885883721	0.002000351	0.006242683	-2.130279093	NA
PA4550	1.036952009	8.986765481	3.899153998	0.002002935	0.006247302	-2.256002565	fimU
PA3883	0.822847859	3.480976512	3.806822292	0.002022795	0.006305771	-2.208375217	NA
PA1318	-0.538584441	6.011384213	-3.806325397	0.00202475	0.006308389	-2.632267476	cyoB
PA3453	0.618105416	4.123187804	3.800130772	0.002049281	0.006381304	-2.412355207	NA
PA3508	-0.611088397	4.033001443	-3.798665815	0.002055126	0.006392694	-2.394928389	NA
PA3430	-0.491959082	5.487269816	-3.79864779	0.002055198	0.006392694	-2.658180664	NA
PA2988	-0.541548552	6.222031236	-3.798183131	0.002057056	0.006394956	-2.629502443	NA
PA4551	0.938382563	7.758303323	3.916877109	0.002081309	0.006466802	-2.405854045	pilV
PA2043	0.668062338	4.839654897	3.786388586	0.002104785	0.006536153	-2.591002831	NA
PA4253	0.900641187	9.127412817	3.785308843	0.00210921	0.006546302	-2.31553194	rplN
PA0790	0.988075944	2.596752232	3.783345325	0.002117282	0.006567752	-2.069475354	NA
PA5020	-0.486879142	5.962392487	-3.781116036	0.002126484	0.006592682	-2.678587024	NA
PA1124	0.518153755	6.789414974	3.779296835	0.002134023	0.006612434	-2.598539961	dgt
PA1279	1.117895995	2.297508493	3.77814588	0.002138808	0.006623631	-2.049342248	cobU
PA3455	0.620889218	8.090054737	3.776938069	0.00214384	0.006635583	-2.440794461	NA
PA0179	0.626861325	7.93063627	3.775934574	0.00214803	0.006643333	-2.444905543	NA
PA4728	0.602348847	4.087474933	3.775776133	0.002148692	0.006643333	-2.43569428	folK
PA0767	-0.676633557	7.800946896	-3.774956258	0.002152123	0.006650306	-2.491193529	lepA
PA1195	1.300742411	4.956142834	4.412265347	0.002153761	0.006651735	-2.284577389	NA
PA2447	0.707261333	3.648958039	3.77358149	0.002157888	0.006660845	-2.34330461	NA
PA2265	0.642897972	6.776095153	3.772337279	0.002163119	0.006673351	-2.615875134	NA
PA4623	0.683378535	3.527747026	3.771341902	0.002167313	0.006682647	-2.313229978	NA
PA2457	0.558318164	4.860637927	3.764151056	0.002197859	0.006773141	-2.666687524	NA
PA0839	0.688926358	4.06478756	3.761742576	0.002208188	0.006801266	-2.500969156	NA
PA3788	-0.72676794	3.825429802	-3.759263753	0.002218869	0.006830448	-2.427921629	NA
PA5564	-0.569609437	5.27467421	-3.758802606	0.002220862	0.006832865	-2.712151128	gidB
PA1799	-0.514407602	4.975837737	-3.756673349	0.002230088	0.006857521	-2.681842654	parR
PA4846	-0.614232939	6.805222634	-3.75605206	0.002232787	0.006862092	-2.644649446	aroQ1
PA0757	0.790445317	4.671670336	3.786687389	0.002238906	0.006873704	-2.575595302	NA
rsmZ	-0.748472128	3.75155114	-3.754626037	0.002238995	0.006873704	-2.411627442	NA
PA0715	0.674255206	7.551965205	3.754202785	0.002240841	0.00687564	-2.559549268	NA
PA5048	-0.51366032	4.528507507	-3.752855619	0.002246727	0.006889964	-2.615159161	NA
PA1831	-0.569156177	5.542018873	-3.750045296	0.002259056	0.00692402	-2.750084648	NA
PA5511	0.45958188	6.136322182	3.74677269	0.0022735	0.006960812	-2.732352142	mifR
PA0865	-0.801375056	10.46272279	-3.746768025	0.002273521	0.006960812	-2.284315934	hpd
PA4705	-0.523458036	4.800463442	-3.742453019	0.002292709	0.007015764	-2.699683861	NA
PA2876	-0.6016218	4.237258622	-3.740399553	0.002301898	0.007040076	-2.541761269	pyrF
PA2763	-0.743124998	3.474095136	-3.737666226	0.002314188	0.007073838	-2.342619323	NA
PA2029	0.801774274	3.422616672	3.735870702	0.002322297	0.007094793	-2.359555757	NA
PA0548	-0.711720075	8.556432972	-3.735448207	0.002324209	0.007096803	-2.486110132	tktA
PA2730	0.580085687	6.727498888	3.733953355	0.002330988	0.007113663	-2.690548477	NA
PA2036	0.66422952	3.632186548	3.73080271	0.002345342	0.007153609	-2.423809556	NA
PA3102	0.530021967	5.009300993	3.729899692	0.002349472	0.007162346	-2.741978277	xcpS
PA4116	0.496445884	5.244460312	3.728868334	0.002354199	0.007172891	-2.770525226	bphO
PA4871	1.054105766	2.420650945	3.728123931	0.002357616	0.007179437	-2.100920732	NA
PA5062	-0.646910914	4.097622405	-3.727742519	0.002359369	0.00718091	-2.531179784	NA
PA3906	0.719619771	3.917491621	3.726188676	0.002366525	0.007198815	-2.497278345	NA
PA3706	0.44866861	5.455708874	3.722736381	0.002382501	0.007243519	-2.796369051	wspC
PA3871	0.83181251	3.668206246	3.720633268	0.002392287	0.007266045	-2.465948433	NA
PA4034	0.497114544	5.635460038	3.720592255	0.002392478	0.007266045	-2.800675158	aqpZ
PA3223	0.670823825	4.270984154	3.720117262	0.002394694	0.007268873	-2.572630067	azoR3
PA4663	0.520441277	4.897044473	3.714219807	0.002422383	0.007348977	-2.759162096	moeB
PA3852	0.566404071	7.556263918	3.712232555	0.002431786	0.00737355	-2.63105878	NA
PA4613	-1.921785943	6.962736565	-4.914438911	0.002437269	0.007386218	-2.11842408	katB
PA3105	-0.585089093	7.724373461	-3.705672264	0.002463091	0.007460476	-2.631536812	xcpQ
PA1262	1.036939388	2.552258612	3.705015736	0.002466246	0.007466037	-2.232646986	NA
PA1371	0.585568289	6.865725427	3.703702983	0.002472568	0.007481171	-2.741285301	NA
PA2484	0.476545872	5.398986161	3.698851503	0.002496073	0.007544636	-2.834862664	NA
PA5499	0.585864309	6.44396413	3.698823276	0.002496211	0.007544636	-2.787175212	np20
PA5121	0.473106486	6.045275795	3.698450109	0.002498028	0.007546099	-2.8330573	NA
PA0144	0.883626957	3.591277739	3.696990518	0.00250515	0.007563573	-2.454002563	NA
PA4703	-0.544184594	5.641053783	-3.695230525	0.002513764	0.007585535	-2.859498767	NA
PA4079	0.464842698	6.045566649	3.694173187	0.002518954	0.007597144	-2.840324917	NA
PA0411	-0.730504068	8.778449473	-3.690468543	0.002537224	0.007648168	-2.534798525	pilJ
PA1488	0.958032829	2.946825092	3.684970564	0.002564585	0.007726531	-2.374954116	NA
PA4147	0.457650403	5.866050233	3.684299455	0.002567946	0.007732537	-2.867634673	acoR
PA3304	0.482294454	5.733620324	3.681892326	0.002580035	0.007764809	-2.87861964	NA
PA5541	-0.624020059	4.407853508	-3.681437666	0.002582325	0.007767569	-2.730399206	pyrQ
PA3902	-0.925853405	5.473460837	-3.969006357	0.002590554	0.007788181	-2.702170182	NA
PA4572	-0.52643753	6.231587663	-3.674262129	0.00261874	0.007867931	-2.877968195	fklB
PA4136	-0.687995544	3.895981071	-3.674042548	0.002619863	0.007867931	-2.59603676	NA
PA1550	0.783285824	8.181732355	3.672443892	0.00262805	0.007888332	-2.619156486	NA
PA4248	-0.846251564	9.270111022	-3.671440365	0.002633202	0.007899607	-2.543663212	rplF
PA1241	0.619842091	4.807715804	3.670686282	0.002637081	0.00790705	-2.802469317	NA
PA1510	0.598200678	6.342984702	3.669479324	0.002643301	0.007921502	-2.86378028	NA
PA5369.5	-1.658130632	0.71793946	-3.667226598	0.00265495	0.0079522	-1.902551452	NA
PA5380	0.535591474	6.766638997	3.666876383	0.002656766	0.007953428	-2.824157115	gbdR
PA3372	0.771938991	3.852656744	3.666121746	0.002660682	0.007960941	-2.661828231	NA
PA2536	0.520644089	6.123505285	3.662650252	0.002678775	0.00801084	-2.896617971	NA
PA2563	-0.478170613	5.131826303	-3.661636573	0.002684082	0.008022469	-2.904168192	NA
PA5347	-0.546449017	5.532822822	-3.661285409	0.002685922	0.008023733	-2.92468894	NA
PA2587	-0.499992996	6.417027854	-3.658832424	0.002698817	0.008057998	-2.888100207	pqsH
PA2244	-0.652209997	3.929836515	-3.657438996	0.00270617	0.00807569	-2.665759246	pslN
PA1542	-0.556989235	4.85169074	-3.656697913	0.002710088	0.008083121	-2.849367568	NA
PA4178	-0.684370479	3.868662992	-3.655372229	0.002717113	0.008099802	-2.61849597	NA
PA0177	0.697082643	6.423009326	3.664462218	0.002733466	0.008137411	-2.856534335	NA
PA1609	-0.733747495	9.536311327	-3.652224337	0.002733866	0.008137411	-2.542161789	fabB
PA4669.1	-0.936494154	2.722965657	-3.652191134	0.002734044	0.008137411	-2.322741412	NA
PA4580	0.676219087	4.410005114	3.648111319	0.002755914	0.008190724	-2.78351753	NA
PA5107	-0.467944427	6.048624149	-3.648102426	0.002755962	0.008190724	-2.940426268	blc
PA3806	-0.690468385	8.043752573	-3.648039888	0.002756299	0.008190724	-2.712056496	NA
PA3454	0.438743892	5.513882249	3.646386292	0.002765215	0.008212906	-2.94923553	NA
PA3034	-0.472343633	5.48734162	-3.644582596	0.002774974	0.008237566	-2.960645707	NA
PA0304	-0.495453422	5.809748817	-3.642916206	0.002784021	0.008260088	-2.961502682	spuH
PA2612	0.623071399	8.162619888	3.642327009	0.002787227	0.008265266	-2.704103513	serS
PA1237	1.589242936	0.51335375	3.640715861	0.002796012	0.008286976	-1.97071913	NA
PA4057	0.471008253	5.563280672	3.638398673	0.002808697	0.008320214	-2.963972198	nrdR
PA5428	-0.575317032	6.786342581	-3.636211866	0.002820722	0.008347187	-2.874862213	NA
PA4853	-0.628129518	4.463367517	-3.636206177	0.002820753	0.008347187	-2.783756013	fis
PA2318	-0.48104817	5.609035816	-3.634442943	0.002830487	0.008371612	-2.982648933	NA
PA0738	-0.692374297	3.907716618	-3.631697223	0.002845712	0.008410208	-2.678713572	NA
PA3232	-0.563601337	4.231523906	-3.631553836	0.002846509	0.008410208	-2.765197654	NA
PA1653	0.700143716	4.503718821	3.629358372	0.002858746	0.008441954	-2.793494995	NA
PA0200	0.71620061	6.857240846	3.640609114	0.002862111	0.008447482	-2.857198753	NA
PA1564	-0.630846308	4.886204417	-3.628027276	0.002866191	0.008455114	-2.928021023	NA
PA1966	0.777465658	3.06913812	3.625668913	0.00287943	0.008489742	-2.492658622	NA
PA3265	-0.623735124	3.723459633	-3.62420608	0.002887673	0.008509611	-2.642326996	NA
PA0046	-0.699802442	3.949587821	-3.62384934	0.002889687	0.008511113	-2.721137498	NA
PA0704	0.465083185	5.16704903	3.622412128	0.002897814	0.008530611	-2.977223808	NA
PA0400	0.605223883	8.067200091	3.621903494	0.002900696	0.008534654	-2.751795726	NA
PA3369	0.680429863	5.144624548	3.655436696	0.002907007	0.008548775	-2.954433938	NA
PA0930	-0.63833508	4.432262128	-3.61991277	0.002912004	0.008559021	-2.8602415	NA
PA5027	-0.868789927	9.020522915	-3.610978535	0.002963302	0.008705277	-2.652876467	NA
PA1057	0.472946628	5.782566279	3.610114246	0.002968313	0.008715472	-3.020387764	NA
PA3669	-0.56064334	4.333755398	-3.600336861	0.0030256	0.008879068	-2.88069703	NA
PA4427	-0.684612189	4.004760644	-3.599740733	0.003029128	0.008884815	-2.764255713	sspB
PA1626	0.65413801	3.871727665	3.599127305	0.003032764	0.008890869	-2.75827707	NA
PA5288	-0.663816571	9.596865181	-3.597893649	0.003040089	0.008907727	-2.645664959	glnK
PA4406	0.736593335	10.09373755	3.596007084	0.003051324	0.008936021	-2.609060806	lpxC
PA1104	0.480598224	6.11351008	3.593291948	0.003067569	0.008978946	-3.03530528	fliI
PA2323	-0.515874942	6.048503439	-3.592852089	0.003070208	0.008982027	-3.041332711	NA
PA1605	-0.444188405	5.0875176	-3.591762315	0.003076759	0.008993558	-3.03065871	NA
PA5557	-1.031807123	7.608830867	-3.835227171	0.003077329	0.008993558	-2.732064849	atpH
PA2856	-0.471182548	5.507782178	-3.588632069	0.003095652	0.009042437	-3.071916016	tesA
PA5135	0.558150774	4.107632169	3.588030779	0.003099295	0.009048406	-2.825474489	NA
PA1898	-0.585223429	4.683652553	-3.586901934	0.003106145	0.009063729	-2.979183473	qscR
PA3133	-0.702089154	3.239794954	-3.584313484	0.003121911	0.009103343	-2.608516626	NA
PA3990	-1.079493093	2.037193674	-3.584145191	0.003122939	0.009103343	-2.324995246	NA
PA5305	-0.483222505	6.426127754	-3.582357707	0.003133877	0.009130524	-3.032768193	NA
PA3055	-0.532742241	5.406201567	-3.579693773	0.00315025	0.009173503	-3.077448941	NA
PA3089	0.716087195	4.435666029	3.586454586	0.003179836	0.009254894	-2.960739148	NA
PA0857	-0.594917704	5.916216803	-3.57410968	0.003201159	0.009312162	-3.100469195	bolA
PA2765	0.465300085	5.398544991	3.570616257	0.003206696	0.009319813	-3.091278401	NA
PA4010	-0.460869422	5.6804428	-3.570554536	0.003207083	0.009319813	-3.109314324	NA
PA3026	-0.446551024	5.184149649	-3.569921701	0.003211057	0.00932657	-3.085468955	NA
PA1866	0.497358947	6.655461068	3.568515363	0.003219905	0.009347471	-3.025376171	NA
PA0007	0.58517874	7.802368099	3.567145415	0.003228547	0.009367754	-2.878260027	NA
PA1364	-0.889433005	3.22944855	-3.566668108	0.003231564	0.009368915	-2.632892244	NA
PA2019	0.694733175	3.664011461	3.566558183	0.003232259	0.009368915	-2.753272079	NA
PA1755	0.505737983	5.098612056	3.565213551	0.003240775	0.009388789	-3.074630086	NA
PA4678	-0.660834674	3.665503859	-3.56483456	0.003243179	0.009390946	-2.735738459	rimI
PA0859	0.860838284	3.320956996	3.564141233	0.003247582	0.009398885	-2.666634563	NA
PA4070	-0.591721528	5.555211915	-3.565241948	0.003257088	0.009420637	-3.12030798	NA
PA1064	-0.48909123	6.063263381	-3.56243743	0.003258428	0.009420637	-3.108375173	NA
PA0259	0.557259595	7.616778858	3.562145349	0.003260291	0.009421209	-2.916786062	NA
PA1041	-0.817834385	8.169944935	-3.566182373	0.003266452	0.009434194	-2.822455667	NA
PA5318	0.651226261	3.877468578	3.554560978	0.003309045	0.009552335	-2.85244824	NA
PA3973	-0.798380119	4.606417277	-3.670246389	0.003314115	0.009562093	-2.976035752	NA
PA2627	0.536048893	4.717327949	3.552811071	0.003320398	0.009574746	-3.019288307	NA
PA2944	-0.473552369	6.526265677	-3.552582302	0.003321885	0.009574746	-3.078311453	cobN
PA0408	-0.793057276	8.659104833	-3.551715424	0.003327526	0.009586122	-2.814835684	pilG
PA1557	1.04208082	10.34354036	3.566609926	0.003354911	0.009660093	-2.654723487	ccoN2
PA0426	-0.697936899	9.390309611	-3.545254765	0.003369875	0.009698247	-2.779208001	mexB
PA0019	0.590883778	7.524140664	3.541740293	0.00339314	0.009757098	-2.968085163	def
PA1846	-0.515322162	6.733042175	-3.541645005	0.003393773	0.009757098	-3.090845123	cti
PA1014	-0.499667132	6.297712597	-3.540630202	0.003400522	0.009771537	-3.134208503	NA
PA1808	0.52262499	5.593081509	3.540245445	0.003403085	0.009773936	-3.156058619	NA
PA1074	-0.639949557	9.13600651	-3.539698894	0.003406728	0.009779436	-2.793592804	braC
PA5437	-0.494601357	5.58020288	-3.537875847	0.003418909	0.009804849	-3.171966508	NA
PA1787	-0.751636729	9.933862801	-3.537855325	0.003419047	0.009804849	-2.744097652	acnB
PA2315	1.063808814	2.445874851	3.536206198	0.003430104	0.009831575	-2.543954238	NA
PA2491	0.563599686	7.440298613	3.535738697	0.003433245	0.009835596	-2.995116922	NA
PA1983	0.877273292	2.659843619	3.533722796	0.003446823	0.009869497	-2.594931112	exaB
PA0087	0.681679088	3.584207143	3.530400553	0.003469319	0.009928885	-2.810044195	NA
PA3242	-0.450191878	4.978267268	-3.529632103	0.003474543	0.009938809	-3.134659993	NA
PA2206	0.478816033	5.361454155	3.528024524	0.003485498	0.009964634	-3.174159313	NA
PA1166	-0.453162561	4.979658341	-3.527790807	0.003487094	0.009964634	-3.155233016	NA
PA4479	-0.582674281	4.044186327	-3.524272536	0.003511202	0.010028461	-2.930623326	mreD
PA5402	-0.599939711	3.744388767	-3.523368623	0.003517423	0.010041161	-2.862492567	NA
PA0801	-0.827096513	3.684113493	-3.522978014	0.003520115	0.010043777	-2.839286724	NA
PA5356	-0.592487374	4.534858317	-3.522345404	0.003524479	0.01005116	-3.097892733	glcC
PA1770	-0.713321752	9.657178136	-3.522065011	0.003526415	0.010051614	-2.799759694	ppsA
PA1386	0.560290558	4.591652592	3.518455052	0.003551435	0.010117835	-3.094499904	NA
PA1527	0.589177639	8.360302609	3.517718419	0.003556563	0.010127344	-2.924267763	NA
PA4608	-0.514147962	7.179191594	-3.512402687	0.003593787	0.010228192	-3.075516186	NA
PA3677	-0.678639503	4.240725015	-3.512035416	0.003596373	0.010230407	-2.989669921	NA
PA0436	-0.585968534	7.56918668	-3.510894626	0.003604419	0.010247325	-3.033768923	NA
PA2770	-0.415483873	5.596541382	-3.510678824	0.003605943	0.010247325	-3.227863981	NA
PA0232	-0.480311098	4.634521262	-3.509468724	0.0036145	0.010263902	-3.112044808	pcaC
PA2081	0.644518726	8.486900005	3.509341073	0.003615404	0.010263902	-2.926408553	kynB
PA4677	0.562610885	6.225465299	3.506418852	0.00363616	0.010317649	-3.190592079	NA
PA0843	-0.766865629	3.690894643	-3.506093363	0.003638479	0.010319055	-2.864374223	plcR
PA1759	0.572199896	8.485600899	3.505780905	0.003640707	0.0103202	-2.924116403	NA
PA3808	-0.548040153	5.844843909	-3.504981793	0.003646411	0.010331193	-3.235920472	NA
PA0970	-0.545038016	5.534978999	-3.503043589	0.003660283	0.010365306	-3.238380644	tolR
PA4031	-0.631031981	6.616450095	-3.507491609	0.003662821	0.010365868	-3.173166876	ppa
[truncated: 3,659 more rows]
