# Supplementary material for: Sulfur starvation induces an Fe-replete response and attenuates virulence pathways in Pseudomonas aeruginosa PAO1
Source: BMC Microbiol. 2025 Nov 3;25:708. doi: 10.1186/s12866-025-04442-1 (PMC12581299; doi:10.1186/s12866-025-04442-1)
Supplement: Supplementary file 4 — Supplementary Material 4. [file 12866_2025_4442_MOESM4_ESM.csv]

Gene Name	Protein IDs	Treatment_vs_control_log2 fold change	Treatment_vs_control_p.val	Treatment_vs_control_p.adj	significant	Treatment_vs_control_significant	imputed	num_NAs	Description
pchE	G3XCV2	-2.5	0.000469	0.00324	TRUE	TRUE	TRUE	2	Pyochelin synthase PchE
pilP	G3XCX7	-1.73	0.0013	0.00651	TRUE	TRUE	TRUE	2	Type IV pilus inner membrane component PilP
pigA	G3XCZ8	-5.74	4.33e-05	0.00062	TRUE	TRUE	TRUE	3	Heme oxygenase PigA
hcnC	G3XD12	-4.1	1.09e-06	5.41e-05	TRUE	TRUE	FALSE	0	Hydrogen cyanide synthase subunit HcnC
fleN	G3XD64	-1.52	0.00405	0.014	TRUE	TRUE	FALSE	0	Antiactivator FleN
hcnA	G3XD67	-3.47	2.11e-06	7.72e-05	TRUE	TRUE	TRUE	3	Hydrogen cyanide synthase subunit HcnA
exoS	G3XDA1	1.09	0.00373	0.0133	TRUE	TRUE	FALSE	0	Secreted exoenzyme S
msuE	O31038	7.63	3.81e-09	2.51e-06	TRUE	TRUE	TRUE	3	FMN reductase (NADPH)
astB	O50175	2.14	1.55e-05	0.000302	TRUE	TRUE	FALSE	0	N-succinylarginine dihydrolase
zwf	O68282	2.46	1.12e-05	0.00024	TRUE	TRUE	FALSE	0	Glucose-6-phosphate 1-dehydrogenase
eda	O68283	2.66	2.12e-05	0.000378	TRUE	TRUE	FALSE	0	2-dehydro-3-deoxy-phosphogluconate aldolase
hmuV	O68877	-2.64	0.00175	0.00799	TRUE	TRUE	TRUE	1	Hemin import ATP-binding protein HmuV
csrA	O69078	-3.25	0.0192	0.0442	TRUE	TRUE	TRUE	1	Translational regulator CsrA
phzB1	O69753	-4.18	2.04e-06	7.72e-05	TRUE	TRUE	FALSE	0	Phenazine biosynthesis protein PhzB1
phzF1	O69754	-7.8	2.62e-05	0.000431	TRUE	TRUE	TRUE	1	Trans-2,3-dihydro-3-hydroxyanthranilate isomerase
pyrH	O82852	-1.15	0.000388	0.00293	TRUE	TRUE	FALSE	0	Uridylate kinase
truA	O87016	-2.29	6.72e-06	0.000164	TRUE	TRUE	TRUE	1	tRNA pseudouridine synthase A
nirM	P00099	2.42	0.000756	0.00444	TRUE	TRUE	FALSE	0	Cytochrome c-551
phnA	P09785	-5.42	1.92e-08	6.26e-06	TRUE	TRUE	TRUE	2	Anthranilate synthase component 1, pyocyanine specific
phnB	P09786	-4.35	0.000308	0.00247	TRUE	TRUE	TRUE	3	Anthranilate synthase component 2, pyocyanine specific
phzD1	P0DPB9	-8.33	3.45e-06	0.000111	TRUE	TRUE	TRUE	2	Phenazine biosynthesis protein PhzD1
argF	P11724	-1.55	4.28e-05	0.000615	TRUE	TRUE	FALSE	0	Ornithine carbamoyltransferase, anabolic
arcC	P13982	1.24	0.000485	0.00332	TRUE	TRUE	FALSE	0	Carbamate kinase
gltA	P14165	-1.51	0.000198	0.00183	TRUE	TRUE	FALSE	0	Citrate synthase
lasB	P14756	-4.31	0.00147	0.00705	TRUE	TRUE	TRUE	1	Elastase
lasA	P14789	-3.37	0.00803	0.0231	TRUE	TRUE	TRUE	2	Protease LasA
algP	P15276	2.08	8.45e-05	0.00103	TRUE	TRUE	FALSE	0	Transcriptional regulatory protein AlgP
pqsE	P20581	-1.08	0.00333	0.0122	TRUE	TRUE	FALSE	0	2-aminobenzoylacetyl-CoA thioesterase
braF	P21629	-2.52	2.77e-06	9.46e-05	TRUE	TRUE	FALSE	0	High-affinity branched-chain amino acid transport ATP-binding protein BraF
braG	P21630	-1.46	0.00456	0.0155	TRUE	TRUE	FALSE	0	High-affinity branched-chain amino acid transport ATP-binding protein BraG
argA	P22567	-1.85	2.25e-05	0.000393	TRUE	TRUE	FALSE	0	Amino-acid acetyltransferase
phoB	P23620	-1.25	0.000267	0.00222	TRUE	TRUE	FALSE	0	Phosphate regulon transcriptional regulatory protein PhoB
nirS	P24474	1.79	0.00136	0.00671	TRUE	TRUE	FALSE	0	Nitrite reductase
pilT	P24559	-1.2	0.0014	0.00679	TRUE	TRUE	FALSE	0	Type IV pilus retractation ATPase PilT
gap	P27726	1.29	0.000101	0.00118	TRUE	TRUE	FALSE	0	Glyceraldehyde-3-phosphate dehydrogenase
mmsA	P28810	-1.98	0.0101	0.0271	TRUE	TRUE	FALSE	0	Methylmalonate-semialdehyde dehydrogenase [acylating]
mmsB	P28811	-3.84	0.000554	0.00366	TRUE	TRUE	FALSE	0	3-hydroxyisobutyrate dehydrogenase
fliA	P29248	1.8	0.000872	0.00495	TRUE	TRUE	FALSE	0	RNA polymerase sigma factor FliA
edd	P31961	2.03	1.94e-06	7.72e-05	TRUE	TRUE	FALSE	0	Phosphogluconate dehydratase
nfxB	P32265	-2.46	0.000437	0.00314	TRUE	TRUE	TRUE	2	HTH-type transcriptional regulator NfxB
xcpQ	P35818	-2.2	0.000672	0.00417	TRUE	TRUE	FALSE	0	Secretin XcpQ
pchR	P40883	-1.44	0.000736	0.00436	TRUE	TRUE	TRUE	3	Regulatory protein PchR
ispE	P42805	-2.07	0.00165	0.00765	TRUE	TRUE	TRUE	1	4-diphosphocytidyl-2-C-methyl-D-erythritol kinase
phhA	P43334	-2.63	1.74e-05	0.000325	TRUE	TRUE	FALSE	0	Phenylalanine-4-hydroxylase
phhB	P43335	-1.16	0.000959	0.00527	TRUE	TRUE	FALSE	0	Pterin-4-alpha-carbinolamine dehydratase
aroE	P43904	1.15	0.00702	0.0212	TRUE	TRUE	FALSE	0	Shikimate dehydrogenase (NADP(+))
rpoS	P45684	-1.75	0.000196	0.00181	TRUE	TRUE	FALSE	0	RNA polymerase sigma factor RpoS
fpvA	P48632	-6.47	5.8e-06	0.000154	TRUE	TRUE	TRUE	2	Ferripyoverdine receptor
atsA	P51691	3.13	6.82e-07	4.6e-05	TRUE	TRUE	FALSE	0	Arylsulfatase
sodA	P53652	-5.5	1.34e-07	2.31e-05	TRUE	TRUE	TRUE	1	Superoxide dismutase [Mn]
rhlI	P54291	-3.03	0.00393	0.0138	TRUE	TRUE	TRUE	3	Acyl-homoserine-lactone synthase
rhlR	P54292	-1.98	0.000325	0.00254	TRUE	TRUE	FALSE	0	HTH-type quorum-sensing regulator RhlR
maiA	P57109	-5.76	0.000135	0.0014	TRUE	TRUE	TRUE	1	Maleylacetoacetate isomerase
kdpB	P57698	2.9	0.00284	0.011	TRUE	TRUE	FALSE	0	Potassium-transporting ATPase ATP-binding subunit
metE	P57703	-2.61	1.63e-06	6.94e-05	TRUE	TRUE	FALSE	0	5-methyltetrahydropteroyltriglutamate--homocysteine methyltransferase
ispD	P57707	-1.17	0.00834	0.0238	TRUE	TRUE	FALSE	0	2-C-methyl-D-erythritol 4-phosphate cytidylyltransferase
hisF2	P72139	-2.12	0.00309	0.0117	TRUE	TRUE	FALSE	0	Putative imidazole glycerol phosphate synthase subunit hisF2
hemN	P77915	-4.08	0.000141	0.00146	TRUE	TRUE	FALSE	0	Oxygen-independent coproporphyrinogen III oxidase
astA	P80357	1.49	4.15e-05	0.000608	TRUE	TRUE	FALSE	0	Arginine N-succinyltransferase subunit alpha
PA4753	P95453	1.01	0.00324	0.012	TRUE	TRUE	FALSE	0	Probable RNA-binding protein PA4753
radA	P96963	-1.06	0.000799	0.00467	TRUE	TRUE	FALSE	0	DNA repair protein RadA
xcpT	Q00514	-1.49	0.00768	0.0225	TRUE	TRUE	FALSE	0	Type II secretion system core protein G
PA2218	Q01609	-4.05	0.000323	0.00254	TRUE	TRUE	TRUE	3	Uncharacterized protein PA2218
aprA	Q03023	7.7	8.53e-07	4.85e-05	TRUE	TRUE	TRUE	3	Serralysin
aprD	Q03024	-1.76	3e-04	0.00241	TRUE	TRUE	TRUE	2	Alkaline protease secretion ATP-binding protein AprD
aprF	Q03027	2.67	0.00286	0.011	TRUE	TRUE	TRUE	3	Alkaline protease secretion protein AprF
lecA	Q05097	-2.05	0.00755	0.0223	TRUE	TRUE	TRUE	3	PA-I galactophilic lectin
imm2	Q06579	-1.75	6.96e-05	0.000901	TRUE	TRUE	FALSE	0	Pyocin-S2 immunity protein
gmd	Q51366	-2.27	3.97e-06	0.00012	TRUE	TRUE	FALSE	0	GDP-mannose 4,6-dehydratase
tonB	Q51368	-1.82	0.0115	0.0302	TRUE	TRUE	TRUE	3	Protein TonB
rlmN	Q51385	-3.67	0.000226	0.00198	TRUE	TRUE	TRUE	1	Dual-specificity RNA methyltransferase RlmN
fumC2	Q51404	-8.63	6.71e-08	1.47e-05	TRUE	TRUE	TRUE	1	Fumarate hydratase class II 2
ruvC	Q51424	-1.34	0.00159	0.00745	TRUE	TRUE	TRUE	3	Crossover junction endodeoxyribonuclease RuvC
fliF	Q51463	-1.42	0.00406	0.0141	TRUE	TRUE	TRUE	3	Flagellar M-ring protein
fliN	Q51466	1.18	0.000176	0.00168	TRUE	TRUE	FALSE	0	Flagellar motor switch protein FliN
miaB	Q51470	-3.96	0.00175	0.00799	TRUE	TRUE	FALSE	0	tRNA-2-methylthio-N(6)-dimethylallyladenosine synthase
pvdA	Q51548	-8.47	2.73e-06	9.45e-05	TRUE	TRUE	TRUE	1	L-ornithine N(5)-monooxygenase
rhlA	Q51559	-3.54	3.65e-06	0.000116	TRUE	TRUE	TRUE	3	3-(3-hydroxydecanoyloxy)decanoate synthase
rnpA	Q9HT05	1.15	0.000614	0.0039	TRUE	TRUE	FALSE	0	Ribonuclease P protein component
mnmG	Q9HT09	-1.97	0.0185	0.0431	TRUE	TRUE	FALSE	0	tRNA uridine 5-carboxymethylaminomethyl modification enzyme MnmG
pdxY	Q9HT57	-1.06	0.00818	0.0235	TRUE	TRUE	FALSE	0	Pyridoxal kinase PdxY
znuC	Q9HT73	1.65	0.000452	0.00319	TRUE	TRUE	TRUE	3	Zinc import ATP-binding protein ZnuC
ubiC	Q9HTK1	-1.16	0.000286	0.00233	TRUE	TRUE	FALSE	0	Probable chorismate pyruvate-lyase
hupA	Q9HTL0	-3.5	1.56e-05	0.000302	TRUE	TRUE	FALSE	0	DNA-binding protein HU-alpha
PA5217	Q9HTX3	-2.13	1.05e-06	5.4e-05	TRUE	TRUE	FALSE	0	Probable binding protein component of ABC iron transporter PA5217
dctP	Q9HU18	-3.38	2.55e-05	0.000426	TRUE	TRUE	FALSE	0	C4-dicarboxylate-binding periplasmic protein DctP
hisF1	Q9HU44	-1.27	0.00243	0.00997	TRUE	TRUE	FALSE	0	Imidazole glycerol phosphate synthase subunit hisF1
thiI	Q9HU66	-2.28	0.0179	0.042	TRUE	TRUE	TRUE	1	tRNA sulfurtransferase
hutU	Q9HU83	-2.91	0.000111	0.00125	TRUE	TRUE	FALSE	0	Urocanate hydratase
hutH	Q9HU85	-2.68	0.00176	0.00801	TRUE	TRUE	FALSE	0	Histidine ammonia-lyase
dtd	Q9HUA4	-2.39	0.000215	0.00193	TRUE	TRUE	TRUE	2	D-aminoacyl-tRNA deacylase
opgH	Q9HUA6	1.2	0.0076	0.0224	TRUE	TRUE	FALSE	0	Glucans biosynthesis glucosyltransferase H
glnE	Q9HUF4	-2.09	0.00255	0.0102	TRUE	TRUE	TRUE	1	Bifunctional glutamine synthetase adenylyltransferase/adenylyl-removing enzyme
PA4991	Q9HUH4	-2.16	0.00332	0.0122	TRUE	TRUE	FALSE	0	Probable FAD-dependent oxidoreductase PA4991
thiC	Q9HUJ2	-1.83	0.000186	0.00174	TRUE	TRUE	FALSE	0	Phosphomethylpyrimidine synthase
fimW	Q9HUK7	-1.19	0.000903	0.00506	TRUE	TRUE	FALSE	0	Cyclic-di-GMP receptor FimW
hisZ	Q9HUM5	1	0.000571	0.00371	TRUE	TRUE	FALSE	0	ATP phosphoribosyltransferase regulatory subunit
pitA	Q9HUU7	-1.26	0.000159	0.00158	TRUE	TRUE	TRUE	3	L-methionine sulfoximine/L-methionine sulfone acetyltransferase
ureA	Q9HUU8	-2.03	0.002	0.00871	TRUE	TRUE	TRUE	1	Urease subunit gamma
selA	Q9HV01	-1.36	0.00025	0.00211	TRUE	TRUE	FALSE	0	L-seryl-tRNA(Sec) selenium transferase
PA4781	Q9HV27	3.76	0.000226	0.00198	TRUE	TRUE	FALSE	0	Cyclic di-GMP phosphodiesterase PA4781
PA4778	Q9HV30	-1.09	0.00803	0.0231	TRUE	TRUE	FALSE	0	Uncharacterized HTH-type transcriptional regulator PA4778
smpB	Q9HV40	-2.18	0.00749	0.0222	TRUE	TRUE	TRUE	1	SsrA-binding protein
PA4738	Q9HV61	1.27	0.00969	0.0265	TRUE	TRUE	FALSE	0	UPF0337 protein PA4738
acsA2	Q9HV66	-2.28	0.00233	0.00961	TRUE	TRUE	TRUE	1	Acetyl-coenzyme A synthetase 2
trmA	Q9HV78	-2.02	0.0157	0.0379	TRUE	TRUE	TRUE	2	tRNA/tmRNA (uracil-C(5))-methyltransferase
pth	Q9HVC3	-2.51	0.019	0.044	TRUE	TRUE	TRUE	4	Peptidyl-tRNA hydrolase
hemH	Q9HVD7	-2.44	0.00765	0.0224	TRUE	TRUE	TRUE	1	Ferrochelatase
rlmG	Q9HVH4	-3.03	0.000257	0.00215	TRUE	TRUE	TRUE	3	Ribosomal RNA large subunit methyltransferase G
ispH	Q9HVM7	-1.58	0.00599	0.019	TRUE	TRUE	FALSE	0	4-hydroxy-3-methylbut-2-enyl diphosphate reductase
pilY1	Q9HVM8	1.07	0.0156	0.0377	TRUE	TRUE	FALSE	0	Type IV pilus biogenesis factor PilY1
yacG	Q9HVP7	-2.21	0.0205	0.0463	TRUE	TRUE	FALSE	0	DNA gyrase inhibitor YacG
ptsH	Q9HVV2	-4.13	0.00333	0.0122	TRUE	TRUE	TRUE	2	Phosphocarrier protein HPr
mraZ	Q9HVZ4	1.09	0.000174	0.00167	TRUE	TRUE	FALSE	0	Transcriptional regulator MraZ
rsmH	Q9HVZ5	1.11	0.000864	0.00494	TRUE	TRUE	FALSE	0	Ribosomal RNA small subunit methyltransferase H
pprB	Q9HWA4	-2.23	0.00333	0.0122	TRUE	TRUE	FALSE	0	Two-component response regulator PprB
rpsL	Q9HWD0	1.62	0.000283	0.00231	TRUE	TRUE	FALSE	0	Small ribosomal subunit protein uS12
rplB	Q9HWD8	1.73	4.26e-05	0.000615	TRUE	TRUE	FALSE	0	Large ribosomal subunit protein uL2
rpsN	Q9HWE8	1.75	0.00294	0.0113	TRUE	TRUE	FALSE	0	Small ribosomal subunit protein uS14
rplR	Q9HWF1	1.12	0.000334	0.00258	TRUE	TRUE	FALSE	0	Large ribosomal subunit protein uL18
rpmD	Q9HWF3	3.8	0.000123	0.00132	TRUE	TRUE	FALSE	0	Large ribosomal subunit protein uL30
secY	Q9HWF5	2.34	0.00724	0.0218	TRUE	TRUE	FALSE	0	Protein translocase subunit SecY
phzS	Q9HWG9	-4.37	1.24e-06	5.83e-05	TRUE	TRUE	FALSE	0	5-methylphenazine-1-carboxylate 1-monooxygenase
phzM	Q9HWH2	-6.03	2.37e-05	0.000399	TRUE	TRUE	TRUE	1	Phenazine-1-carboxylate N-methyltransferase
PA4108	Q9HWS0	1.02	0.00369	0.0132	TRUE	TRUE	TRUE	3	Cyclic di-GMP phosphodiesterase PA4108
nrdR	Q9HWX1	-1.14	0.02	0.0455	TRUE	TRUE	FALSE	0	Transcriptional repressor NrdR
ubiX	Q9HX08	-1.46	0.0189	0.0438	TRUE	TRUE	FALSE	0	Flavin prenyltransferase UbiX
nadD	Q9HX21	-1.95	0.00192	0.00846	TRUE	TRUE	TRUE	1	Probable nicotinate-nucleotide adenylyltransferase
rlmH	Q9HX23	-1.07	0.0017	0.00784	TRUE	TRUE	FALSE	0	Ribosomal RNA large subunit methyltransferase H
lipA	Q9HX25	-2.51	0.000157	0.00157	TRUE	TRUE	FALSE	0	Lipoyl synthase
thiE	Q9HX40	-2.06	0.000966	0.00528	TRUE	TRUE	FALSE	0	Thiamine-phosphate synthase
rluE	Q9HX48	-1.59	0.00727	0.0218	TRUE	TRUE	TRUE	3	Ribosomal large subunit pseudouridine synthase E
PA3922	Q9HX91	-3.28	7.86e-05	0.00099	TRUE	TRUE	FALSE	0	Uncharacterized protein PA3922
moaE	Q9HX97	-1.1	0.0129	0.0329	TRUE	TRUE	TRUE	1	Molybdopterin synthase catalytic subunit
rhlB	Q9HXE5	-1.03	0.000409	0.00305	TRUE	TRUE	FALSE	0	ATP-dependent RNA helicase RhlB
hscB	Q9HXJ1	-1.31	0.0128	0.0328	TRUE	TRUE	FALSE	0	Co-chaperone protein HscB homolog
xseA	Q9HXL8	1.84	0.00786	0.0229	TRUE	TRUE	TRUE	4	Exodeoxyribonuclease 7 large subunit
trmD	Q9HXQ1	-1.5	6.52e-05	0.000859	TRUE	TRUE	TRUE	1	tRNA (guanine-N(1)-)-methyltransferase
xerD	Q9HXQ6	-2.35	0.000171	0.00166	TRUE	TRUE	TRUE	1	Tyrosine recombinase XerD
PA3693	Q9HXU7	-3.25	0.000206	0.00187	TRUE	TRUE	TRUE	3	Macro domain-containing protein PA3693
rnhB	Q9HXY9	-1.88	0.00017	0.00166	TRUE	TRUE	FALSE	0	Ribonuclease HII
potD	Q9HY16	1.6	5.56e-05	0.000755	TRUE	TRUE	FALSE	0	Putrescine/cadaverine-binding protein
potA2	Q9HY19	1.46	0.00325	0.012	TRUE	TRUE	FALSE	0	Spermidine/putrescine import ATP-binding protein PotA 2
PA3463	Q9HYE3	-2.91	0.000624	0.00394	TRUE	TRUE	TRUE	2	UPF0270 protein PA3463
mnmC	Q9HYF0	-2.72	0.00133	0.0066	TRUE	TRUE	TRUE	1	tRNA 5-methylaminomethyl-2-thiouridine biosynthesis bifunctional protein MnmC
ssuB2	Q9HYF9	3.16	8.83e-07	4.85e-05	TRUE	TRUE	FALSE	0	Aliphatic sulfonates import ATP-binding protein SsuB 2
ssuD	Q9HYG2	1.11	0.000131	0.00137	TRUE	TRUE	FALSE	0	Alkanesulfonate monooxygenase
ssuB1	Q9HYG4	1.19	1.38e-05	0.000279	TRUE	TRUE	FALSE	0	Aliphatic sulfonates import ATP-binding protein SsuB 1
PA3430	Q9HYH5	-1.52	0.014	0.0351	TRUE	TRUE	TRUE	3	Putative aldolase class 2 protein PA3430
nosZ	Q9HYL2	4.09	0.00285	0.011	TRUE	TRUE	FALSE	0	Nitrous-oxide reductase
fabH	Q9HYR2	-5.8	2.78e-05	0.000443	TRUE	TRUE	TRUE	2	Beta-ketoacyl-[acyl-carrier-protein] synthase III
PA3332	Q9HYR3	-3.07	4.73e-06	0.000138	TRUE	TRUE	FALSE	0	Uncharacterized PhzA/B-like protein PA3332
clpP2	Q9HYR9	-2.2	4.77e-06	0.000138	TRUE	TRUE	FALSE	0	ATP-dependent Clp protease proteolytic subunit 2
phnC1	Q9HYT0	-2.1	0.0162	0.0387	TRUE	TRUE	TRUE	1	Phosphonates import ATP-binding protein PhnC 1
PA3287	Q9HYV6	-2.58	0.000971	0.00528	TRUE	TRUE	TRUE	1	Putative ankyrin repeat protein PA3287
hisC2	Q9HZ68	-1.59	5.29e-05	0.00073	TRUE	TRUE	FALSE	0	Histidinol-phosphate aminotransferase 2
pyrD	Q9HZF8	-1.12	0.000717	0.0043	TRUE	TRUE	FALSE	0	Dihydroorotate dehydrogenase (quinone)
lolD	Q9HZL7	-4.64	0.017	0.0402	TRUE	TRUE	TRUE	2	Lipoprotein-releasing system ATP-binding protein LolD
murB	Q9HZM7	-1.5	0.000123	0.00132	TRUE	TRUE	FALSE	0	UDP-N-acetylenolpyruvoylglucosamine reductase
PA2972	Q9HZN2	1.23	0.00405	0.014	TRUE	TRUE	FALSE	0	7-methyl-GTP pyrophosphatase
tmk	Q9HZN8	1.2	0.0014	0.00679	TRUE	TRUE	FALSE	0	Thymidylate kinase
cobM	Q9HZP9	-2.42	2.53e-06	9.02e-05	TRUE	TRUE	TRUE	3	Precorrin-4 C(11)-methyltransferase
cobN	Q9HZQ3	-2.97	6.44e-07	4.6e-05	TRUE	TRUE	TRUE	2	Aerobic cobaltochelatase subunit CobN
cobI	Q9HZU3	-3.05	0.00151	0.00718	TRUE	TRUE	TRUE	1	Precorrin-2 C(20)-methyltransferase
tpm	Q9I011	-1.48	0.00983	0.0266	TRUE	TRUE	FALSE	0	Thiopurine S-methyltransferase
dusA	Q9I048	-1.79	0.00142	0.00688	TRUE	TRUE	TRUE	2	tRNA-dihydrouridine(20/20a) synthase
mcpN	Q9I055	-1.34	0.00324	0.012	TRUE	TRUE	TRUE	1	Methyl-accepting chemotaxis protein McpN
tse5	Q9I0F4	-1.71	0.00328	0.0121	TRUE	TRUE	TRUE	3	Toxin protein Tse5
carR	Q9I0I1	-1.78	0.00188	0.00835	TRUE	TRUE	TRUE	1	Response regulator protein CarR
tlpQ	Q9I0I4	1.47	0.000179	0.0017	TRUE	TRUE	FALSE	0	Methyl-accepting chemotaxis protein TlpQ
nuoI	Q9I0J4	-2.48	0.00152	0.00723	TRUE	TRUE	TRUE	1	NADH-quinone oxidoreductase subunit I
nuoA2	Q9I0K1	1.07	0.00222	0.00934	TRUE	TRUE	FALSE	0	NADH-quinone oxidoreductase subunit A 2
clpS	Q9I0L7	-2.44	8.93e-06	0.000204	TRUE	TRUE	TRUE	3	ATP-dependent Clp protease adapter protein ClpS
tusC	Q9I0N2	1	0.000249	0.0021	TRUE	TRUE	FALSE	0	Protein TusC homolog
PA2592	Q9I0P5	-1.91	1.61e-05	0.000307	TRUE	TRUE	FALSE	0	Putrescine/agmatine-binding protein
pqsH	Q9I0Q0	-3.64	2.14e-08	6.26e-06	TRUE	TRUE	FALSE	0	2-heptyl-3-hydroxy-4(1H)-quinolone synthase
kynA	Q9I0Q7	-1.04	0.000576	0.00371	TRUE	TRUE	FALSE	0	Tryptophan 2,3-dioxygenase
PA2567	Q9I0R8	1.54	0.000573	0.00371	TRUE	TRUE	FALSE	0	Cyclic di-GMP phosphodiesterase PA2567
gcvP1	Q9I137	-1.39	8.12e-05	0.00102	TRUE	TRUE	FALSE	0	Glycine dehydrogenase (decarboxylating) 1
glyA2	Q9I138	-1.24	8.17e-05	0.00102	TRUE	TRUE	FALSE	0	Serine hydroxymethyltransferase 2
pvdQ	Q9I194	-5.18	0.0036	0.0129	TRUE	TRUE	TRUE	2	Acyl-homoserine lactone acylase PvdQ
msuD	Q9I1C2	8.49	1.99e-06	7.72e-05	TRUE	TRUE	TRUE	1	Methanesulfonate monooxygenase
ambB	Q9I1H0	-3.15	0.00228	0.00949	TRUE	TRUE	TRUE	1	AMB antimetabolite synthase AmbB
ambE	Q9I1H3	-1.68	4.66e-05	0.000656	TRUE	TRUE	FALSE	0	AMB antimetabolite synthase AmbE
bkdA2	Q9I1M1	-2.11	5.31e-05	0.00073	TRUE	TRUE	FALSE	0	2-oxoisovalerate dehydrogenase subunit beta
bkdA1	Q9I1M2	-2.47	0.000433	0.00314	TRUE	TRUE	FALSE	0	2-oxoisovalerate dehydrogenase subunit alpha
hcnB	Q9I1S2	-4.28	6.67e-07	4.6e-05	TRUE	TRUE	FALSE	0	Hydrogen cyanide synthase subunit HcnB
fusB	Q9I244	1.35	0.000148	0.00151	TRUE	TRUE	FALSE	0	Elongation factor G 2
galU	Q9I291	-1.33	0.0027	0.0107	TRUE	TRUE	FALSE	0	UTP--glucose-1-phosphate uridylyltransferase
liuE	Q9I2A0	-2.12	0.000975	0.00529	TRUE	TRUE	FALSE	0	3-hydroxy-3-isohexenylglutaryl-CoA/hydroxy-methylglutaryl-CoA lyase
phzA2	Q9I2J9	-4.24	0.000235	0.00203	TRUE	TRUE	TRUE	3	Phenazine biosynthesis protein PhzA2
modA	Q9I2N2	-4.15	7.39e-06	0.000174	TRUE	TRUE	FALSE	0	Tungstate/molybdate/chromate-binding protein ModA
modC	Q9I2N4	-3.14	1.43e-06	6.28e-05	TRUE	TRUE	TRUE	3	Molybdenum import ATP-binding protein ModC
fimL	Q9I2S3	-1.07	0.00234	0.00964	TRUE	TRUE	FALSE	0	Scaffold protein FimL
thrH	Q9I2Y2	-1.05	0.00042	0.00306	TRUE	TRUE	FALSE	0	Phosphoserine phosphatase ThrH
mtnC	Q9I340	-1.7	3.63e-05	0.00055	TRUE	TRUE	TRUE	1	Enolase-phosphatase E1
folE2	Q9I351	-1.91	3.42e-06	0.000111	TRUE	TRUE	FALSE	0	GTP cyclohydrolase 1 2
PA1673	Q9I352	1.16	0.0012	0.00615	TRUE	TRUE	FALSE	0	Bacteriohemerythrin
glsA	Q9I387	-2.04	8.85e-07	4.85e-05	TRUE	TRUE	TRUE	1	Glutaminase
tusA	Q9I3F3	-1.77	0.017	0.0402	TRUE	TRUE	FALSE	0	Sulfur carrier protein TusA
aer	Q9I3F6	1.81	0.000311	0.00248	TRUE	TRUE	FALSE	0	Methyl-accepting chemotaxis protein Aer
PA1518	Q9I3J5	1.29	0.000993	0.00533	TRUE	TRUE	FALSE	0	5-hydroxyisourate hydrolase
ccmA	Q9I3N7	-1.92	0.0199	0.0454	TRUE	TRUE	TRUE	1	Cytochrome c biogenesis ATP-binding export protein CcmA
bdlA	Q9I3S1	-1.13	0.00845	0.024	TRUE	TRUE	FALSE	0	Biofilm dispersion protein BdlA
ggt	Q9I406	-1.06	0.00758	0.0224	TRUE	TRUE	FALSE	0	Glutathione hydrolase proenzyme
PA1295	Q9I449	-1.57	0.00451	0.0153	TRUE	TRUE	FALSE	0	YcgL domain-containing protein PA1295
cobT	Q9I465	-2.47	0.000116	0.0013	TRUE	TRUE	TRUE	1	Nicotinate-nucleotide--dimethylbenzimidazole phosphoribosyltransferase
PA1205	Q9I4D3	-2.67	2.89e-05	0.000459	TRUE	TRUE	TRUE	3	Putative quercetin 2,3-dioxygenase PA1205
dgt	Q9I4L1	-1.18	0.00479	0.0161	TRUE	TRUE	TRUE	1	Probable deoxyguanosinetriphosphate triphosphohydrolase
fleR	Q9I4N3	-2.7	0.00182	0.00823	TRUE	TRUE	TRUE	1	Response regulator protein FleR
fliS	Q9I4N6	-1.26	0.00152	0.00723	TRUE	TRUE	FALSE	0	Flagellar secretion chaperone FliSB
pqsC	Q9I4X1	-1.08	0.000431	0.00314	TRUE	TRUE	FALSE	0	2-heptyl-4(1H)-quinolone synthase subunit PqsC
pqsB	Q9I4X2	-1.33	0.00054	0.0036	TRUE	TRUE	FALSE	0	2-heptyl-4(1H)-quinolone synthase subunit PqsB
pqsA	Q9I4X3	-5.96	0.000684	0.00422	TRUE	TRUE	TRUE	1	Anthranilate--CoA ligase
hpd	Q9I576	-2.14	0.000181	0.00171	TRUE	TRUE	FALSE	0	4-hydroxyphenylpyruvate dioxygenase
trhO	Q9I583	-3.54	8.27e-05	0.00103	TRUE	TRUE	TRUE	2	tRNA uridine(34) hydroxylase
cbpD	Q9I589	-4.59	9.61e-06	0.000215	TRUE	TRUE	FALSE	0	Chitin-binding protein CbpD
sdhE	Q9I5G9	-1.97	0.018	0.0422	TRUE	TRUE	TRUE	1	FAD assembly factor SdhE
pdxA	Q9I5U4	-2.06	0.000865	0.00494	TRUE	TRUE	FALSE	0	4-hydroxythreonine-4-phosphate dehydrogenase
apaH	Q9I5U7	-2.03	0.00571	0.0184	TRUE	TRUE	FALSE	0	Bis(5'-nucleosyl)-tetraphosphatase, symmetrical
cca	Q9I5V3	-2.09	0.00172	0.00793	TRUE	TRUE	TRUE	2	Multifunctional CCA protein
rpsU	Q9I5V8	1.66	0.000125	0.00133	TRUE	TRUE	FALSE	0	Small ribosomal subunit protein bS21
dnaG	Q9I5W0	-2.03	0.000472	0.00324	TRUE	TRUE	FALSE	0	DNA primase
metK	Q9I5Z0	-1.41	0.000121	0.00132	TRUE	TRUE	FALSE	0	S-adenosylmethionine synthase
nirN	Q9I609	1.83	0.00112	0.00588	TRUE	TRUE	TRUE	2	Dihydro-heme d1 dehydrogenase
bioD	Q9I614	-1.49	0.000527	0.00354	TRUE	TRUE	TRUE	2	ATP-dependent dethiobiotin synthetase BioD
bioF	Q9I617	-1.6	0.004	0.0139	TRUE	TRUE	TRUE	3	8-amino-7-oxononanoate synthase
PA0423	Q9I690	-1.47	3.16e-05	0.000493	TRUE	TRUE	FALSE	0	UPF0312 protein PA0423
PA0404	Q9I699	-1.63	0.00212	0.00905	TRUE	TRUE	TRUE	2	Putative pre-16S rRNA nuclease
mcpB	Q9I6V6	2.75	6.3e-05	0.000833	TRUE	TRUE	FALSE	0	Methyl-accepting chemotaxis protein McpB
ahpF	Q9I6Z2	-1.04	0.0041	0.0142	TRUE	TRUE	FALSE	0	Alkyl hydroperoxide reductase subunit F
tssA1	Q9I750	1.02	0.0166	0.0395	TRUE	TRUE	FALSE	0	Type VI secretion system component TssA1
tssK1	Q9I753	-1.87	0.00202	0.00875	TRUE	TRUE	FALSE	0	Type VI secretion system baseplate component TssK1
tsaC	Q9I7A5	-2.59	0.000107	0.00123	TRUE	TRUE	TRUE	2	Threonylcarbamoyl-AMP synthase
fliD	Q9K3C5	1.92	0.000122	0.00132	TRUE	TRUE	FALSE	0	B-type flagellar hook-associated protein 2
mutM	Q9L7T2	-1.59	0.00837	0.0238	TRUE	TRUE	TRUE	1	Formamidopyrimidine-DNA glycosylase
exbD	Q9RMT1	6.05	3.29e-09	2.51e-06	TRUE	TRUE	FALSE	0	Biopolymer transport protein ExbD
phzB2	Q9S508	-6.55	6.22e-06	0.000158	TRUE	TRUE	TRUE	1	Phenazine biosynthesis protein PhzB2
pgl	Q9X2N2	3.08	1.66e-07	2.31e-05	TRUE	TRUE	FALSE	0	6-phosphogluconolactonase
hmgA	Q9X4G0	-1.46	0.00191	0.00845	TRUE	TRUE	FALSE	0	Homogentisate 1,2-dioxygenase
rppH	Q9X4P2	-1.97	0.00184	0.00826	TRUE	TRUE	TRUE	1	RNA pyrophosphohydrolase
PA3580	G3XCT4	-1.82	9.58e-06	0.000215	TRUE	TRUE	FALSE	0	Cys-tRNA(Pro)/Cys-tRNA(Cys) deacylase
PA2020	G3XCU9	-2.3	0.0109	0.0289	TRUE	TRUE	TRUE	1	Probable transcriptional regulator
phzG1	G3XCV4	-7.41	7.82e-07	4.85e-05	TRUE	TRUE	TRUE	3	Probable pyridoxamine 5'-phosphate oxidase
cmpX	G3XCV6	1.61	0.00272	0.0107	TRUE	TRUE	FALSE	0	Small-conductance mechanosensitive channel
PA2405	G3XCV8	-4.52	5.33e-07	4.25e-05	TRUE	TRUE	TRUE	2	Secreted protein
exbB1	G3XCW0	5.79	0.00013	0.00137	TRUE	TRUE	FALSE	0	Transport protein ExbB
cioA	G3XCW8	-3.3	0.0016	0.00746	TRUE	TRUE	TRUE	2	Cyanide insensitive terminal oxidase
pvdN	G3XCY5	-5.33	0.000115	0.00129	TRUE	TRUE	TRUE	1	PvdN
fimU	G3XCZ0	3.14	0.00252	0.0102	TRUE	TRUE	FALSE	0	Type II secretion system protein H
pilZ	G3XCZ3	-1.3	0.011	0.0291	TRUE	TRUE	FALSE	0	Type 4 fimbrial biogenesis protein PilZ
PA0891	G3XCZ4	-1.3	0.00944	0.026	TRUE	TRUE	FALSE	0	Peptidase M14
gltD	G3XD09	-1.59	0.00124	0.00632	TRUE	TRUE	FALSE	0	Glutamate synthase small chain
oprH	G3XD11	2.65	1.09e-05	0.000236	TRUE	TRUE	FALSE	0	PhoP/Q and low Mg2+ inducible outer membrane protein H1
PA3978	G3XD26	1.02	0.00186	0.00829	TRUE	TRUE	FALSE	0	Sel1 repeat family protein
mrcB	G3XD31	1.06	0.00301	0.0115	TRUE	TRUE	FALSE	0	Penicillin-binding protein 1B
waaF	G3XD35	-1.23	2.6e-05	0.000431	TRUE	TRUE	FALSE	0	Heptosyltransferase II
pcrV	G3XD49	-1.38	0.00885	0.0248	TRUE	TRUE	TRUE	3	Type III secretion protein PcrV
pilV	G3XD84	1.56	0.000753	0.00444	TRUE	TRUE	TRUE	3	Type 4 fimbrial biogenesis protein PilV
oprC	G3XD89	-3.13	0.000243	0.00207	TRUE	TRUE	TRUE	1	Copper transport outer membrane porin OprC
PA3842	G3XD93	-2.35	0.0122	0.0316	TRUE	TRUE	FALSE	0	Probable chaperone
PA0186	G3XD96	6.63	1.28e-08	4.81e-06	TRUE	TRUE	FALSE	0	Probable binding protein component of ABC transporter
oprE	G3XDA5	1.81	0.000183	0.00172	TRUE	TRUE	FALSE	0	Anaerobically-induced outer membrane porin OprE
phzE1	Q7DC81	-8.41	3.53e-09	2.51e-06	TRUE	TRUE	TRUE	3	Phenazine biosynthesis protein PhzE
phzC1	Q7DC82	-5.63	1.3e-06	5.99e-05	TRUE	TRUE	TRUE	3	Phospho-2-dehydro-3-deoxyheptonate aldolase
soj	Q9HT11	-1.2	0.000931	0.00519	TRUE	TRUE	FALSE	0	Chromosome partitioning protein Soj
PA5545	Q9HT29	-2.63	2.34e-05	0.000398	TRUE	TRUE	TRUE	3	C4-dicarboxylate ABC transporter
PA5527	Q9HT46	-2.06	0.0038	0.0134	TRUE	TRUE	TRUE	2	Knr4/Smi1-like domain-containing protein
nrdJb	Q9HT77	-2.3	0.00972	0.0265	TRUE	TRUE	FALSE	0	NrdJb
PA5459	Q9HTB1	-2.06	0.00316	0.0119	TRUE	TRUE	TRUE	2	Methyltransferase type 11 domain-containing protein
PA5423	Q9HTE1	-1.35	0.00258	0.0103	TRUE	TRUE	TRUE	3	DUF3299 domain-containing protein
PA5376	Q9HTI8	-3.02	0.00037	0.0028	TRUE	TRUE	TRUE	2	Probable ATP-binding component of ABC transporter
PA5346	Q9HTL2	-1.3	0.0199	0.0454	TRUE	TRUE	FALSE	0	HDOD domain-containing protein
PA5313	Q9HTP1	2.21	0.000717	0.0043	TRUE	TRUE	FALSE	0	Probable pyridoxal-dependent aminotransferase
PA5305	Q9HTP9	1.24	8.48e-05	0.00103	TRUE	TRUE	FALSE	0	DUF1318 domain-containing protein
PA5303	Q9HTQ1	1.08	0.018	0.0422	TRUE	TRUE	FALSE	0	RidA family protein
PA5301	Q9HTQ3	-1.34	0.0206	0.0465	TRUE	TRUE	FALSE	0	Probable transcriptional regulator
rep	Q9HTQ8	-1.59	0.0198	0.0453	TRUE	TRUE	TRUE	3	ATP-dependent DNA helicase Rep
PA5286	Q9HTR8	-3.2	5.71e-06	0.000154	TRUE	TRUE	TRUE	1	YjbQ family protein
PA5271	Q9HTS9	-3.51	0.0116	0.0304	TRUE	TRUE	TRUE	2	TIGR02647 family protein
PA5269	Q9HTT1	1.32	0.0068	0.0209	TRUE	TRUE	FALSE	0	Uncharacterized protein
PA5232	Q9HTV8	1.16	0.000172	0.00166	TRUE	TRUE	FALSE	0	Membrane fusion protein biotin-lipoyl like domain-containing protein
PA5226	Q9HTW4	-3.18	3.26e-06	0.000108	TRUE	TRUE	TRUE	3	TIGR02449 family protein
PA5221	Q9HTW9	-2.22	0.00283	0.011	TRUE	TRUE	FALSE	0	Probable FAD-dependent monooxygenase
PA5220	Q9HTX0	-6.2	5.34e-06	0.000149	TRUE	TRUE	TRUE	1	Uncharacterized protein
PA5208	Q9HTY2	-1.38	0.00526	0.0173	TRUE	TRUE	TRUE	1	TIGR00153 family protein
PA5194	Q9HTZ5	1.65	0.0207	0.0468	TRUE	TRUE	TRUE	3	Phosphatidic acid phosphatase type 2/haloperoxidase domain-containing protein
PA5179	Q9HU10	1.66	0.0064	0.0198	TRUE	TRUE	FALSE	0	Probable transcriptional regulator
PA5176	Q9HU13	1.05	0.000131	0.00137	TRUE	TRUE	FALSE	0	Nudix hydrolase domain-containing protein
PA5152	Q9HU32	-1.72	0.000586	0.00377	TRUE	TRUE	FALSE	0	Probable ATP-binding component of ABC transporter
PA5150	Q9HU34	-2.11	0.00541	0.0176	TRUE	TRUE	TRUE	2	Probable short-chain dehydrogenase
PA5138	Q9HU46	-1.47	0.000836	0.00483	TRUE	TRUE	FALSE	0	Solute-binding protein family 3/N-terminal domain-containing protein
PA5133	Q9HU51	1.12	7.02e-05	0.000901	TRUE	TRUE	FALSE	0	Peptidase M23 domain-containing protein
trmL	Q9HU57	-2.14	2.38e-05	0.000399	TRUE	TRUE	TRUE	2	tRNA (cytidine(34)-2'-O)-methyltransferase
PA5115	Q9HU69	-1.6	0.00749	0.0222	TRUE	TRUE	FALSE	0	Methyltransferase domain-containing protein
PA5109	Q9HU74	-1.05	0.000702	0.00425	TRUE	TRUE	TRUE	2	DUF924 domain-containing protein
PA5104	Q9HU79	-1.94	0.000196	0.00181	TRUE	TRUE	TRUE	3	HutD family protein
PA5103	Q9HU80	1.37	3.82e-05	0.000565	TRUE	TRUE	FALSE	0	ABC-type glycine betaine transport system substrate-binding domain-containing protein
PA5101	Q9HU82	1.3	0.0167	0.0397	TRUE	TRUE	TRUE	4	Phosphate ABC transporter substrate-binding protein
PA5096	Q9HU87	-2.65	0.00263	0.0105	TRUE	TRUE	TRUE	2	Probable binding protein component of ABC transporter
PA5074	Q9HUA9	-2.17	0.000647	0.00406	TRUE	TRUE	FALSE	0	Probable ATP-binding component of ABC transporter
PA5061	Q9HUC2	2.58	9.03e-07	4.85e-05	TRUE	TRUE	FALSE	0	Poly(3-hydroxyalkanoate) granule-associated protein PhaI
phaF	Q9HUC3	2	0.000109	0.00125	TRUE	TRUE	FALSE	0	Polyhydroxyalkanoate synthesis protein PhaF
priA	Q9HUC9	-1.33	0.00556	0.0179	TRUE	TRUE	TRUE	2	Primosomal protein N'
gltB	Q9HUD5	-3.13	0.000436	0.00314	TRUE	TRUE	FALSE	0	Glutamate synthase large chain
PA5003	Q9HUG2	-1.65	0.00341	0.0124	TRUE	TRUE	TRUE	1	GNAT family N-acetyltransferase
wapR	Q9HUG5	-2.42	0.000215	0.00193	TRUE	TRUE	FALSE	0	Alpha-1,3-rhamnosyltransferase WapR
waaA	Q9HUH7	1.08	0.00244	0.01	TRUE	TRUE	TRUE	1	3-deoxy-D-manno-octulosonic acid transferase
PA4974	Q9HUJ1	1.16	0.000399	0.00298	TRUE	TRUE	FALSE	0	Probable outer membrane protein
PA4966	Q9HUJ9	-1.86	3.28e-05	0.000502	TRUE	TRUE	TRUE	3	Phytase-like domain-containing protein
PA4918	Q9HUP5	1.21	0.000212	0.00192	TRUE	TRUE	FALSE	0	Isochorismatase-like domain-containing protein
PA4884	Q9HUS9	-3.07	0.00203	0.00875	TRUE	TRUE	TRUE	3	Uncharacterized protein
PA4880	Q9HUT3	3.4	0.00013	0.00137	TRUE	TRUE	FALSE	0	Bacterioferritin
osmE	Q9HUT7	1.72	0.00218	0.00923	TRUE	TRUE	FALSE	0	Osmotically inducible lipoprotein OsmE
PA4873	Q9HUU0	-3.22	4.23e-05	0.000615	TRUE	TRUE	TRUE	2	Probable heat-shock protein
PA4840	Q9HUX0	-2.28	0.00308	0.0117	TRUE	TRUE	FALSE	0	SUI1 domain-containing protein
PA4793	Q9HV15	1.41	0.00195	0.00856	TRUE	TRUE	FALSE	0	DUF4136 domain-containing protein
PA4787	Q9HV21	-2.59	1.42e-05	0.000285	TRUE	TRUE	TRUE	2	Probable transcriptional regulator
PA4786	Q9HV22	-2.01	0.0173	0.0409	TRUE	TRUE	FALSE	0	Probable short-chain dehydrogenase
PA4780	Q9HV28	-2.6	0.0136	0.0344	TRUE	TRUE	TRUE	2	non-specific serine/threonine protein kinase
PA4769	Q9HV39	-2.28	0.000148	0.00151	TRUE	TRUE	FALSE	0	Probable transcriptional regulator
PA4739	Q9HV60	1.54	0.00939	0.0259	TRUE	TRUE	FALSE	0	BON domain-containing protein
PA4736	Q9HV63	1.06	0.00119	0.00614	TRUE	TRUE	FALSE	0	DUF2845 domain-containing protein
phuR	Q9HV88	-5.72	6.79e-05	0.000889	TRUE	TRUE	TRUE	3	Heme/hemoglobin uptake outer membrane receptor PhuR
PA4709	Q9HV89	-6.36	3.78e-05	0.000565	TRUE	TRUE	TRUE	3	Probable hemin degrading factor
phuT	Q9HV90	-1.82	6.5e-06	0.00016	TRUE	TRUE	FALSE	0	Heme-transport protein, PhuT
PA4705	Q9HV92	2.3	0.00316	0.0119	TRUE	TRUE	TRUE	4	Haem-binding uptake Tiki superfamily ChaN domain-containing protein
pssA	Q9HVA3	-2.49	5.32e-05	0.00073	TRUE	TRUE	TRUE	2	CDP-diacylglycerol--serine O-phosphatidyltransferase
PA4675	Q9HVC0	-3.08	0.00139	0.00679	TRUE	TRUE	FALSE	0	Probable TonB-dependent receptor
moeB	Q9HVC9	-2.38	0.0116	0.0304	TRUE	TRUE	TRUE	2	Molybdopterin biosynthesis MoeB protein
PA4631	Q9HVG0	-1.38	0.0176	0.0415	TRUE	TRUE	FALSE	0	NAD-dependent epimerase/dehydratase domain-containing protein
PA4625	Q9HVG6	2.09	0.0147	0.0362	TRUE	TRUE	TRUE	2	Filamentous haemagglutinin FhaB/tRNA nuclease CdiA-like TPS domain-containing protein
PA4606	Q9HVI3	-1.28	0.0198	0.0453	TRUE	TRUE	FALSE	0	Carbon starvation protein A
PA4604	Q9HVI5	-1.05	0.00263	0.0105	TRUE	TRUE	FALSE	0	CobW C-terminal domain-containing protein
gdhA	Q9HVJ7	-6.52	0.000105	0.00122	TRUE	TRUE	TRUE	2	Glutamate dehydrogenase
PA4577	Q9HVK7	1.01	0.00197	0.0086	TRUE	TRUE	FALSE	0	DksA C4-type domain-containing protein
pilX	Q9HVM9	1.2	0.00765	0.0224	TRUE	TRUE	FALSE	0	Type 4 fimbrial biogenesis protein PilX
PA4533	Q9HVP4	-1.2	0.00113	0.0059	TRUE	TRUE	FALSE	0	FAD/FMN-containing dehydrogenase
mreC	Q9HVU1	1.91	0.0198	0.0453	TRUE	TRUE	FALSE	0	Cell shape-determining protein MreC
PA4475	Q9HVU6	1.47	0.00118	0.0061	TRUE	TRUE	TRUE	1	CN hydrolase domain-containing protein
PA4469	Q9HVV0	-2.87	6.35e-06	0.000159	TRUE	TRUE	TRUE	3	Tetratricopeptide repeat protein
PA4463	Q9HVV5	-1.55	0.00309	0.0117	TRUE	TRUE	FALSE	0	Ribosomal subunit interface protein
PA4458	Q9HVV9	-2.13	5.97e-05	0.000793	TRUE	TRUE	TRUE	1	3-deoxy-D-manno-octulosonate 8-phosphate phosphatase KdsC
PA4456	Q9HVW1	-1.53	7.55e-05	0.000956	TRUE	TRUE	FALSE	0	Probable ATP-binding component of ABC transporter
PA4451	Q9HVW6	-3.39	0.00311	0.0118	TRUE	TRUE	TRUE	1	BolA family transcriptional regulator
sspB	Q9HVY8	-1.34	0.00458	0.0156	TRUE	TRUE	FALSE	0	Stringent starvation protein B
PA4399	Q9HW07	-3.15	0.00205	0.00881	TRUE	TRUE	TRUE	2	Corrinoid adenosyltransferase
PA4396	Q9HW10	-1.24	0.00626	0.0195	TRUE	TRUE	TRUE	2	Probable two-component response regulator
icmP	Q9HW32	-1.66	1.35e-05	0.000278	TRUE	TRUE	FALSE	0	Insulin-cleaving metalloproteinase outer membrane protein
PA4369	Q9HW33	1.28	0.000958	0.00527	TRUE	TRUE	FALSE	0	LemA family protein
PA4362	Q9HW39	-1.98	0.00241	0.00991	TRUE	TRUE	TRUE	2	Saccharopine dehydrogenase NADP binding domain-containing protein
PA4361	Q9HW40	-1.39	0.00695	0.0211	TRUE	TRUE	FALSE	0	Probable oxidoreductase
PA4360	Q9HW41	1.02	0.00123	0.00625	TRUE	TRUE	FALSE	0	Chromosome segregation ATPase
PA4357	Q9HW44	-1.39	0.00605	0.0191	TRUE	TRUE	TRUE	3	Transcriptional regulator HTH-type FeoC domain-containing protein
PA4345	Q9HW56	3.22	0.000571	0.00371	TRUE	TRUE	TRUE	2	Lipid/polyisoprenoid-binding YceI-like domain-containing protein
PA4340	Q9HW61	-2.1	0.0061	0.0192	TRUE	TRUE	TRUE	1	Lipid/polyisoprenoid-binding YceI-like domain-containing protein
PA4328	Q9HW73	1.06	0.00246	0.01	TRUE	TRUE	FALSE	0	UspA domain-containing protein
mvaT	Q9HW86	1.1	0.000992	0.00533	TRUE	TRUE	FALSE	0	MvaT
PA4292	Q9HWA8	1.45	0.000459	0.00319	TRUE	TRUE	FALSE	0	Phosphate transporter
PA4278	Q9HWC2	1.13	0.00183	0.00824	TRUE	TRUE	FALSE	0	SPOR domain-containing protein
PA4233	Q9HWG1	1.92	0.0118	0.0307	TRUE	TRUE	TRUE	3	Probable major facilitator superfamily (MFS) transporter
opmD	Q9HWH3	-1.66	0.00134	0.00663	TRUE	TRUE	TRUE	3	Probable outer membrane protein
mexH	Q9HWH5	-3.81	0.000282	0.00231	TRUE	TRUE	FALSE	0	Probable Resistance-Nodulation-Cell Division (RND) efflux membrane fusion protein
PA4199	Q9HWI2	-1.61	0.00178	0.00809	TRUE	TRUE	FALSE	0	Probable acyl-CoA dehydrogenase
PA4195	Q9HWI6	1.99	6.8e-07	4.6e-05	TRUE	TRUE	FALSE	0	Probable binding protein component of ABC transporter
PA4191	Q9HWJ0	1.1	0.000156	0.00157	TRUE	TRUE	FALSE	0	2-oxoglutarate-dependent ethylene/succinate-forming enzyme
pqsL	Q9HWJ1	-2.41	1.08e-06	5.41e-05	TRUE	TRUE	FALSE	0	Probable FAD-dependent monooxygenase
PA4141	Q9HWP0	-4.08	0.00694	0.0211	TRUE	TRUE	TRUE	3	DUF5862 domain-containing protein
PA4132	Q9HWP9	-4.06	0.000111	0.00125	TRUE	TRUE	FALSE	0	HTH gntR-type domain-containing protein
PA4131	Q9HWQ0	-3.6	0.000162	0.0016	TRUE	TRUE	FALSE	0	Probable iron-sulfur protein
PA4130	Q9HWQ1	-1.92	0.000319	0.00252	TRUE	TRUE	FALSE	0	Probable sulfite or nitrite reductase
PA4129	Q9HWQ2	-2.75	2.19e-05	0.000384	TRUE	TRUE	FALSE	0	DUF934 domain-containing protein
PA4090	Q9HWT8	-2.99	1.43e-05	0.000285	TRUE	TRUE	TRUE	1	DUF2218 domain-containing protein
PA4068	Q9HWW0	-1.11	0.000244	0.00208	TRUE	TRUE	FALSE	0	Probable epimerase
PA4060	Q9HWW8	-3.56	6.05e-06	0.000156	TRUE	TRUE	TRUE	3	Methyltransferase
mpl	Q9HX07	-1.11	0.000899	0.00506	TRUE	TRUE	FALSE	0	UDP-N-acetylmuramate--L-alanyl-gamma-D-glutamyl-meso-2,6-diaminoheptandioate ligase
PA4015	Q9HX12	-1.73	9.9e-05	0.00116	TRUE	TRUE	FALSE	0	MaoC-like domain-containing protein
holA	Q9HX31	-3.76	6.39e-06	0.000159	TRUE	TRUE	FALSE	0	DNA polymerase III subunit delta
PA3954	Q9HX62	11.5	7.33e-09	3.86e-06	TRUE	TRUE	TRUE	4	Luciferase-like domain-containing protein
rocA1	Q9HX68	-1.44	0.000607	0.00387	TRUE	TRUE	FALSE	0	Two-component response regulator RocA1
PA3945	Q9HX71	1.24	0.00175	0.00799	TRUE	TRUE	TRUE	1	N-acetyltransferase domain-containing protein
PA3939	Q9HX77	5.69	6.98e-06	0.000166	TRUE	TRUE	TRUE	4	Acyl-CoA dehydrogenase/oxidase N-terminal domain-containing protein
PA3938	Q9HX78	2.65	1.7e-07	2.31e-05	TRUE	TRUE	FALSE	0	Probable periplasmic taurine-binding protein
PA3936	Q9HX80	1.95	0.00158	0.00742	TRUE	TRUE	FALSE	0	Probable permease of ABC taurine transporter
PA3932	Q9HX84	2.23	1.36e-06	6.17e-05	TRUE	TRUE	FALSE	0	Probable transcriptional regulator
PA3931	Q9HX85	2.46	5.1e-07	4.23e-05	TRUE	TRUE	FALSE	0	Methionine ABC transporter substrate-binding protein
PA3924	Q9HX89	-4.03	2.02e-05	0.000367	TRUE	TRUE	TRUE	1	Probable medium-chain acyl-CoA ligase
PA3923	Q9HX90	-5.26	5.11e-07	4.23e-05	TRUE	TRUE	TRUE	3	DUF1302 domain-containing protein
PA3920	Q9HX93	4.14	3.12e-05	0.000488	TRUE	TRUE	TRUE	4	Probable metal transporting P-type ATPase
PA3896	Q9HXB7	-1.62	0.000676	0.00419	TRUE	TRUE	FALSE	0	Probable 2-hydroxyacid dehydrogenase
PA3866	Q9HXE0	-4.5	0.00126	0.00639	TRUE	TRUE	TRUE	1	Pyocin protein
PA3838	Q9HXG6	-1.43	0.000573	0.00371	TRUE	TRUE	FALSE	0	Probable ATP-binding component of ABC transporter
PA3836	Q9HXG8	-1.61	3.97e-06	0.00012	TRUE	TRUE	FALSE	0	ABC transporter substrate-binding protein
PA3828	Q9HXH4	1.36	0.0116	0.0303	TRUE	TRUE	TRUE	2	Lipopolysaccharide export system permease protein LptF
PA3827	Q9HXH5	-1.21	0.00409	0.0142	TRUE	TRUE	TRUE	3	LPS export ABC transporter permease LptG
PA3819	Q9HXI3	2.39	1e-05	0.000222	TRUE	TRUE	FALSE	0	Glycine zipper 2TM domain-containing protein
iscR	Q9HXI7	-2	0.000459	0.00319	TRUE	TRUE	FALSE	0	IscR
PA3779	Q9HXL6	-2.79	0.000271	0.00223	TRUE	TRUE	TRUE	1	TRAP transporter substrate-binding protein DctP
PA3768	Q9HXM7	-1.37	0.00099	0.00533	TRUE	TRUE	TRUE	1	Probable metallo-oxidoreductase
PA3765	Q9HXN0	1.17	0.00214	0.0091	TRUE	TRUE	FALSE	0	DUF2239 family protein
PA3733	Q9HXQ9	-1.25	0.000951	0.00525	TRUE	TRUE	FALSE	0	CoA transferase
PA3731	Q9HXR1	1.22	0.000156	0.00157	TRUE	TRUE	FALSE	0	PspA/IM30 family protein
recJ	Q9HXR7	-1.78	0.0126	0.0325	TRUE	TRUE	TRUE	3	Single-stranded-DNA-specific exonuclease RecJ
PA3717	Q9HXS4	-2.82	0.000121	0.00132	TRUE	TRUE	TRUE	2	Peptidyl-prolyl cis-trans isomerase
wspE	Q9HXT7	-2.95	0.000435	0.00314	TRUE	TRUE	TRUE	2	histidine kinase
PA3696	Q9HXU4	-1.21	0.000707	0.00427	TRUE	TRUE	FALSE	0	TIGR00266 family protein
lptF	Q9HXU8	1.57	0.000295	0.00238	TRUE	TRUE	FALSE	0	Lipotoxon F, LptF
PA3691	Q9HXU9	3	0.0112	0.0296	TRUE	TRUE	TRUE	1	DUF4398 domain-containing protein
PA3678	Q9HXW2	-1.33	0.002	0.00871	TRUE	TRUE	FALSE	0	Probable transcriptional regulator
PA3674	Q9HXW6	1.69	0.000989	0.00533	TRUE	TRUE	FALSE	0	Lipoprotein
PA3672	Q9HXW8	-1.01	0.000123	0.00132	TRUE	TRUE	FALSE	0	Probable ATP-binding component of ABC transporter
PA3664	Q9HXX5	-1.17	0.000417	0.00306	TRUE	TRUE	FALSE	0	ArsC family reductase
PA3662	Q9HXX7	-2.72	0.000861	0.00494	TRUE	TRUE	TRUE	3	Uncharacterized protein
PA3631	Q9HXZ9	1.34	0.018	0.0422	TRUE	TRUE	TRUE	3	Sulphur transport domain-containing protein
metR	Q9HY39	-1.32	0.00533	0.0175	TRUE	TRUE	FALSE	0	HTH-type transcriptional regulator MetR
PA3575	Q9HY45	1.29	0.00034	0.00262	TRUE	TRUE	FALSE	0	Cytochrome b561 bacterial/Ni-hydrogenase domain-containing protein
bfrB	Q9HY79	2.11	8.42e-05	0.00103	TRUE	TRUE	FALSE	0	Bacterioferritin
PA3520	Q9HY89	-1.37	0.0148	0.0364	TRUE	TRUE	TRUE	3	HMA domain-containing protein
PA3458	Q9HYE8	-2.36	0.00185	0.00829	TRUE	TRUE	FALSE	0	Probable transcriptional regulator
PA3450	Q9HYF6	3.02	1.45e-07	2.31e-05	TRUE	TRUE	FALSE	0	Alkyl hydroperoxide reductase C
PA3449	Q9HYF7	3.54	3.21e-07	2.93e-05	TRUE	TRUE	FALSE	0	Solute-binding protein family 3/N-terminal domain-containing protein
PA3446	Q9HYG0	2.02	7.83e-06	0.000182	TRUE	TRUE	FALSE	0	NADPH-dependent FMN reductase-like domain-containing protein
PA3445	Q9HYG1	2.7	1.4e-06	6.25e-05	TRUE	TRUE	FALSE	0	Solute-binding protein family 3/N-terminal domain-containing protein
PA3443	Q9HYG3	1.98	2.14e-05	0.000378	TRUE	TRUE	FALSE	0	Probable permease of ABC transporter
PA3441	Q9HYG5	1.72	0.00161	0.00749	TRUE	TRUE	FALSE	0	Probable molybdopterin-binding protein
PA3426	Q9HYH9	-1.87	0.0157	0.0378	TRUE	TRUE	TRUE	2	Probable enoyl CoA-hydratase/isomerase
fpr	Q9HYK7	-1.46	5.73e-06	0.000154	TRUE	TRUE	FALSE	0	ferredoxin--NADP(+) reductase
PA3356	Q9HYP0	-1.47	0.00175	0.00799	TRUE	TRUE	FALSE	0	GS catalytic domain-containing protein
PA3353	Q9HYP3	1.11	0.000516	0.00348	TRUE	TRUE	FALSE	0	Pilus assembly protein PilZ
PA3352	Q9HYP4	1.02	0.0014	0.00679	TRUE	TRUE	FALSE	0	Flagellar protein FlgN
flgM	Q9HYP5	2.3	6e-06	0.000156	TRUE	TRUE	FALSE	0	Negative regulator of flagellin synthesis
PA3350	Q9HYP6	1.18	0.00835	0.0238	TRUE	TRUE	TRUE	3	Flagella basal body P-ring formation protein FlgA
PA3345	Q9HYQ0	1.11	0.000599	0.00385	TRUE	TRUE	FALSE	0	HPt domain-containing protein
recQ	Q9HYQ1	-2.47	0.0103	0.0278	TRUE	TRUE	TRUE	1	DNA helicase
PA3340	Q9HYQ5	1.08	0.011	0.0292	TRUE	TRUE	TRUE	2	Pilus assembly protein FimV
PA3335	Q9HYR0	-5.81	8.27e-07	4.85e-05	TRUE	TRUE	TRUE	3	Class I SAM-dependent methyltransferase
PA3334	Q9HYR1	-4.84	2.75e-05	0.000442	TRUE	TRUE	TRUE	2	Probable acyl carrier protein
PA3331	Q9HYR4	-6.1	7.07e-05	0.000901	TRUE	TRUE	TRUE	1	Cytochrome P450
PA3330	Q9HYR5	-5.18	2.67e-07	2.82e-05	TRUE	TRUE	FALSE	0	Probable short chain dehydrogenase
PA3329	Q9HYR6	-3.86	0.00116	0.00604	TRUE	TRUE	FALSE	0	Condensation domain-containing protein
PA3328	Q9HYR7	-3.73	1.03e-06	5.4e-05	TRUE	TRUE	FALSE	0	Probable FAD-dependent monooxygenase
PA3327	Q9HYR8	-4.52	0.000157	0.00157	TRUE	TRUE	FALSE	0	Probable non-ribosomal peptide synthetase
PA3322	Q9HYS3	-2.16	0.00208	0.00894	TRUE	TRUE	TRUE	1	HTH merR-type domain-containing protein
fadD2	Q9HYU3	-1.9	0.000993	0.00533	TRUE	TRUE	TRUE	3	Long-chain-fatty-acid--CoA ligase
PA3297	Q9HYU6	-1.83	0.00512	0.0169	TRUE	TRUE	FALSE	0	Probable ATP-dependent helicase
PA3273	Q9HYW8	2.97	0.000451	0.00319	TRUE	TRUE	TRUE	4	Transcriptional regulator
PA3270	Q9HYX1	-1.59	1.73e-05	0.000325	TRUE	TRUE	FALSE	0	N-acetyltransferase domain-containing protein
PA3268	Q9HYX3	-2.02	0.0032	0.0119	TRUE	TRUE	FALSE	0	Probable TonB-dependent receptor
prc	Q9HYY3	1.06	0.00097	0.00528	TRUE	TRUE	FALSE	0	Periplasmic tail-specific protease
PA3255	Q9HYY5	-1.12	0.00033	0.00256	TRUE	TRUE	FALSE	0	Phosphoserine phosphatase
PA3250	Q9HYZ0	-1.29	0.00834	0.0238	TRUE	TRUE	FALSE	0	ABC transporter substrate-binding protein
rluA	Q9HYZ4	-2.81	0.000103	0.0012	TRUE	TRUE	TRUE	2	Pseudouridine synthase RluA
PA3228	Q9HZ12	1.61	0.000389	0.00293	TRUE	TRUE	FALSE	0	Probable ATP-binding/permease fusion ABC transporter
PA3196	Q9HZ44	-2.69	0.00291	0.0112	TRUE	TRUE	TRUE	2	Uncharacterized protein
PA3190	Q9HZ48	2.11	0.0115	0.0302	TRUE	TRUE	FALSE	0	Probable binding protein component of ABC sugar transporter
wbpG	Q9HZ78	-2.05	0.000838	0.00483	TRUE	TRUE	FALSE	0	LPS biosynthesis protein WbpG
wbpK	Q9HZ81	-1.94	0.000527	0.00354	TRUE	TRUE	FALSE	0	Probable NAD-dependent epimerase/dehydratase WbpK
PA3140	Q9HZ87	1.69	0.000466	0.00324	TRUE	TRUE	TRUE	2	Helix-hairpin-helix DNA-binding motif class 1 domain-containing protein
PA3110	Q9HZA9	3.11	0.00314	0.0118	TRUE	TRUE	FALSE	0	SPOR domain-containing protein
PA3084	Q9HZC4	-2.3	0.0146	0.0362	TRUE	TRUE	TRUE	1	DUF2797 domain-containing protein
PA3081	Q9HZC7	-2.85	0.000697	0.00425	TRUE	TRUE	TRUE	1	DUF1329 domain-containing protein
PA3053	Q9HZF5	-1.41	8.79e-05	0.00106	TRUE	TRUE	FALSE	0	Probable hydrolytic enzyme
rmf	Q9HZF9	1.78	0.000206	0.00187	TRUE	TRUE	FALSE	0	Ribosome modulation factor
PA3047	Q9HZG1	-2.99	0.00616	0.0193	TRUE	TRUE	TRUE	1	Probable D-alanyl-D-alanine carboxypeptidase
PA3034	Q9HZH4	1.17	0.000844	0.00485	TRUE	TRUE	FALSE	0	Probable transcriptional regulator
PA3026	Q9HZI0	-2.87	0.00014	0.00145	TRUE	TRUE	TRUE	2	FAD-binding PCMH-type domain-containing protein
PA3020	Q9HZI6	-1.65	0.000548	0.00363	TRUE	TRUE	FALSE	0	Probable soluble lytic transglycosylase
PA3012	Q9HZJ4	1.93	0.00149	0.00711	TRUE	TRUE	FALSE	0	DUF1653 domain-containing protein
PA3010	Q9HZJ6	-1.87	0.000447	0.00319	TRUE	TRUE	FALSE	0	PasA protein
PA2989	Q9HZL5	1.23	0.00265	0.0105	TRUE	TRUE	FALSE	0	PilZ domain-containing protein
ptpA	Q9HZM6	-1.55	0.0105	0.0282	TRUE	TRUE	TRUE	3	protein-tyrosine-phosphatase
PA2915	Q9HZT2	1.22	0.00606	0.0191	TRUE	TRUE	TRUE	3	Metallo-beta-lactamase domain-containing protein
PA2912	Q9HZT5	-2.38	1.11e-05	0.00024	TRUE	TRUE	TRUE	3	Probable ATP-binding component of ABC transporter
PA2911	Q9HZT6	-1.69	0.000544	0.00361	TRUE	TRUE	FALSE	0	Probable TonB-dependent receptor
PA2906	Q9HZU1	-1.45	0.00193	0.00848	TRUE	TRUE	TRUE	3	Probable oxidoreductase
PA2896	Q9HZV1	1.15	0.0083	0.0238	TRUE	TRUE	TRUE	3	Probable sigma-70 factor, ECF subfamily
PA2895	Q9HZV2	1.51	5.27e-06	0.000149	TRUE	TRUE	FALSE	0	Anti-sigma factor SbrR
PA2875	Q9HZX1	-3.02	0.00133	0.0066	TRUE	TRUE	TRUE	2	AAA family ATPase
PA2871	Q9HZX5	-1.41	0.0102	0.0274	TRUE	TRUE	FALSE	0	Acyl-CoA thioesterase II
PA2867	Q9HZX9	1.51	0.00036	0.00273	TRUE	TRUE	FALSE	0	Probable chemotaxis transducer
ohr	Q9HZZ3	1.15	0.000223	0.00198	TRUE	TRUE	FALSE	0	Organic hydroperoxide resistance protein
deaD	Q9I003	1.01	0.00108	0.00574	TRUE	TRUE	FALSE	0	ATP-dependent RNA helicase DeaD
PA2813	Q9I030	-1.16	8.94e-05	0.00107	TRUE	TRUE	FALSE	0	Probable glutathione S-transferase
PA2812	Q9I031	-1.32	4.49e-05	0.000636	TRUE	TRUE	FALSE	0	Probable ATP-binding component of ABC transporter
copR	Q9I034	-2.31	0.00378	0.0134	TRUE	TRUE	TRUE	2	Two-component response regulator, CopR
PA2802	Q9I041	-2.6	0.0115	0.0302	TRUE	TRUE	TRUE	2	Probable transcriptional regulator
PA2786	Q9I057	2.33	0.000162	0.0016	TRUE	TRUE	FALSE	0	GAF domain-containing protein
PA2737	Q9I0A5	-1.13	0.00143	0.00689	TRUE	TRUE	TRUE	1	HTH merR-type domain-containing protein
PA2732	Q9I0B0	-1.18	0.00387	0.0136	TRUE	TRUE	FALSE	0	type I site-specific deoxyribonuclease
PA2731	Q9I0B1	-1.53	1.36e-05	0.000279	TRUE	TRUE	TRUE	2	Uncharacterized protein
PA2727	Q9I0B5	-2.38	0.000231	0.00202	TRUE	TRUE	TRUE	2	Protein kinase domain-containing protein
PA2705	Q9I0D7	-2.64	1.67e-07	2.31e-05	TRUE	TRUE	TRUE	1	VWA domain-containing protein
PA2665	Q9I0H3	1.03	0.000834	0.00483	TRUE	TRUE	FALSE	0	Probable transcriptional regulator
PA2633	Q9I0K5	1.74	0.0118	0.0306	TRUE	TRUE	FALSE	0	NolW-like domain-containing protein
PA2609	Q9I0M9	-3.15	0.00201	0.00871	TRUE	TRUE	TRUE	1	Glycosyl transferase family 3 N-terminal domain-containing protein
PA2603	Q9I0N4	1.39	1.75e-05	0.000325	TRUE	TRUE	FALSE	0	Probable thiosulfate sulfurtransferase
PA2600	Q9I0N7	3.85	2.99e-07	2.93e-05	TRUE	TRUE	FALSE	0	Luciferase-like domain-containing protein
PA2599	Q9I0N8	3.9	1.33e-07	2.31e-05	TRUE	TRUE	FALSE	0	Solute-binding protein family 3/N-terminal domain-containing protein
PA2598	Q9I0N9	3.17	5.96e-05	0.000793	TRUE	TRUE	FALSE	0	Luciferase-like domain-containing protein
PA2595	Q9I0P2	5.42	9.38e-06	0.000213	TRUE	TRUE	TRUE	3	Solute-binding protein family 3/N-terminal domain-containing protein
PA2594	Q9I0P3	2.9	7.12e-07	4.69e-05	TRUE	TRUE	FALSE	0	Solute-binding protein family 3/N-terminal domain-containing protein
PA2588	Q9I0P9	-1.89	0.00726	0.0218	TRUE	TRUE	TRUE	3	Probable transcriptional regulator
PA2554	Q9I0T0	-2.16	8.78e-05	0.00106	TRUE	TRUE	FALSE	0	Probable short-chain dehydrogenase
PA2553	Q9I0T1	-1.61	0.000452	0.00319	TRUE	TRUE	FALSE	0	Probable acyl-CoA thiolase
PA2552	Q9I0T2	-3.86	9.68e-05	0.00114	TRUE	TRUE	FALSE	0	Probable acyl-CoA dehydrogenase
PA2551	Q9I0T3	-2.49	0.000182	0.00172	TRUE	TRUE	TRUE	1	Probable transcriptional regulator
PA2542	Q9I0U2	1.9	0.00232	0.00961	TRUE	TRUE	TRUE	4	Translocation/assembly module TamB
PA2537	Q9I0U7	-1.49	3.02e-05	0.000476	TRUE	TRUE	FALSE	0	Probable acyltransferase
PA2531	Q9I0V2	-4.78	2e-06	7.72e-05	TRUE	TRUE	TRUE	3	Probable aminotransferase
PA2504	Q9I0X8	1.2	0.00308	0.0117	TRUE	TRUE	FALSE	0	DUF2185 domain-containing protein
mexT	Q9I0Z0	-1.49	8.94e-05	0.00107	TRUE	TRUE	TRUE	2	Transcriptional regulator MexT
PA2464	Q9I118	1.11	0.00154	0.00728	TRUE	TRUE	FALSE	0	Secreted protein
PA2463	Q9I119	1.43	0.00223	0.00934	TRUE	TRUE	TRUE	1	POTRA domain-containing protein
PA2452	Q9I130	-3.86	0.000879	0.00498	TRUE	TRUE	TRUE	3	Enterochelin esterase N-terminal domain-containing protein
PA2451	Q9I131	-2.15	0.0138	0.0349	TRUE	TRUE	TRUE	3	Esterase
PA2448	Q9I134	-4	1.05e-05	0.000231	TRUE	TRUE	TRUE	3	Amidohydrolase 3 domain-containing protein
sdaA	Q9I139	-2.58	2.14e-05	0.000378	TRUE	TRUE	FALSE	0	L-serine dehydratase
pvdL	Q9I157	-8.63	6.79e-06	0.000164	TRUE	TRUE	TRUE	3	PvdL
pvdH	Q9I168	-8.67	3.76e-06	0.000117	TRUE	TRUE	TRUE	2	L-2,4-diaminobutyrate:2-ketoglutarate 4-aminotransferase, PvdH
PA2412	Q9I169	-7.36	4.23e-06	0.000125	TRUE	TRUE	TRUE	2	MbtH-like domain-containing protein
PA2411	Q9I170	-4.53	3.71e-05	0.000559	TRUE	TRUE	TRUE	3	Probable thioesterase
PA2410	Q9I171	-2.94	5.7e-07	4.29e-05	TRUE	TRUE	FALSE	0	Metal ABC transporter substrate-binding protein
PA2408	Q9I173	-4.75	5.73e-06	0.000154	TRUE	TRUE	TRUE	3	Probable ATP-binding component of ABC transporter
PA2407	Q9I174	-4.9	2.8e-08	7.38e-06	TRUE	TRUE	FALSE	0	Probable adhesion protein
PA2406	Q9I175	-2.38	0.000512	0.00348	TRUE	TRUE	TRUE	3	Periplasmic protein
PA2404	Q9I177	-1.77	0.000117	0.0013	TRUE	TRUE	TRUE	3	Thiamine pyrophosphate-binding protein
PA2402	Q9I179	-3.49	0.00599	0.019	TRUE	TRUE	FALSE	0	Probable non-ribosomal peptide synthetase
pvdJ	Q9I181	-6.24	1.75e-07	2.31e-05	TRUE	TRUE	TRUE	3	PvdJ
pvdD	Q9I182	-7.94	2.22e-07	2.65e-05	TRUE	TRUE	TRUE	2	Pyoverdine synthetase D
pvdE	Q9I183	-4.83	1.75e-05	0.000325	TRUE	TRUE	TRUE	3	Pyoverdine biosynthesis protein PvdE
pvdF	Q9I184	-8.22	1.23e-05	0.000258	TRUE	TRUE	TRUE	3	Pyoverdine synthetase F
pvdO	Q9I185	-4.24	0.000122	0.00132	TRUE	TRUE	TRUE	3	PvdO
PA2393	Q9I187	-7.07	1.56e-07	2.31e-05	TRUE	TRUE	TRUE	3	Probable dipeptidase
pvdP	Q9I188	-5.9	5.36e-05	0.000731	TRUE	TRUE	TRUE	3	PvdP
pvdR	Q9I191	-4.28	5.93e-06	0.000156	TRUE	TRUE	TRUE	3	PvdR
PA2384	Q9I195	-4.68	6.25e-06	0.000158	TRUE	TRUE	TRUE	3	Transcriptional repressor
PA2381	Q9I198	-3.96	0.000346	0.00266	TRUE	TRUE	TRUE	3	DUF1654 domain-containing protein
PA2379	Q9I1A0	1.24	0.00203	0.00876	TRUE	TRUE	TRUE	3	Probable oxidoreductase
PA2367	Q9I1B2	-2.33	0.00128	0.00643	TRUE	TRUE	TRUE	3	Type VI secretion system tube protein Hcp
PA2363	Q9I1B6	2.72	0.015	0.0367	TRUE	TRUE	TRUE	2	Type VI secretion system baseplate subunit TssK
PA2359	Q9I1C0	3.38	3.81e-05	0.000565	TRUE	TRUE	FALSE	0	Probable transcriptional regulator
PA2354	Q9I1C4	5.42	8.7e-07	4.85e-05	TRUE	TRUE	TRUE	4	Probable transcriptional regulator
PA2349	Q9I1C9	7.86	3.22e-07	2.93e-05	TRUE	TRUE	FALSE	0	MetQ/NlpA family ABC transporter substrate-binding protein
PA2348	Q9I1D0	8.05	8.07e-07	4.85e-05	TRUE	TRUE	TRUE	3	Luciferase-like domain-containing protein
PA2347	Q9I1D1	7.29	3.69e-06	0.000116	TRUE	TRUE	TRUE	4	SfnB family sulfur acquisition oxidoreductase
PA2346	Q9I1D2	6.74	0.000109	0.00125	TRUE	TRUE	TRUE	2	SfnB family sulfur acquisition oxidoreductase
PA2345	Q9I1D3	-1.92	0.0223	0.0497	TRUE	TRUE	TRUE	2	FAD/NAD(P)-binding domain-containing protein
PA2332	Q9I1E6	1.13	0.00101	0.00541	TRUE	TRUE	TRUE	3	Probable transcriptional regulator
PA2326	Q9I1F2	5.94	1.16e-06	5.55e-05	TRUE	TRUE	TRUE	4	Luciferase-like domain-containing protein
PA2325	Q9I1F3	7.11	3e-04	0.00241	TRUE	TRUE	TRUE	3	SfnB family sulfur acquisition oxidoreductase
PA2324	Q9I1F4	9.27	2.03e-06	7.72e-05	TRUE	TRUE	TRUE	4	Monooxygenase
PA2312	Q9I1G3	3.22	1.13e-06	5.52e-05	TRUE	TRUE	FALSE	0	Probable transcriptional regulator
PA2310	Q9I1G5	3.22	5.7e-07	4.29e-05	TRUE	TRUE	FALSE	0	TauD/TfdA-like domain-containing protein
PA2309	Q9I1G6	3.25	1.93e-06	7.72e-05	TRUE	TRUE	FALSE	0	ABC transporter substrate-binding protein
PA2308	Q9I1G7	3.22	2.57e-07	2.82e-05	TRUE	TRUE	FALSE	0	Probable ATP-binding component of ABC transporter
PA2307	Q9I1G8	3.05	0.000411	0.00305	TRUE	TRUE	TRUE	4	Probable permease of ABC transporter
ambC	Q9I1H1	-3.23	7.09e-05	0.000901	TRUE	TRUE	TRUE	1	AmbC
chiC	Q9I1H5	-5.45	3.11e-06	0.000105	TRUE	TRUE	FALSE	0	Chitinase
PA2281	Q9I1J4	1.2	0.0037	0.0132	TRUE	TRUE	TRUE	3	Probable transcriptional regulator
PA2229	Q9I1P0	2.3	0.000456	0.00319	TRUE	TRUE	FALSE	0	MOSC domain-containing protein
PA2203	Q9I1R4	1.28	0.000558	0.00367	TRUE	TRUE	FALSE	0	Probable amino acid permease
PA2199	Q9I1R8	-1.76	0.00226	0.00944	TRUE	TRUE	FALSE	0	Probable dehydrogenase
PA2198	Q9I1R9	-1.23	0.00674	0.0207	TRUE	TRUE	TRUE	3	ABM domain-containing protein
PA2093	Q9I222	1.42	0.00106	0.00565	TRUE	TRUE	FALSE	0	Probable sigma-70 factor, ECF subfamily
PA2090	Q9I225	2.53	0.0127	0.0325	TRUE	TRUE	FALSE	0	Luciferase-like domain-containing protein
PA2089	Q9I226	2.45	0.00617	0.0193	TRUE	TRUE	FALSE	0	Secretin/TonB short N-terminal domain-containing protein
PA2087	Q9I228	1.18	0.012	0.031	TRUE	TRUE	TRUE	2	L-2-amino-thiazoline-4-carboxylic acid hydrolase
PA2086	Q9I229	2.21	0.0105	0.028	TRUE	TRUE	FALSE	0	Probable epoxide hydrolase
PA2085	Q9I230	2.41	0.00015	0.00152	TRUE	TRUE	FALSE	0	Probable ring-hydroxylating dioxygenase small subunit
PA2084	Q9I231	2.49	1.17e-05	0.000249	TRUE	TRUE	FALSE	0	Probable asparagine synthetase
PA2083	Q9I232	4.03	2.29e-05	0.000396	TRUE	TRUE	TRUE	4	Probable ring-hydroxylating dioxygenase subunit
PA2070	Q9I245	5.92	5.14e-07	4.23e-05	TRUE	TRUE	FALSE	0	TonB-dependent receptor
PA2069	Q9I246	-8.24	2.09e-06	7.72e-05	TRUE	TRUE	TRUE	1	Probable carbamoyl transferase
PA2062	Q9I253	1.57	5.86e-05	0.000787	TRUE	TRUE	FALSE	0	cysteine desulfurase
PA2034	Q9I281	-3.23	0.00223	0.00934	TRUE	TRUE	TRUE	3	Methyltransferase domain-containing protein
PA2033	Q9I282	-4.63	6.95e-06	0.000166	TRUE	TRUE	TRUE	3	FAD-binding FR-type domain-containing protein
PA2032	Q9I283	-3.13	8.64e-06	2e-04	TRUE	TRUE	TRUE	3	Probable transcriptional regulator
PA2029	Q9I286	-2.18	0.0181	0.0423	TRUE	TRUE	TRUE	3	Helix-turn-helix domain-containing protein
liuR	Q9I295	-3.13	1.47e-06	6.33e-05	TRUE	TRUE	FALSE	0	Regulator of liu genes
liuA	Q9I296	-1.36	0.000698	0.00425	TRUE	TRUE	FALSE	0	Isovaleryl-CoA dehydrogenase
liuB	Q9I297	-2.3	1.18e-05	0.000249	TRUE	TRUE	FALSE	0	Methylcrotonyl-CoA carboxylase, beta-subunit
liuC	Q9I298	-2.23	2.65e-05	0.000431	TRUE	TRUE	FALSE	0	3-methylglutaconyl-CoA hydratase
liuD	Q9I299	-2.11	5.81e-05	0.000785	TRUE	TRUE	FALSE	0	Methylcrotonyl-CoA carboxylase, alpha-subunit (Biotin-containing)
fahA	Q9I2A2	-1.62	0.000559	0.00367	TRUE	TRUE	FALSE	0	fumarylacetoacetase
bdhA	Q9I2A6	-2.9	6.91e-05	0.000901	TRUE	TRUE	FALSE	0	3-hydroxybutyrate dehydrogenase
dhcB	Q9I2A9	-2.15	1e-04	0.00117	TRUE	TRUE	FALSE	0	3-oxoadipate CoA-transferase
dhcA	Q9I2B0	-3.18	0.00111	0.00582	TRUE	TRUE	FALSE	0	3-oxoadipate CoA-transferase
PA1943	Q9I2G1	-1.88	0.00377	0.0134	TRUE	TRUE	TRUE	2	N-acetyltransferase domain-containing protein
PA1939	Q9I2G5	-2.97	7.04e-05	0.000901	TRUE	TRUE	TRUE	1	Uncharacterized protein
PA1890	Q9I2K7	-2.29	1.53e-05	3e-04	TRUE	TRUE	FALSE	0	Probable glutathione S-transferase
PA1864	Q9I2N1	-3.07	0.000268	0.00222	TRUE	TRUE	TRUE	3	Probable transcriptional regulator
PA1859	Q9I2N6	-1.27	0.0147	0.0362	TRUE	TRUE	TRUE	3	Probable transcriptional regulator
PA1842	Q9I2Q3	-2	0.00367	0.0131	TRUE	TRUE	TRUE	2	DUF469 domain-containing protein
PA1840	Q9I2Q5	-1.98	0.00114	0.00596	TRUE	TRUE	TRUE	1	DUF1883 domain-containing protein
PA1810	Q9I2T4	-1.4	3.35e-05	0.000511	TRUE	TRUE	FALSE	0	Probable binding protein component of ABC transporter
parR	Q9I2U3	-2.64	0.0013	0.00651	TRUE	TRUE	TRUE	3	Two-component response regulator, ParR
PA1791	Q9I2V1	-1.33	0.000948	0.00524	TRUE	TRUE	FALSE	0	Band 7 domain-containing protein
PA1768	Q9I2X1	1.09	0.00109	0.00577	TRUE	TRUE	FALSE	0	Putative ATP-dependent zinc protease domain-containing protein
PA1766	Q9I2X3	-3.09	2.67e-06	9.36e-05	TRUE	TRUE	TRUE	2	ATP-grasp domain-containing protein
PA1737	Q9I300	-2.7	0.00248	0.0101	TRUE	TRUE	TRUE	2	3-hydroxyacyl-CoA dehydrogenase
PA1736	Q9I301	-2.5	0.000904	0.00506	TRUE	TRUE	TRUE	1	Probable acyl-CoA thiolase
pcrH	Q9I325	-1.86	0.00533	0.0175	TRUE	TRUE	TRUE	1	Regulatory protein PcrH
PA1689	Q9I338	1.05	0.00384	0.0135	TRUE	TRUE	FALSE	0	Sulfatase N-terminal domain-containing protein
PA1667	Q9I358	-2.55	0.00197	0.0086	TRUE	TRUE	TRUE	3	Type VI secretion system baseplate subunit TssK
PA1662	Q9I363	-4.04	2.3e-05	0.000396	TRUE	TRUE	TRUE	2	Probable ClpA/B-type protease
PA1658	Q9I367	-3.8	0.00223	0.00934	TRUE	TRUE	TRUE	1	Type VI secretion system contractile sheath large subunit
PA1644	Q9I381	-1.85	0.000691	0.00424	TRUE	TRUE	FALSE	0	Flavin reductase like domain-containing protein
PA1641	Q9I384	2.08	0.0109	0.029	TRUE	TRUE	TRUE	2	Lipoprotein
PA1639	Q9I386	1.93	2.7e-05	0.000436	TRUE	TRUE	FALSE	0	DUF4893 domain-containing protein
PA1608	Q9I3B3	1.81	0.00412	0.0142	TRUE	TRUE	FALSE	0	Probable chemotaxis transducer
sdhC	Q9I3D7	2.48	0.00057	0.00371	TRUE	TRUE	FALSE	0	Succinate dehydrogenase cytochrome b556 subunit
PA1576	Q9I3E1	-2.36	0.00644	0.0199	TRUE	TRUE	TRUE	1	Probable 3-hydroxyisobutyrate dehydrogenase
PA1575	Q9I3E2	1.11	3.21e-05	0.000497	TRUE	TRUE	FALSE	0	Exonuclease domain-containing protein
PA1571	Q9I3E6	2.43	7.69e-07	4.85e-05	TRUE	TRUE	FALSE	0	Multifunctional fatty acid oxidation complex subunit alpha
ccoN2	Q9I3G0	2.28	0.000327	0.00255	TRUE	TRUE	FALSE	0	cytochrome-c oxidase
ccoP2	Q9I3G2	1.49	0.000241	0.00207	TRUE	TRUE	FALSE	0	Cbb3-type cytochrome c oxidase subunit
ccoN1	Q9I3G3	2.21	0.000167	0.00163	TRUE	TRUE	FALSE	0	cytochrome-c oxidase
dnaX	Q9I3I1	-1.14	0.000784	0.00459	TRUE	TRUE	FALSE	0	DNA polymerase III subunit gamma/tau
PA1521	Q9I3J2	-1.93	0.0143	0.0357	TRUE	TRUE	TRUE	1	Guanine deaminase
PA1517	Q9I3J6	-2.48	0.00042	0.00306	TRUE	TRUE	TRUE	3	NodB homology domain-containing protein
PA1516	Q9I3J7	1.27	0.000695	0.00425	TRUE	TRUE	FALSE	0	2-oxo-4-hydroxy-4-carboxy-5-ureidoimidazoline decarboxylase
PA1494	Q9I3L8	1.52	5.71e-06	0.000154	TRUE	TRUE	FALSE	0	Mucoidy inhibitor MuiA
flhA	Q9I3P9	1.54	0.00511	0.0169	TRUE	TRUE	TRUE	2	Flagellar biosynthesis protein FlhA
PA1429	Q9I3R5	1.58	0.00107	0.00571	TRUE	TRUE	FALSE	0	Probable cation-transporting P-type ATPase
PA1353	Q9I3Z1	1.14	0.00209	0.00897	TRUE	TRUE	TRUE	3	PhnB-like domain-containing protein
ilvA2	Q9I418	-3.69	1.44e-05	0.000285	TRUE	TRUE	TRUE	3	L-threonine dehydratase
PA1288	Q9I456	1.62	0.0013	0.0065	TRUE	TRUE	FALSE	0	Probable outer membrane protein
PA1216	Q9I4C2	-2.67	0.000625	0.00394	TRUE	TRUE	FALSE	0	Methyltransferase domain-containing protein
PA1201	Q9I4D7	-1.63	0.00349	0.0126	TRUE	TRUE	TRUE	3	Probable transcriptional regulator
PA1164	Q9I4H3	-2.25	0.0152	0.0367	TRUE	TRUE	TRUE	3	THIF-type NAD/FAD binding fold domain-containing protein
rrmA	Q9I4H6	-1.75	0.0038	0.0134	TRUE	TRUE	FALSE	0	rRNA methyltransferase
PA1142	Q9I4J3	-1.65	0.00289	0.0111	TRUE	TRUE	TRUE	3	Probable transcriptional regulator
PA1137	Q9I4J8	-3.52	0.00247	0.0101	TRUE	TRUE	TRUE	2	Probable oxidoreductase
PA1123	Q9I4L2	-2.33	0.0215	0.0481	TRUE	TRUE	FALSE	0	PA1123-like domain-containing protein
PA1093	Q9I4N7	2.77	1.97e-07	2.47e-05	TRUE	TRUE	FALSE	0	Flagellar protein FlaG
fgtA	Q9I4N8	-1.99	0.00583	0.0186	TRUE	TRUE	TRUE	1	Flagellar glycosyl transferase, FgtA
flgL	Q9I4P2	3.26	4.1e-05	0.000603	TRUE	TRUE	FALSE	0	Flagellar hook-associated protein type 3 FlgL
flgK	Q9I4P3	2.54	2.34e-05	0.000398	TRUE	TRUE	FALSE	0	Flagellar hook-associated protein 1
flgG	Q9I4P7	1.24	0.00573	0.0184	TRUE	TRUE	FALSE	0	Flagellar basal-body rod protein FlgG
PA1075	Q9I4Q4	-1.63	0.00319	0.0119	TRUE	TRUE	TRUE	2	DUF2288 domain-containing protein
PA1068	Q9I4Q6	-1.53	0.000825	0.00479	TRUE	TRUE	FALSE	0	Probable heat shock protein (Hsp90 family)
PA1066	Q9I4Q8	-1.48	0.00289	0.0111	TRUE	TRUE	TRUE	2	Probable short-chain dehydrogenase
PA1053	Q9I4S1	1.19	0.000621	0.00393	TRUE	TRUE	FALSE	0	Glycine zipper 2TM domain-containing protein
PA1043	Q9I4T1	-1.54	0.0026	0.0104	TRUE	TRUE	FALSE	0	Collagen-like protein
PA1040	Q9I4T4	-2.69	0.0115	0.0302	TRUE	TRUE	TRUE	3	Class I SAM-dependent methyltransferase
PA1033	Q9I4U1	-1.55	0.00272	0.0107	TRUE	TRUE	FALSE	0	Probable glutathione S-transferase
PA1027	Q9I4U7	-1.76	0.00608	0.0192	TRUE	TRUE	TRUE	3	aldehyde dehydrogenase (NAD(+))
PA1023	Q9I4V1	-1.01	0.000406	0.00303	TRUE	TRUE	FALSE	0	Probable short-chain dehydrogenase
PA1014	Q9I4V9	-1.95	0.0176	0.0414	TRUE	TRUE	TRUE	2	Probable glycosyl transferase
PA0962	Q9I4Z7	1.16	0.000545	0.00361	TRUE	TRUE	FALSE	0	Probable dna-binding stress protein
PA0953	Q9I505	1.16	0.000199	0.00183	TRUE	TRUE	FALSE	0	Probable thioredoxin
PA0947	Q9I511	-2.99	0.0127	0.0326	TRUE	TRUE	TRUE	1	Chromosomal replication initiator protein DnaA domain-containing protein
PA0943	Q9I515	1.21	0.000139	0.00144	TRUE	TRUE	FALSE	0	Dehydrogenase
PA0942	Q9I516	-1.94	0.00976	0.0265	TRUE	TRUE	TRUE	1	Probable transcriptional regulator
PA0938	Q9I520	-2.16	4.41e-05	0.000627	TRUE	TRUE	FALSE	0	Chain-length determining protein
pirA	Q9I527	-2.66	0.000621	0.00393	TRUE	TRUE	TRUE	3	Ferric enterobactin receptor PirA
PA0926	Q9I531	-1.2	0.000233	0.00203	TRUE	TRUE	FALSE	0	Uncharacterized protein
PA0876	Q9I569	-3.11	2.64e-07	2.82e-05	TRUE	TRUE	TRUE	3	Probable transcriptional regulator
phhR	Q9I572	-1.29	0.00515	0.0169	TRUE	TRUE	TRUE	3	HTH-type transcriptional regulatory protein TyrR
PA0862	Q9I579	-3.35	0.0019	0.00845	TRUE	TRUE	TRUE	1	TenA family transcriptional regulator
bolA	Q9I584	-1.39	0.00565	0.0182	TRUE	TRUE	FALSE	0	Morphogene protein BolA
PA0838	Q9I5A2	1.31	0.000701	0.00425	TRUE	TRUE	FALSE	0	Glutathione peroxidase
PA0817	Q9I5C2	-1.24	0.00134	0.00664	TRUE	TRUE	TRUE	3	Probable ring-cleaving dioxygenase
PA0805	Q9I5D3	1.26	0.0115	0.0301	TRUE	TRUE	FALSE	0	DUF3509 domain-containing protein
PA0804	Q9I5D4	-2.41	0.0139	0.035	TRUE	TRUE	TRUE	1	Probable oxidoreductase
prpB	Q9I5E2	-1.84	0.000165	0.00162	TRUE	TRUE	FALSE	0	2-methylisocitrate lyase
prpC	Q9I5E3	-1.29	0.00128	0.00643	TRUE	TRUE	FALSE	0	Citrate synthase
PA0793	Q9I5E5	-1.94	5.26e-05	0.00073	TRUE	TRUE	FALSE	0	2-methylaconitate cis-trans isomerase PrpF
prpD	Q9I5E6	-4.48	2.23e-06	8.03e-05	TRUE	TRUE	TRUE	2	2-methylcitrate dehydratase
PA0784	Q9I5F4	1.18	0.00169	0.00781	TRUE	TRUE	TRUE	3	Probable transcriptional regulator
PA0756	Q9I5H3	-3.87	2.1e-05	0.000378	TRUE	TRUE	TRUE	3	Probable two-component response regulator
PA0747	Q9I5I2	-3.17	0.000326	0.00254	TRUE	TRUE	TRUE	1	Probable aldehyde dehydrogenase
PA0746	Q9I5I3	-2.99	1.61e-05	0.000307	TRUE	TRUE	TRUE	1	Probable acyl-CoA dehydrogenase
PA0744	Q9I5I5	-2.17	8.36e-05	0.00103	TRUE	TRUE	FALSE	0	Probable enoyl-CoA hydratase/isomerase
PA0735	Q9I5J4	-2.38	0.0148	0.0364	TRUE	TRUE	TRUE	2	DUF4824 family protein
PA0729	Q9I5J9	-1.89	0.00975	0.0265	TRUE	TRUE	TRUE	3	Type II toxin-antitoxin system RelE/ParE family toxin
PA0656	Q9I5R5	-2.35	0.0122	0.0315	TRUE	TRUE	TRUE	2	Probable HIT family protein
PA0604	Q9I5T4	-1.29	0.000111	0.00125	TRUE	TRUE	FALSE	0	Probable binding protein component of ABC transporter
folB	Q9I5V5	-2.66	0.0151	0.0367	TRUE	TRUE	TRUE	1	7,8-dihydroneopterin aldolase
PA0562	Q9I5X4	-1.03	0.00862	0.0243	TRUE	TRUE	FALSE	0	Probable hydrolase
PA0550	Q9I5Y6	-1.22	0.00478	0.0161	TRUE	TRUE	FALSE	0	Xylose isomerase-like TIM barrel domain-containing protein
PA0547	Q9I5Y9	-1.98	1.94e-05	0.000355	TRUE	TRUE	TRUE	1	Probable transcriptional regulator
PA0542	Q9I5Z4	1.02	0.000133	0.00139	TRUE	TRUE	FALSE	0	DUF1090 domain-containing protein
PA0534	Q9I602	3.64	0.000736	0.00436	TRUE	TRUE	FALSE	0	FAD dependent oxidoreductase domain-containing protein
PA0533	Q9I603	-2.97	9.06e-05	0.00107	TRUE	TRUE	TRUE	3	Probable transcriptional regulator
PA0508	Q9I610	-2.4	5.03e-05	0.000704	TRUE	TRUE	FALSE	0	Probable acyl-CoA dehydrogenase
PA0507	Q9I611	-2.77	0.000185	0.00174	TRUE	TRUE	TRUE	2	Probable acyl-CoA dehydrogenase
PA0505	Q9I613	3.83	8.9e-05	0.00107	TRUE	TRUE	TRUE	4	Pyrroloquinoline quinone biosynthesis protein PqqE
PA0484	Q9I634	1.15	0.0192	0.0441	TRUE	TRUE	FALSE	0	Glycine cleavage system transcriptional repressor
PA0479	Q9I639	1.01	0.000176	0.00168	TRUE	TRUE	TRUE	1	Probable transcriptional regulator
PA0473	Q9I645	-3.7	0.00243	0.00996	TRUE	TRUE	TRUE	1	Probable glutathione S-transferase
PA0467	Q9I651	-2.31	1.82e-05	0.000336	TRUE	TRUE	FALSE	0	GST N-terminal domain-containing protein
PA0460	Q9I658	2.28	3.27e-06	0.000108	TRUE	TRUE	FALSE	0	DUF2780 domain-containing protein
PA0459	Q9I659	1.1	0.00143	0.00689	TRUE	TRUE	FALSE	0	Probable ClpA/B protease ATP binding subunit
PA0446	Q9I672	-1.92	0.0109	0.0289	TRUE	TRUE	FALSE	0	CoA transferase
PA0429	Q9I688	-2.04	0.0101	0.0271	TRUE	TRUE	FALSE	0	Nucleotide-diphospho-sugar transferase
PA0418	Q9I695	-2.76	2.02e-06	7.72e-05	TRUE	TRUE	TRUE	1	Uncharacterized protein
PA0400	Q9I6A0	-1.3	0.000205	0.00187	TRUE	TRUE	FALSE	0	Probable cystathionine gamma-lyase
PA0391	Q9I6A4	-1.61	0.000531	0.00355	TRUE	TRUE	TRUE	3	Dynamin N-terminal domain-containing protein
PA0389	Q9I6A6	-2.43	0.000736	0.00436	TRUE	TRUE	TRUE	1	Methionine biosynthesis protein MetW
PA0380	Q9I6B5	-2.43	0.017	0.0403	TRUE	TRUE	TRUE	1	Sulfur carrier protein ThiS
ftsE	Q9I6C0	-1.48	0.000155	0.00157	TRUE	TRUE	FALSE	0	Cell division ATP-binding protein FtsE
PA0359	Q9I6D5	1.19	0.000213	0.00192	TRUE	TRUE	FALSE	0	Multidrug transporter
spuI	Q9I6J5	-1.18	0.0031	0.0117	TRUE	TRUE	FALSE	0	Probable glutamine synthetase
PA0284	Q9I6K6	3.09	4.91e-06	0.000141	TRUE	TRUE	FALSE	0	DUF2292 domain-containing protein
sbp	Q9I6K7	2.42	3.11e-07	2.93e-05	TRUE	TRUE	FALSE	0	Sulfate-binding protein
cysW	Q9I6K9	1.28	0.0218	0.0488	TRUE	TRUE	FALSE	0	Sulfate transport protein CysW
PA0270	Q9I6M0	-3.08	0.00277	0.0108	TRUE	TRUE	TRUE	2	Cupin 2 conserved barrel domain-containing protein
PA0269	Q9I6M1	-1.91	0.00271	0.0107	TRUE	TRUE	FALSE	0	Carboxymuconolactone decarboxylase-like domain-containing protein
PA0201	Q9I6T7	3.71	2.06e-06	7.72e-05	TRUE	TRUE	FALSE	0	Alpha/beta hydrolase
pntB	Q9I6T9	1.3	0.00546	0.0177	TRUE	TRUE	TRUE	3	NAD(P) transhydrogenase subunit beta
PA0194	Q9I6U0	7.78	1.2e-08	4.81e-06	TRUE	TRUE	FALSE	0	TauD/TfdA-like domain-containing protein
PA0193	Q9I6U1	6.75	3.29e-10	8.67e-07	TRUE	TRUE	FALSE	0	TauD/TfdA-like domain-containing protein
PA0192	Q9I6U2	8.85	2.65e-05	0.000431	TRUE	TRUE	TRUE	1	Probable TonB-dependent receptor
PA0191	Q9I6U3	4.21	0.000246	0.00209	TRUE	TRUE	TRUE	4	Probable transcriptional regulator
PA0185	Q9I6U8	2.68	0.000454	0.00319	TRUE	TRUE	TRUE	4	Probable permease of ABC transporter
PA0184	Q9I6U9	4.61	5.19e-08	1.24e-05	TRUE	TRUE	FALSE	0	Probable ATP-binding component of ABC transporter
PA0179	Q9I6V3	1.67	0.000313	0.00248	TRUE	TRUE	FALSE	0	Probable two-component response regulator
PA0169	Q9I6W3	-1.97	0.00874	0.0245	TRUE	TRUE	FALSE	0	GGDEF domain-containing protein
opdC	Q9I6X0	1.09	0.0086	0.0243	TRUE	TRUE	FALSE	0	Histidine porin OpdC
pcaR	Q9I6X7	-1.78	4.07e-06	0.000122	TRUE	TRUE	FALSE	0	Transcriptional regulator PcaR
PA0146	Q9I6Y6	-3.52	1.26e-05	0.000261	TRUE	TRUE	TRUE	3	ABC transporter substrate-binding protein PnrA-like domain-containing protein
PA0125	Q9I707	1.19	0.00126	0.00637	TRUE	TRUE	FALSE	0	Ribbon-helix-helix protein CopG domain-containing protein
PA0122	Q9I710	-2.82	0.00862	0.0243	TRUE	TRUE	FALSE	0	Hemolysin
PA0120	Q9I712	-2.81	0.000499	0.0034	TRUE	TRUE	FALSE	0	Probable transcriptional regulator
PA0115	Q9I717	-1.55	0.00246	0.01	TRUE	TRUE	FALSE	0	N-acetyltransferase domain-containing protein
senC	Q9I718	-2.45	3.25e-05	0.000501	TRUE	TRUE	FALSE	0	SenC
fha1	Q9I751	-1.91	0.00239	0.00983	TRUE	TRUE	FALSE	0	Fha1
ppkA	Q9I758	-1.75	0.000236	0.00203	TRUE	TRUE	TRUE	2	non-specific serine/threonine protein kinase
argR	G3XCU2	0.115	0.565	0.648	FALSE	FALSE	FALSE	0	HTH-type transcriptional regulator ArgR
fleQ	G3XCV0	0.861	0.000225	0.00198	FALSE	FALSE	FALSE	0	Transcriptional regulator FleQ
pilU	G3XCX3	-0.337	0.65	0.722	FALSE	FALSE	FALSE	0	Type IV pilus ATPase PilU
amrZ	G3XCY4	-0.92	0.102	0.164	FALSE	FALSE	FALSE	0	Transcription factor AmrZ
wbpD	G3XD01	-0.824	0.000352	0.00268	FALSE	FALSE	FALSE	0	UDP-2-acetamido-3-amino-2,3-dideoxy-D-glucuronate N-acetyltransferase
wbpB	G3XD23	-0.365	0.016	0.0382	FALSE	FALSE	FALSE	0	UDP-N-acetyl-2-amino-2-deoxy-D-glucuronate oxidase
pctA	G3XD24	0.953	0.000869	0.00494	FALSE	FALSE	FALSE	0	Methyl-accepting chemotaxis protein PctA
pilM	G3XD28	0.339	0.129	0.197	FALSE	FALSE	FALSE	0	Type IV pilus inner membrane component PilM
pilN	G3XD30	0.427	0.0291	0.0605	FALSE	FALSE	FALSE	0	Type IV pilus inner membrane component PilN
pilE	G3XD43	-0.371	0.281	0.37	FALSE	FALSE	FALSE	0	Type IV pilus non-core minor pilin PilE
aotJ	G3XD47	0.229	0.147	0.219	FALSE	FALSE	FALSE	0	L-arginine-binding protein
pilO	G3XD51	0.317	0.115	0.179	FALSE	FALSE	FALSE	0	Type IV pilus inner membrane component PilO
wbpI	G3XD61	-0.0541	0.683	0.751	FALSE	FALSE	FALSE	0	UDP-2,3-diacetamido-2,3-dideoxy-D-glucuronate 2-epimerase
dapD	G3XD76	0.0233	0.868	0.904	FALSE	FALSE	FALSE	0	2,3,4,5-tetrahydropyridine-2,6-dicarboxylate N-succinyltransferase
wbpA	G3XD94	-0.162	0.291	0.381	FALSE	FALSE	FALSE	0	UDP-N-acetyl-D-glucosamine 6-dehydrogenase
ptxS	G3XD97	-1.64	0.0343	0.0691	FALSE	FALSE	TRUE	2	HTH-type transcriptional regulator PtxS
pstS	G3XDA8	0.352	0.236	0.323	FALSE	FALSE	FALSE	0	Phosphate-binding protein PstS
cysH	O05927	0.0444	0.733	0.793	FALSE	FALSE	FALSE	0	Adenosine 5'-phosphosulfate reductase
aotP	O30506	0.435	0.0476	0.0896	FALSE	FALSE	FALSE	0	Arginine/ornithine transport ATP-binding protein AotP
aruC	O30508	0.606	0.00201	0.00871	FALSE	FALSE	FALSE	0	Succinylornithine transaminase/acetylornithine aminotransferase
aroQ1	O30557	0.00666	0.978	0.985	FALSE	FALSE	FALSE	0	3-dehydroquinate dehydratase 1
estA	O33407	-0.865	0.00255	0.0102	FALSE	FALSE	FALSE	0	Esterase EstA
fabA	O33877	0.118	0.419	0.512	FALSE	FALSE	FALSE	0	3-hydroxydecanoyl-[acyl-carrier-protein] dehydratase
astD	O50174	0.948	0.00247	0.01	FALSE	FALSE	FALSE	0	N-succinylglutamate 5-semialdehyde dehydrogenase
astE	O50177	-0.0115	0.953	0.966	FALSE	FALSE	FALSE	0	Succinylglutamate desuccinylase
cysD	O50273	-0.904	0.00382	0.0135	FALSE	FALSE	FALSE	0	Sulfate adenylyltransferase subunit 2
cysNC	O50274	-0.0538	0.735	0.795	FALSE	FALSE	FALSE	0	Bifunctional enzyme CysN/CysC
acpP2	O52658	0.795	0.00363	0.013	FALSE	FALSE	TRUE	3	Acyl carrier protein 2
rpsD	O52759	0.695	0.00385	0.0135	FALSE	FALSE	FALSE	0	Small ribosomal subunit protein uS4
rpoA	O52760	0.026	0.839	0.881	FALSE	FALSE	FALSE	0	DNA-directed RNA polymerase subunit alpha
rplQ	O52761	0.81	0.00232	0.00961	FALSE	FALSE	FALSE	0	Large ribosomal subunit protein bL17
katA	O52762	0.816	0.00278	0.0108	FALSE	FALSE	FALSE	0	Catalase
fabG	O54438	-0.0361	0.768	0.821	FALSE	FALSE	FALSE	0	3-oxoacyl-[acyl-carrier-protein] reductase FabG
acpP1	O54439	0.533	0.0373	0.074	FALSE	FALSE	FALSE	0	Acyl carrier protein 1
hexR	O68281	0.808	0.023	0.0511	FALSE	FALSE	FALSE	0	HTH-type transcriptional regulator HexR
ratA	O68560	0.927	0.00412	0.0142	FALSE	FALSE	FALSE	0	Ribosome association toxin RatA
bamE	O68562	0.217	0.292	0.382	FALSE	FALSE	FALSE	0	Outer membrane protein assembly factor BamE
mobA	O68799	-0.801	0.258	0.346	FALSE	FALSE	TRUE	1	Molybdenum cofactor guanylyltransferase
pepA	O68822	-0.132	0.314	0.405	FALSE	FALSE	FALSE	0	Cytosol aminopeptidase
holC	O68823	-0.44	0.008	0.0231	FALSE	FALSE	FALSE	0	DNA polymerase III subunit chi
lysC	O69077	-0.0193	0.888	0.921	FALSE	FALSE	FALSE	0	Aspartokinase
rpsB	O82850	-0.212	0.106	0.169	FALSE	FALSE	FALSE	0	Small ribosomal subunit protein uS2
tsf	O82851	0.511	0.00766	0.0224	FALSE	FALSE	FALSE	0	Elongation factor Ts
frr	O82853	0.0373	0.758	0.814	FALSE	FALSE	FALSE	0	Ribosome-recycling factor
fmt	O85732	0.459	0.00916	0.0254	FALSE	FALSE	FALSE	0	Methionyl-tRNA formyltransferase
nudC	O86062	1.42	0.0821	0.139	FALSE	FALSE	FALSE	0	NAD-capped RNA hydrolase NudC
ilvE	O86428	-0.668	0.00121	0.00619	FALSE	FALSE	FALSE	0	Branched-chain-amino-acid aminotransferase
usg	O87014	-0.548	0.0838	0.141	FALSE	FALSE	FALSE	0	USG-1 protein homolog
cheB1	O87125	0.498	0.00249	0.0101	FALSE	FALSE	FALSE	0	Protein-glutamate methylesterase/protein-glutamine glutaminase 1
cheR1	O87131	0.198	0.194	0.274	FALSE	FALSE	FALSE	0	Chemotaxis protein methyltransferase 1
cc4	P00106	0.735	0.00224	0.00935	FALSE	FALSE	FALSE	0	Cytochrome c4
azu	P00282	-0.353	0.0335	0.0678	FALSE	FALSE	FALSE	0	Azurin
pilA	P04739	0.766	0.00333	0.0122	FALSE	FALSE	FALSE	0	Type IV major pilin protein PilA
hupB	P05384	0.227	0.284	0.373	FALSE	FALSE	FALSE	0	DNA-binding protein HU-beta
trpA	P07344	-0.279	0.148	0.221	FALSE	FALSE	FALSE	0	Tryptophan synthase alpha chain
trpB	P07345	-0.261	0.0659	0.116	FALSE	FALSE	FALSE	0	Tryptophan synthase beta chain
recA	P08280	0.117	0.337	0.427	FALSE	FALSE	FALSE	0	Protein RecA
arcB	P08308	0.757	0.00318	0.0119	FALSE	FALSE	FALSE	0	Ornithine carbamoyltransferase, catabolic
tufA	P09591	0.291	0.12	0.186	FALSE	FALSE	FALSE	0	Elongation factor Tu
dsbA	P0C2B2	0.00921	0.971	0.98	FALSE	FALSE	FALSE	0	Thiol:disulfide interchange protein DsbA
ppk	P0DP44	0.134	0.485	0.574	FALSE	FALSE	FALSE	0	Polyphosphate kinase
oprI	P11221	0.691	0.0158	0.038	FALSE	FALSE	FALSE	0	Major outer membrane lipoprotein
oprF	P13794	0.749	0.016	0.0383	FALSE	FALSE	FALSE	0	Outer membrane porin F
arcA	P13981	0.812	0.00165	0.00765	FALSE	FALSE	FALSE	0	Arginine deiminase
ccpA	P14532	-0.795	0.0572	0.104	FALSE	FALSE	FALSE	0	Cytochrome c551 peroxidase
algQ	P15275	-0.428	0.0843	0.142	FALSE	FALSE	FALSE	0	Transcriptional regulatory protein AlgQ
lysA	P19572	0.34	0.0406	0.0795	FALSE	FALSE	FALSE	0	Diaminopimelate decarboxylase
trpD	P20574	-0.41	0.0124	0.032	FALSE	FALSE	FALSE	0	Anthranilate phosphoribosyltransferase
trpG	P20576	-0.122	0.518	0.605	FALSE	FALSE	FALSE	0	Anthranilate synthase component 2
trpC	P20577	0.587	0.0089	0.0248	FALSE	FALSE	FALSE	0	Indole-3-glycerol phosphate synthase
trpE	P20580	-0.225	0.202	0.283	FALSE	FALSE	FALSE	0	Anthranilate synthase component 1
pqsD	P20582	-0.979	0.00436	0.0149	FALSE	FALSE	FALSE	0	Anthraniloyl-CoA anthraniloyltransferase
braC	P21175	-0.033	0.831	0.874	FALSE	FALSE	FALSE	0	Leucine-, isoleucine-, valine-, threonine-, and alanine-binding protein
proC	P22008	0.646	0.0149	0.0364	FALSE	FALSE	FALSE	0	Pyrroline-5-carboxylate reductase
pilB	P22608	-0.328	0.0529	0.0978	FALSE	FALSE	FALSE	0	Type IV pilus assembly ATPase PilB
pilC	P22609	-1.37	0.108	0.172	FALSE	FALSE	TRUE	1	Type IV pilus assembly protein PilC
gor	P23189	0.44	0.0115	0.0302	FALSE	FALSE	FALSE	0	Glutathione reductase
algB	P23747	0.208	0.0923	0.152	FALSE	FALSE	FALSE	0	Alginate biosynthesis transcriptional regulatory protein AlgB
anr	P23926	-0.675	0.000897	0.00506	FALSE	FALSE	FALSE	0	Transcriptional activator protein anr
PA0394	P24562	-0.579	0.0471	0.0891	FALSE	FALSE	FALSE	0	Pyridoxal phosphate homeostasis protein
ampC	P24735	-0.477	0.395	0.488	FALSE	FALSE	TRUE	4	Beta-lactamase
xcpY	P25060	-0.676	0.453	0.544	FALSE	FALSE	TRUE	3	Type II secretion system protein L
lasR	P25084	-0.708	0.0421	0.0818	FALSE	FALSE	FALSE	0	Transcriptional activator protein LasR
PA0392	P25254	1.34	0.107	0.17	FALSE	FALSE	TRUE	1	Uncharacterized protein PA0392
algR	P26275	-0.165	0.625	0.698	FALSE	FALSE	FALSE	0	Positive alginate biosynthesis regulatory protein
algC	P26276	0.185	0.227	0.312	FALSE	FALSE	FALSE	0	Phosphomannomutase/phosphoglucomutase
rpoD	P26480	-0.266	0.0681	0.12	FALSE	FALSE	FALSE	0	RNA polymerase sigma factor RpoD
exsA	P26993	0.683	0.141	0.211	FALSE	FALSE	TRUE	3	HTH-type transcriptional regulator ExsA
thrC	P29363	-0.218	0.126	0.193	FALSE	FALSE	FALSE	0	Threonine synthase
thrB	P29364	0.462	0.0371	0.0735	FALSE	FALSE	FALSE	0	Homoserine kinase
hom	P29365	-0.0262	0.851	0.89	FALSE	FALSE	FALSE	0	Homoserine dehydrogenase
fkl	P30417	-0.478	0.472	0.563	FALSE	FALSE	TRUE	3	Probable FKBP-type 25 kDa peptidyl-prolyl cis-trans isomerase
groEL	P30718	-0.0411	0.753	0.81	FALSE	FALSE	FALSE	0	Chaperonin GroEL
groES	P30720	0.0137	0.951	0.964	FALSE	FALSE	FALSE	0	Co-chaperonin GroES
nadC	P30819	0.516	0.00508	0.0168	FALSE	FALSE	FALSE	0	Nicotinate-nucleotide pyrophosphorylase [carboxylating]
oprD	P32722	0.407	0.122	0.189	FALSE	FALSE	FALSE	0	Porin D
rluD	P33640	-0.889	0.108	0.172	FALSE	FALSE	FALSE	0	Ribosomal large subunit pseudouridine synthase D
bamD	P33641	0.488	0.00441	0.0151	FALSE	FALSE	FALSE	0	Outer membrane protein assembly factor BamD
thiO	P33642	-0.97	0.000455	0.00319	FALSE	FALSE	FALSE	0	Glycine oxidase
lasI	P33883	-0.923	0.0456	0.0871	FALSE	FALSE	FALSE	0	Acyl-homoserine-lactone synthase
aroB	P34002	0.585	0.00594	0.0189	FALSE	FALSE	FALSE	0	3-dehydroquinate synthase
aroK	P34003	0.311	0.165	0.241	FALSE	FALSE	FALSE	0	Shikimate kinase
pilQ	P34750	0.517	0.00734	0.0219	FALSE	FALSE	FALSE	0	Fimbrial assembly protein PilQ
lexA	P37452	-1.73	0.0674	0.119	FALSE	FALSE	FALSE	0	LexA repressor
accC	P37798	0.318	0.0419	0.0815	FALSE	FALSE	FALSE	0	Biotin carboxylase
accB	P37799	-0.52	0.0893	0.148	FALSE	FALSE	FALSE	0	Biotin carboxyl carrier protein of acetyl-CoA carboxylase
carA	P38098	-0.453	0.0057	0.0184	FALSE	FALSE	FALSE	0	Carbamoyl-phosphate synthase small chain
carB	P38100	0.213	0.196	0.276	FALSE	FALSE	FALSE	0	Carbamoyl-phosphate synthase large chain
dapB	P38103	-0.286	0.224	0.309	FALSE	FALSE	FALSE	0	4-hydroxy-tetrahydrodipicolinate reductase
mucA	P38107	0.762	0.0146	0.0361	FALSE	FALSE	FALSE	0	Sigma factor AlgU negative regulatory protein
mucB	P38108	0.531	0.0136	0.0344	FALSE	FALSE	FALSE	0	Sigma factor AlgU regulatory protein MucB
ssb	P40947	0.665	0.000749	0.00442	FALSE	FALSE	FALSE	0	Single-stranded DNA-binding protein
pilJ	P42257	0.962	0.000774	0.00454	FALSE	FALSE	FALSE	0	Protein PilJ
rpoH	P42378	-0.622	0.0105	0.0281	FALSE	FALSE	TRUE	3	RNA polymerase sigma factor RpoH
prfA	P42806	0.468	0.672	0.741	FALSE	FALSE	FALSE	0	Peptide chain release factor 1
hemA	P42807	-1.07	0.086	0.144	FALSE	FALSE	FALSE	0	Glutamyl-tRNA reductase
PA4667	P42810	-0.199	0.437	0.528	FALSE	FALSE	FALSE	0	TPR repeat-containing protein PA4667
lolB	P42812	-1.31	0.0375	0.0743	FALSE	FALSE	TRUE	1	Outer-membrane lipoprotein LolB
phhC	P43336	-0.241	0.274	0.362	FALSE	FALSE	FALSE	0	Aromatic-amino-acid aminotransferase
pilH	P43501	0.334	0.0211	0.0475	FALSE	FALSE	FALSE	0	Protein PilH
pilI	P43502	-0.67	0.0158	0.0379	FALSE	FALSE	FALSE	0	Protein PilI
hemF	P43898	0.448	0.0268	0.0568	FALSE	FALSE	FALSE	0	Oxygen-dependent coproporphyrinogen-III oxidase
qor	P43903	0.0124	0.927	0.948	FALSE	FALSE	FALSE	0	Quinone oxidoreductase
PA3623	P45682	0.58	0.0439	0.0846	FALSE	FALSE	TRUE	4	Lipoprotein NlpD/LppB homolog
pcm	P45683	-0.234	0.331	0.422	FALSE	FALSE	FALSE	0	Protein-L-isoaspartate O-methyltransferase
pilG	P46384	0.0775	0.604	0.681	FALSE	FALSE	FALSE	0	Protein PilG
ftsA	P47203	0.15	0.211	0.293	FALSE	FALSE	FALSE	0	Cell division protein FtsA
ftsZ	P47204	0.255	0.179	0.257	FALSE	FALSE	FALSE	0	Cell division protein FtsZ
lpxC	P47205	-0.0175	0.919	0.942	FALSE	FALSE	FALSE	0	UDP-3-O-acyl-N-acetylglucosamine deacetylase
hemD	P48246	-0.556	0.375	0.468	FALSE	FALSE	TRUE	3	Uroporphyrinogen-III synthase
hemL	P48247	-0.181	0.237	0.324	FALSE	FALSE	FALSE	0	Glutamate-1-semialdehyde 2,1-aminomutase
gyrA	P48372	-0.17	0.306	0.397	FALSE	FALSE	FALSE	0	DNA gyrase subunit A
PA4923	P48636	0.238	0.161	0.236	FALSE	FALSE	FALSE	0	Cytokinin riboside 5'-monophosphate phosphoribohydrolase
rpoN	P49988	-0.371	0.037	0.0734	FALSE	FALSE	FALSE	0	RNA polymerase sigma-54 factor
pyrE	P50587	-0.00263	0.985	0.989	FALSE	FALSE	FALSE	0	Orotate phosphoribosyltransferase
rph	P50597	-0.164	0.179	0.257	FALSE	FALSE	FALSE	0	Ribonuclease PH
tolQ	P50598	0.0762	0.667	0.736	FALSE	FALSE	FALSE	0	Tol-Pal system protein TolQ
tolR	P50599	0.00694	0.975	0.983	FALSE	FALSE	FALSE	0	Tol-Pal system protein TolR
tolA	P50600	2.39	0.0304	0.0626	FALSE	FALSE	FALSE	0	Tol-Pal system protein TolA
tolB	P50601	0.139	0.293	0.382	FALSE	FALSE	FALSE	0	Tol-Pal system protein TolB
argH	P50987	0.00116	0.994	0.995	FALSE	FALSE	FALSE	0	Argininosuccinate lyase
mexB	P52002	0.624	0.0298	0.0616	FALSE	FALSE	FALSE	0	Multidrug resistance protein MexB
mexR	P52003	-0.396	0.402	0.494	FALSE	FALSE	FALSE	0	Multidrug resistance operon repressor
holB	P52024	0.0576	0.685	0.752	FALSE	FALSE	FALSE	0	DNA polymerase III subunit delta'
mexA	P52477	-0.137	0.296	0.386	FALSE	FALSE	FALSE	0	Multidrug resistance protein MexA
sucC	P53593	0.193	0.123	0.19	FALSE	FALSE	FALSE	0	Succinate--CoA ligase [ADP-forming] subunit beta
sodB	P53641	0.356	0.0961	0.157	FALSE	FALSE	FALSE	0	Superoxide dismutase [Fe]
metZ	P55218	-0.293	0.0562	0.102	FALSE	FALSE	FALSE	0	O-succinylhomoserine sulfhydrylase
vfr	P55222	-0.167	0.269	0.357	FALSE	FALSE	FALSE	0	cAMP-activated global transcriptional regulator Vfr
sthA	P57112	0.0167	0.893	0.925	FALSE	FALSE	FALSE	0	Soluble pyridine nucleotide transhydrogenase
orn	P57665	-0.949	0.0505	0.0943	FALSE	FALSE	FALSE	0	Oligoribonuclease
tpx	P57668	-0.179	0.222	0.306	FALSE	FALSE	FALSE	0	Thiol peroxidase
metXS	P57714	-0.15	0.329	0.421	FALSE	FALSE	FALSE	0	Homoserine O-succinyltransferase
infA	P65116	-0.0686	0.601	0.678	FALSE	FALSE	FALSE	0	Translation initiation factor IF-1
hisH2	P72138	-0.786	0.000498	0.0034	FALSE	FALSE	FALSE	0	Imidazole glycerol phosphate synthase subunit HisH 2
fliC	P72151	0.864	0.000265	0.00221	FALSE	FALSE	FALSE	0	B-type flagellin
truB	P72154	0.384	0.0345	0.0693	FALSE	FALSE	FALSE	0	tRNA pseudouridine synthase B
purE	P72157	0.221	0.136	0.206	FALSE	FALSE	FALSE	0	N5-carboxyaminoimidazole ribonucleotide mutase
purK	P72158	0.423	0.00709	0.0214	FALSE	FALSE	FALSE	0	N5-carboxyaminoimidazole ribonucleotide synthase
pyrC	P72170	0.885	0.00319	0.0119	FALSE	FALSE	FALSE	0	Dihydroorotase
aspC	P72173	0.357	0.0189	0.0437	FALSE	FALSE	FALSE	0	Aspartate aminotransferase
uvrB	P72174	-0.561	0.0276	0.0579	FALSE	FALSE	FALSE	0	UvrABC system protein B
aruG	P80358	0.831	0.00111	0.00582	FALSE	FALSE	FALSE	0	Arginine N-succinyltransferase subunit beta
pscG	P95435	1.15	0.0279	0.0585	FALSE	FALSE	TRUE	3	Type III export protein PscG
rlmE	P95454	-0.907	0.0656	0.116	FALSE	FALSE	FALSE	0	Ribosomal RNA large subunit methyltransferase E
hemE	P95458	-0.0539	0.805	0.852	FALSE	FALSE	FALSE	0	Uroporphyrinogen decarboxylase
cspA	P95459	0.688	0.118	0.183	FALSE	FALSE	FALSE	0	Major cold shock protein CspA
xcpR	Q00512	-0.602	0.0781	0.134	FALSE	FALSE	FALSE	0	Type II secretion system protein E
pilR	Q00934	-0.777	0.00948	0.0261	FALSE	FALSE	FALSE	0	Response regulator protein PilR
pheC	Q01269	-0.652	0.0314	0.0643	FALSE	FALSE	FALSE	0	Cyclohexadienyl dehydratase
inh	Q03026	-0.0852	0.506	0.596	FALSE	FALSE	FALSE	0	Proteinase inhibitor
PA2604	Q03268	-1.3	0.199	0.279	FALSE	FALSE	TRUE	1	Uncharacterized protein PA2604
fur	Q03456	0.0137	0.923	0.945	FALSE	FALSE	FALSE	0	Ferric uptake regulation protein
apt	Q04633	0.0439	0.712	0.775	FALSE	FALSE	FALSE	0	Adenine phosphoribosyltransferase
pfeR	Q04803	0.427	0.411	0.504	FALSE	FALSE	TRUE	3	Transcriptional activator protein PfeR
algU	Q06198	-0.689	0.00125	0.00635	FALSE	FALSE	FALSE	0	RNA polymerase sigma-H factor
prtR	Q06553	-1.6	0.024	0.0527	FALSE	FALSE	TRUE	1	HTH-type transcriptional regulator PrtR
mrcA	Q07806	0.952	0.000478	0.00328	FALSE	FALSE	FALSE	0	Penicillin-binding protein 1A
purF	Q51342	-0.387	0.0265	0.0563	FALSE	FALSE	FALSE	0	Amidophosphoribosyltransferase
asd	Q51344	-0.466	0.00535	0.0175	FALSE	FALSE	FALSE	0	Aspartate-semialdehyde dehydrogenase
nadB	Q51363	-0.326	0.513	0.601	FALSE	FALSE	FALSE	0	L-aspartate oxidase
gacA	Q51373	0.508	0.0139	0.0349	FALSE	FALSE	FALSE	0	Response regulator GacA
leuB	Q51375	0.308	0.0872	0.146	FALSE	FALSE	FALSE	0	3-isopropylmalate dehydrogenase
hscA	Q51382	0.364	0.0944	0.155	FALSE	FALSE	FALSE	0	Chaperone protein HscA homolog
fdx	Q51383	-0.473	0.00838	0.0238	FALSE	FALSE	FALSE	0	2Fe-2S ferredoxin
PA3808	Q51384	0.279	0.512	0.599	FALSE	FALSE	FALSE	0	Uncharacterized protein PA3808
glpR	Q51391	0.381	0.0261	0.0556	FALSE	FALSE	FALSE	0	Glycerol-3-phosphate regulon repressor
aspS	Q51422	0.17	0.208	0.289	FALSE	FALSE	FALSE	0	Aspartate--tRNA(Asp/Asn) ligase
pmpR	Q51423	0.323	0.388	0.481	FALSE	FALSE	FALSE	0	Transcriptional regulatory protein PmpR
ruvA	Q51425	0.972	0.000293	0.00237	FALSE	FALSE	FALSE	0	Holliday junction branch migration complex subunit RuvA
ruvB	Q51426	0.146	0.643	0.716	FALSE	FALSE	FALSE	0	Holliday junction branch migration complex subunit RuvB
cheZ	Q51434	0.524	0.00561	0.0181	FALSE	FALSE	FALSE	0	Protein phosphatase CheZ
cheY	Q51455	-0.441	0.0497	0.0931	FALSE	FALSE	FALSE	0	Chemotaxis protein CheY
fliG	Q51464	0.443	0.0214	0.0481	FALSE	FALSE	FALSE	0	Flagellar motor switch protein FliG
fliM	Q51465	-0.0206	0.878	0.913	FALSE	FALSE	FALSE	0	Flagellar motor switch protein FliM
ihfA	Q51472	-0.157	0.512	0.599	FALSE	FALSE	FALSE	0	Integration host factor subunit alpha
ihfB	Q51473	-0.823	0.00719	0.0217	FALSE	FALSE	FALSE	0	Integration host factor subunit beta
nirF	Q51480	1.77	0.0928	0.153	FALSE	FALSE	FALSE	0	Protein NirF
oprM	Q51487	0.311	0.109	0.173	FALSE	FALSE	FALSE	0	Outer membrane protein OprM
pstB	Q51546	-0.0448	0.873	0.908	FALSE	FALSE	FALSE	0	Phosphate import ATP-binding protein PstB
phoU	Q51547	0.0144	0.914	0.938	FALSE	FALSE	FALSE	0	Phosphate-specific transport system accessory protein PhoU homolog
pyrC'	Q51551	0.482	0.00385	0.0135	FALSE	FALSE	FALSE	0	Dihydroorotase-like protein
rpoB	Q51561	-0.117	0.454	0.545	FALSE	FALSE	FALSE	0	DNA-directed RNA polymerase subunit beta
dapF	Q51564	-0.921	0.0215	0.0481	FALSE	FALSE	FALSE	0	Diaminopimelate epimerase
sucD	Q51567	0.0538	0.635	0.708	FALSE	FALSE	FALSE	0	Succinate--CoA ligase [ADP-forming] subunit alpha
xcpP	Q51575	0.607	0.238	0.325	FALSE	FALSE	FALSE	0	Type II secretion system protein N
PA3106	Q51576	-2.25	0.0233	0.0515	FALSE	FALSE	TRUE	1	Uncharacterized oxidoreductase PA3106
katB	Q59635	-0.366	0.0273	0.0576	FALSE	FALSE	FALSE	0	Catalase
ndk	Q59636	0.366	0.0223	0.0497	FALSE	FALSE	FALSE	0	Nucleoside diphosphate kinase
aceE	Q59637	0.0173	0.901	0.931	FALSE	FALSE	FALSE	0	Pyruvate dehydrogenase E1 component
aceF	Q59638	-0.0168	0.908	0.935	FALSE	FALSE	FALSE	0	Dihydrolipoyllysine-residue acetyltransferase component of pyruvate dehydrogenase complex
ppiA	Q59641	-0.626	0.00582	0.0186	FALSE	FALSE	FALSE	0	Peptidyl-prolyl cis-trans isomerase A
hemB	Q59643	0.124	0.517	0.604	FALSE	FALSE	FALSE	0	Delta-aminolevulinic acid dehydratase
trpF	Q59649	-0.0213	0.908	0.935	FALSE	FALSE	FALSE	0	N-(5'-phosphoribosyl)anthranilate isomerase
murE	Q59650	0.63	0.0017	0.00785	FALSE	FALSE	FALSE	0	UDP-N-acetylmuramoyl-L-alanyl-D-glutamate--2,6-diaminopimelate ligase
pyrB	Q59653	-0.218	0.107	0.171	FALSE	FALSE	FALSE	0	Aspartate carbamoyltransferase
pyrF	Q59654	0.134	0.284	0.373	FALSE	FALSE	FALSE	0	Orotidine 5'-phosphate decarboxylase
hemC	Q60169	0.267	0.0508	0.0946	FALSE	FALSE	FALSE	0	Porphobilinogen deaminase
hcpA	Q9HI36	-0.157	0.881	0.914	FALSE	FALSE	FALSE	0	Major exported protein
yidC	Q9HT06	0.935	0.0026	0.0104	FALSE	FALSE	FALSE	0	Membrane protein insertase YidC
mnmE	Q9HT07	-0.0762	0.77	0.822	FALSE	FALSE	FALSE	0	tRNA modification GTPase MnmE
rsmG	Q9HT10	0.361	0.0496	0.093	FALSE	FALSE	FALSE	0	Ribosomal RNA small subunit methyltransferase G
atpB	Q9HT14	0.632	0.0117	0.0306	FALSE	FALSE	FALSE	0	ATP synthase subunit a
atpE	Q9HT15	-0.516	0.577	0.658	FALSE	FALSE	TRUE	3	ATP synthase subunit c
atpF	Q9HT16	0.359	0.081	0.137	FALSE	FALSE	FALSE	0	ATP synthase subunit b
atpH	Q9HT17	-0.0116	0.928	0.949	FALSE	FALSE	FALSE	0	ATP synthase subunit delta
atpA	Q9HT18	0.638	0.00217	0.00921	FALSE	FALSE	FALSE	0	ATP synthase subunit alpha
atpG	Q9HT19	-0.212	0.246	0.333	FALSE	FALSE	FALSE	0	ATP synthase gamma chain
atpD	Q9HT20	0.243	0.0884	0.147	FALSE	FALSE	FALSE	0	ATP synthase subunit beta
atpC	Q9HT21	0.69	0.014	0.0352	FALSE	FALSE	FALSE	0	ATP synthase epsilon chain
glmU	Q9HT22	0.198	0.149	0.222	FALSE	FALSE	FALSE	0	Bifunctional protein GlmU
glmS	Q9HT25	0.494	0.00864	0.0243	FALSE	FALSE	FALSE	0	Glutamine--fructose-6-phosphate aminotransferase [isomerizing]
metN2	Q9HT70	-0.0868	0.548	0.633	FALSE	FALSE	FALSE	0	Methionine import ATP-binding protein MetN 2
polA	Q9HT80	-0.106	0.409	0.501	FALSE	FALSE	FALSE	0	DNA polymerase I
engB	Q9HT81	-0.492	0.0764	0.131	FALSE	FALSE	FALSE	0	Probable GTP-binding protein EngB
dgcP	Q9HT84	-0.83	0.051	0.0948	FALSE	FALSE	FALSE	0	Diguanylate cyclase DgcP
PA5481	Q9HT89	1.27	0.438	0.529	FALSE	FALSE	TRUE	1	Uncharacterized protein PA5481
PA5475	Q9HT95	-0.516	0.193	0.273	FALSE	FALSE	FALSE	0	Acetyltransferase PA5475
aspA	Q9HTD7	0.438	0.00582	0.0186	FALSE	FALSE	FALSE	0	Aspartate ammonia-lyase
fdhA	Q9HTE3	-1.15	0.0993	0.161	FALSE	FALSE	TRUE	4	Glutathione-independent formaldehyde dehydrogenase
ltaE	Q9HTF1	0.13	0.341	0.43	FALSE	FALSE	FALSE	0	Low specificity L-threonine aldolase
betI	Q9HTJ0	-1.61	0.13	0.198	FALSE	FALSE	FALSE	0	HTH-type transcriptional regulator BetI
betB	Q9HTJ1	0.749	0.000703	0.00425	FALSE	FALSE	FALSE	0	NAD/NADP-dependent betaine aldehyde dehydrogenase
ubiA	Q9HTK0	0.244	0.576	0.657	FALSE	FALSE	TRUE	3	4-hydroxybenzoate octaprenyltransferase
alkT	Q9HTK9	-0.829	0.000869	0.00494	FALSE	FALSE	FALSE	0	Rubredoxin-NAD(+) reductase
rpoZ	Q9HTM1	-4.02	0.0264	0.0563	FALSE	FALSE	TRUE	1	DNA-directed RNA polymerase subunit omega
gmk	Q9HTM2	0.148	0.574	0.655	FALSE	FALSE	FALSE	0	Guanylate kinase
argB	Q9HTN2	-0.546	0.00491	0.0164	FALSE	FALSE	FALSE	0	Acetylglutamate kinase
dut	Q9HTN3	0.0906	0.662	0.732	FALSE	FALSE	FALSE	0	Deoxyuridine 5'-triphosphate nucleotidohydrolase
rpmB	Q9HTN8	0.862	0.0135	0.0343	FALSE	FALSE	FALSE	0	Large ribosomal subunit protein bL28
rpmG	Q9HTN9	0.832	0.00362	0.013	FALSE	FALSE	FALSE	0	Large ribosomal subunit protein bL33
dadA1	Q9HTQ0	0.985	0.000169	0.00165	FALSE	FALSE	FALSE	0	D-amino acid dehydrogenase 1
dadX	Q9HTQ2	0.683	0.00214	0.0091	FALSE	FALSE	FALSE	0	Alanine racemase, catabolic
xpt	Q9HTQ6	0.452	0.0284	0.0595	FALSE	FALSE	FALSE	0	Xanthine phosphoribosyltransferase
pchP	Q9HTR2	0.646	0.00434	0.0149	FALSE	FALSE	TRUE	2	Phosphorylcholine phosphatase
cyaY	Q9HTS5	0.683	0.000571	0.00371	FALSE	FALSE	FALSE	0	Iron-sulfur cluster assembly protein CyaY
rho	Q9HTV1	0.058	0.738	0.797	FALSE	FALSE	FALSE	0	Transcription termination factor Rho
ubiD	Q9HTV3	0.385	0.0133	0.0338	FALSE	FALSE	FALSE	0	3-octaprenyl-4-hydroxybenzoate carboxy-lyase
zapA	Q9HTW3	-0.576	0.014	0.0351	FALSE	FALSE	FALSE	0	Cell division protein ZapA
PA5225	Q9HTW5	0.284	0.248	0.335	FALSE	FALSE	FALSE	0	UPF0149 protein PA5225
gcvT	Q9HTX5	-0.415	0.0465	0.0883	FALSE	FALSE	FALSE	0	Aminomethyltransferase
gcvH2	Q9HTX6	0.553	0.016	0.0383	FALSE	FALSE	FALSE	0	Glycine cleavage system H protein 2
gshA	Q9HTY6	-0.268	0.0752	0.13	FALSE	FALSE	FALSE	0	Glutamate--cysteine ligase
PA5198	Q9HTZ1	-0.61	0.00609	0.0192	FALSE	FALSE	FALSE	0	Murein tetrapeptide carboxypeptidase
rimK	Q9HTZ2	-0.784	0.149	0.222	FALSE	FALSE	TRUE	1	Probable alpha-L-glutamate ligase
hslO	Q9HTZ6	0.182	0.306	0.397	FALSE	FALSE	FALSE	0	33 kDa chaperonin
pckA	Q9HTZ7	0.00358	0.976	0.983	FALSE	FALSE	FALSE	0	Phosphoenolpyruvate carboxykinase (ATP)
aroQ	Q9HU05	0.972	0.000216	0.00193	FALSE	FALSE	FALSE	0	Monofunctional chorismate mutase
fabY	Q9HU15	0.288	0.0545	0.1	FALSE	FALSE	FALSE	0	Beta-ketoacyl-[acyl-carrier-protein] synthase FabY
dctD	Q9HU19	0.155	0.334	0.425	FALSE	FALSE	FALSE	0	C4-dicarboxylate transport transcriptional regulatory protein DctD
rmlC	Q9HU21	-0.0963	0.533	0.618	FALSE	FALSE	FALSE	0	dTDP-4-dehydrorhamnose 3,5-epimerase
PA5148	Q9HU36	-0.14	0.389	0.482	FALSE	FALSE	FALSE	0	Probable Fe(2+)-trafficking protein
hisB	Q9HU41	0.306	0.0538	0.0993	FALSE	FALSE	FALSE	0	Imidazoleglycerol-phosphate dehydratase
hisH1	Q9HU42	-0.00305	0.982	0.987	FALSE	FALSE	FALSE	0	Imidazole glycerol phosphate synthase subunit HisH 1
hisA	Q9HU43	0.604	0.0017	0.00784	FALSE	FALSE	FALSE	0	1-(5-phosphoribosyl)-5-[(5-phosphoribosylamino)methylideneamino] imidazole-4-carboxamide isomerase
gpmI	Q9HU53	-0.408	0.0145	0.0361	FALSE	FALSE	FALSE	0	2,3-bisphosphoglycerate-independent phosphoglycerate mutase
grx	Q9HU55	-0.758	0.00138	0.00677	FALSE	FALSE	FALSE	0	Glutaredoxin
secB	Q9HU56	0.148	0.236	0.323	FALSE	FALSE	FALSE	0	Protein-export protein SecB
glnA	Q9HU65	-0.204	0.16	0.235	FALSE	FALSE	FALSE	0	Glutamine synthetase
gloA	Q9HU72	-0.37	0.148	0.221	FALSE	FALSE	FALSE	0	Lactoylglutathione lyase
fbp	Q9HU73	-0.31	0.0846	0.142	FALSE	FALSE	FALSE	0	Fructose-1,6-bisphosphatase class 1
hutF	Q9HU77	-0.622	0.126	0.194	FALSE	FALSE	FALSE	0	Formimidoylglutamate deiminase
hutC	Q9HU78	0.51	0.0236	0.052	FALSE	FALSE	FALSE	0	Histidine utilization repressor
hutI	Q9HU91	-2.39	0.036	0.0716	FALSE	FALSE	TRUE	1	Imidazolonepropionase
hutG	Q9HU92	-0.343	0.332	0.423	FALSE	FALSE	FALSE	0	N-formylglutamate deformylase
opgG	Q9HUA5	-0.243	0.0669	0.118	FALSE	FALSE	FALSE	0	Glucans biosynthesis protein G
PA5073	Q9HUB0	0.442	0.0281	0.0589	FALSE	FALSE	FALSE	0	UPF0158 protein PA5073
tatA	Q9HUB5	0.85	0.00542	0.0176	FALSE	FALSE	FALSE	0	Sec-independent protein translocase protein TatA
hisE	Q9HUB6	0.804	0.000607	0.00387	FALSE	FALSE	FALSE	0	Phosphoribosyl-ATP pyrophosphatase
hisI	Q9HUB7	-1.06	0.0621	0.111	FALSE	FALSE	TRUE	1	Phosphoribosyl-AMP cyclohydrolase
ubiE	Q9HUC0	-0.428	0.0328	0.0666	FALSE	FALSE	FALSE	0	Ubiquinone/menaquinone biosynthesis C-methyltransferase UbiE
hslU	Q9HUC5	-0.0177	0.907	0.935	FALSE	FALSE	FALSE	0	ATP-dependent protease ATPase subunit HslU
hslV	Q9HUC6	-0.374	0.0716	0.125	FALSE	FALSE	FALSE	0	ATP-dependent protease subunit HslV
argS	Q9HUC8	0.368	0.0203	0.0461	FALSE	FALSE	FALSE	0	Arginine--tRNA ligase
rpmE	Q9HUD0	0.0763	0.621	0.696	FALSE	FALSE	FALSE	0	Large ribosomal subunit protein bL31-A
msrA	Q9HUF1	-0.108	0.551	0.634	FALSE	FALSE	FALSE	0	Peptide methionine sulfoxide reductase MsrA
rfaP	Q9HUF7	0.271	0.264	0.352	FALSE	FALSE	TRUE	1	Lipopolysaccharide core heptose(I) kinase RfaP
msbA	Q9HUG8	0.799	0.00756	0.0223	FALSE	FALSE	FALSE	0	ATP-dependent lipid A-core flippase
hldE	Q9HUG9	0.049	0.772	0.824	FALSE	FALSE	FALSE	0	Bifunctional protein HldE
aruH	Q9HUI9	-0.801	0.0547	0.101	FALSE	FALSE	TRUE	2	Arginine--pyruvate transaminase AruH
parE	Q9HUJ8	-0.838	0.000338	0.00261	FALSE	FALSE	FALSE	0	DNA topoisomerase 4 subunit B
parC	Q9HUK1	-0.478	0.00584	0.0186	FALSE	FALSE	FALSE	0	DNA topoisomerase 4 subunit A
psd	Q9HUK8	-0.47	0.0255	0.0549	FALSE	FALSE	FALSE	0	Phosphatidylserine decarboxylase proenzyme
rhdA	Q9HUK9	-0.078	0.706	0.77	FALSE	FALSE	FALSE	0	Thiosulfate sulfurtransferase
rsgA	Q9HUL3	0.487	0.0245	0.0535	FALSE	FALSE	FALSE	0	Small ribosomal subunit biogenesis GTPase RsgA
mutL	Q9HUL8	-0.354	0.0831	0.14	FALSE	FALSE	FALSE	0	DNA mismatch repair protein MutL
miaA	Q9HUL9	-0.509	0.388	0.481	FALSE	FALSE	TRUE	2	tRNA dimethylallyltransferase
hfq	Q9HUM0	0.813	0.0509	0.0946	FALSE	FALSE	FALSE	0	RNA-binding protein Hfq
purA	Q9HUM6	0.0879	0.591	0.669	FALSE	FALSE	FALSE	0	Adenylosuccinate synthetase
rlmB	Q9HUM8	0.00826	0.95	0.964	FALSE	FALSE	FALSE	0	23S rRNA (guanosine-2'-O-)-methyltransferase RlmB
rpsF	Q9HUM9	0.165	0.247	0.335	FALSE	FALSE	FALSE	0	Small ribosomal subunit protein bS6
rpsR	Q9HUN0	0.955	0.000734	0.00436	FALSE	FALSE	FALSE	0	Small ribosomal subunit protein bS18
rplI	Q9HUN2	0.462	0.0106	0.0284	FALSE	FALSE	FALSE	0	Large ribosomal subunit protein bL9
alr	Q9HUN4	0.265	0.154	0.228	FALSE	FALSE	FALSE	0	Alanine racemase, biosynthetic
nadE	Q9HUP3	0.761	0.000472	0.00324	FALSE	FALSE	FALSE	0	NH(3)-dependent NAD(+) synthetase
pncB1	Q9HUP4	0.486	0.239	0.327	FALSE	FALSE	FALSE	0	Nicotinate phosphoribosyltransferase 1
ureG	Q9HUS0	-0.592	0.193	0.274	FALSE	FALSE	TRUE	2	Urease accessory protein UreG
PA4872	Q9HUU1	0.398	0.0225	0.0501	FALSE	FALSE	FALSE	0	Oxaloacetate decarboxylase
ureC	Q9HUU5	-1.26	0.026	0.0555	FALSE	FALSE	FALSE	0	Urease subunit alpha
ureB	Q9HUU6	-0.852	0.000418	0.00306	FALSE	FALSE	TRUE	3	Urease subunit beta
ureD	Q9HUU9	0.729	0.393	0.486	FALSE	FALSE	TRUE	4	Urease accessory protein UreD
purD	Q9HUV8	0.336	0.028	0.0587	FALSE	FALSE	FALSE	0	Phosphoribosylamine--glycine ligase
purH	Q9HUV9	0.418	0.0252	0.0546	FALSE	FALSE	FALSE	0	Bifunctional purine biosynthesis protein PurH
PA4853	Q9HUW0	0.635	0.00821	0.0235	FALSE	FALSE	FALSE	0	Putative Fis-like DNA-binding protein
prmA	Q9HUW3	0.368	0.164	0.24	FALSE	FALSE	FALSE	0	Ribosomal protein L11 methyltransferase
dsbD1	Q9HUW5	0.13	0.831	0.874	FALSE	FALSE	TRUE	2	Thiol:disulfide interchange protein DsbD 1
PA4841	Q9HUW9	-0.597	0.0258	0.0551	FALSE	FALSE	FALSE	0	Uncharacterized Nudix hydrolase PA4841
speA	Q9HUX1	0.365	0.048	0.0904	FALSE	FALSE	FALSE	0	Biosynthetic arginine decarboxylase
PA4798	Q9HV11	-1.8	0.0238	0.0524	FALSE	FALSE	TRUE	1	UPF0157 protein PA4798
pmrA	Q9HV32	-0.721	0.0557	0.102	FALSE	FALSE	TRUE	2	Response regulator protein PmrA
lldD	Q9HV37	0.504	0.482	0.571	FALSE	FALSE	FALSE	0	L-lactate dehydrogenase
grpE	Q9HV42	0.604	0.0058	0.0186	FALSE	FALSE	FALSE	0	Protein GrpE
dnaK	Q9HV43	0.432	0.0145	0.0361	FALSE	FALSE	FALSE	0	Chaperone protein DnaK
dnaJ	Q9HV44	0.0116	0.944	0.96	FALSE	FALSE	FALSE	0	Chaperone protein DnaJ
greA	Q9HV46	0.548	0.00332	0.0122	FALSE	FALSE	FALSE	0	Transcription elongation factor GreA
glmM	Q9HV50	-0.278	0.284	0.373	FALSE	FALSE	FALSE	0	Phosphoglucosamine mutase
tpiA	Q9HV51	-0.0668	0.567	0.65	FALSE	FALSE	FALSE	0	Triosephosphate isomerase
secG	Q9HV52	0.151	0.397	0.49	FALSE	FALSE	FALSE	0	Protein-export membrane protein SecG
rimP	Q9HV53	-0.804	0.0507	0.0945	FALSE	FALSE	FALSE	0	Ribosome maturation factor RimP
infB	Q9HV55	0.112	0.426	0.519	FALSE	FALSE	FALSE	0	Translation initiation factor IF-2
rbfA	Q9HV56	0.0382	0.741	0.799	FALSE	FALSE	FALSE	0	Ribosome-binding factor A
rpsO	Q9HV58	0.275	0.0414	0.0809	FALSE	FALSE	FALSE	0	Small ribosomal subunit protein uS15
pnp	Q9HV59	0.232	0.126	0.193	FALSE	FALSE	FALSE	0	Polyribonucleotide nucleotidyltransferase
pgi	Q9HV67	-0.25	0.102	0.164	FALSE	FALSE	FALSE	0	Glucose-6-phosphate isomerase
panC	Q9HV69	-0.652	0.00118	0.0061	FALSE	FALSE	FALSE	0	Pantothenate synthetase
panB2	Q9HV70	-0.581	0.00315	0.0119	FALSE	FALSE	FALSE	0	3-methyl-2-oxobutanoate hydroxymethyltransferase 2
folK	Q9HV71	0.788	0.00946	0.026	FALSE	FALSE	FALSE	0	2-amino-4-hydroxy-6-hydroxymethyldihydropteridine pyrophosphokinase
sfsA	Q9HV77	-0.109	0.764	0.819	FALSE	FALSE	FALSE	0	Sugar fermentation stimulation protein homolog
ilvC	Q9HVA2	-0.21	0.127	0.194	FALSE	FALSE	FALSE	0	Ketol-acid reductoisomerase (NADP(+))
rplY	Q9HVC4	0.148	0.335	0.425	FALSE	FALSE	FALSE	0	Large ribosomal subunit protein bL25
prs	Q9HVC5	0.423	0.011	0.0292	FALSE	FALSE	FALSE	0	Ribose-phosphate pyrophosphokinase
pagL	Q9HVD1	0.554	0.099	0.161	FALSE	FALSE	FALSE	0	Lipid A deacylase PagL
upp	Q9HVE6	-0.0613	0.709	0.773	FALSE	FALSE	FALSE	0	Uracil phosphoribosyltransferase
mqo2	Q9HVF1	0.0227	0.852	0.892	FALSE	FALSE	FALSE	0	Probable malate:quinone oxidoreductase 2
rsmC	Q9HVG4	-0.541	0.0181	0.0424	FALSE	FALSE	FALSE	0	Ribosomal RNA small subunit methyltransferase C
mscL	Q9HVH7	-0.412	0.0787	0.135	FALSE	FALSE	FALSE	0	Large-conductance mechanosensitive channel
PA4608	Q9HVI1	0.56	0.0613	0.11	FALSE	FALSE	FALSE	0	Cyclic diguanosine monophosphate-binding protein PA4608
glyA3	Q9HVI7	-0.608	0.0152	0.0367	FALSE	FALSE	FALSE	0	Serine hydroxymethyltransferase 3
rplU	Q9HVL6	0.215	0.284	0.373	FALSE	FALSE	FALSE	0	Large ribosomal subunit protein bL21
rpmA	Q9HVL7	0.356	0.202	0.283	FALSE	FALSE	FALSE	0	Large ribosomal subunit protein bL27
obg	Q9HVL8	0.318	0.033	0.0669	FALSE	FALSE	FALSE	0	GTPase Obg
proB	Q9HVL9	-0.248	0.267	0.356	FALSE	FALSE	FALSE	0	Glutamate 5-kinase
rpsT	Q9HVM1	0.801	0.00633	0.0197	FALSE	FALSE	FALSE	0	Small ribosomal subunit protein bS20
ileS	Q9HVM4	-0.103	0.371	0.463	FALSE	FALSE	FALSE	0	Isoleucine--tRNA ligase
clpB	Q9HVN5	0.463	0.0192	0.0442	FALSE	FALSE	FALSE	0	Chaperone protein ClpB
coaE	Q9HVP8	0.49	0.0201	0.0456	FALSE	FALSE	FALSE	0	Dephospho-CoA kinase
piuC	Q9HVQ7	1.08	0.286	0.375	FALSE	FALSE	TRUE	1	PKHD-type hydroxylase PiuC
pxpA3	Q9HVR0	-0.913	0.22	0.303	FALSE	FALSE	TRUE	2	5-oxoprolinase subunit A 3
PA4500	Q9HVS1	-0.723	0.109	0.172	FALSE	FALSE	FALSE	0	Dipeptide-binding protein
PA4497	Q9HVS4	0.0441	0.935	0.954	FALSE	FALSE	TRUE	3	Tripeptide-binding protein
PA4489	Q9HVT2	0.131	0.343	0.433	FALSE	FALSE	FALSE	0	Alpha-2-macroglobulin homolog
gatB	Q9HVT7	0.331	0.0471	0.0891	FALSE	FALSE	FALSE	0	Aspartyl/glutamyl-tRNA(Asn/Gln) amidotransferase subunit B
gatA	Q9HVT8	-0.00473	0.966	0.976	FALSE	FALSE	FALSE	0	Glutamyl-tRNA(Gln) amidotransferase subunit A
gatC	Q9HVT9	0.0389	0.828	0.873	FALSE	FALSE	FALSE	0	Glutamyl-tRNA(Gln) amidotransferase subunit C
PA4478	Q9HVU3	0.339	0.725	0.788	FALSE	FALSE	TRUE	1	dTTP/UTP pyrophosphatase
PA4473	Q9HVU8	0.737	0.00345	0.0125	FALSE	FALSE	FALSE	0	UPF0307 protein PA4473
PA4465	Q9HVV3	-0.766	0.00688	0.0211	FALSE	FALSE	FALSE	0	Nucleotide-binding protein PA4465
ptsN	Q9HVV4	0.866	0.000738	0.00437	FALSE	FALSE	FALSE	0	Nitrogen regulatory protein
lptH	Q9HVV7	0.875	0.000323	0.00254	FALSE	FALSE	FALSE	0	Lipopolysaccharide export system protein LptH
kdsD	Q9HVW0	0.569	0.00739	0.022	FALSE	FALSE	FALSE	0	Arabinose 5-phosphate isomerase KdsD
murA	Q9HVW7	0.234	0.0967	0.158	FALSE	FALSE	FALSE	0	UDP-N-acetylglucosamine 1-carboxyvinyltransferase
hisG	Q9HVW8	0.284	0.198	0.279	FALSE	FALSE	FALSE	0	ATP phosphoribosyltransferase
hisD	Q9HVW9	0.13	0.3	0.391	FALSE	FALSE	FALSE	0	Histidinol dehydrogenase
hisC1	Q9HVX0	-0.256	0.148	0.22	FALSE	FALSE	FALSE	0	Histidinol-phosphate aminotransferase 1
PA4445	Q9HVX2	0.0683	0.625	0.699	FALSE	FALSE	FALSE	0	GTP cyclohydrolase 1 type 2 homolog
trpS	Q9HVX6	0.156	0.184	0.263	FALSE	FALSE	FALSE	0	Tryptophan--tRNA ligase
rplM	Q9HVY2	-0.386	0.0619	0.111	FALSE	FALSE	FALSE	0	Large ribosomal subunit protein uL13
rpsI	Q9HVY3	0.573	0.055	0.101	FALSE	FALSE	FALSE	0	Small ribosomal subunit protein uS9
gmhA	Q9HVZ0	-0.457	0.0107	0.0286	FALSE	FALSE	FALSE	0	Phosphoheptose isomerase
rsmI	Q9HVZ3	-0.0897	0.431	0.522	FALSE	FALSE	FALSE	0	Ribosomal RNA small subunit methyltransferase I
murD	Q9HVZ9	0.369	0.0359	0.0714	FALSE	FALSE	FALSE	0	UDP-N-acetylmuramoylalanine--D-glutamate ligase
murG	Q9HW01	0.0138	0.911	0.937	FALSE	FALSE	FALSE	0	UDP-N-acetylglucosamine--N-acetylmuramyl-(pentapeptide) pyrophosphoryl-undecaprenol N-acetylglucosamine transferase
murC	Q9HW02	0.293	0.201	0.281	FALSE	FALSE	FALSE	0	UDP-N-acetylmuramate--L-alanine ligase
argJ	Q9HW04	-0.192	0.145	0.216	FALSE	FALSE	FALSE	0	Arginine biosynthesis bifunctional protein ArgJ
PA4395	Q9HW11	-0.114	0.622	0.697	FALSE	FALSE	FALSE	0	UPF0234 protein PA4395
pncB2	Q9HW26	0.161	0.821	0.867	FALSE	FALSE	TRUE	1	Nicotinate phosphoribosyltransferase 2
pctB	Q9HW91	0.886	0.00936	0.0258	FALSE	FALSE	FALSE	0	Methyl-accepting chemotaxis protein PctB
pctC	Q9HW93	0.0438	0.937	0.955	FALSE	FALSE	TRUE	2	Methyl-accepting chemotaxis protein PctC
sbcC	Q9HWB8	-0.643	0.00968	0.0265	FALSE	FALSE	FALSE	0	Nuclease SbcCD subunit C
coaX	Q9HWC1	0.258	0.107	0.171	FALSE	FALSE	FALSE	0	Type III pantothenate kinase
secE	Q9HWC3	0.103	0.897	0.928	FALSE	FALSE	TRUE	1	Protein translocase subunit SecE
nusG	Q9HWC4	0.125	0.441	0.532	FALSE	FALSE	FALSE	0	Transcription termination/antitermination protein NusG
rplK	Q9HWC5	0.732	0.00503	0.0167	FALSE	FALSE	FALSE	0	Large ribosomal subunit protein uL11
rplA	Q9HWC6	0.279	0.0973	0.159	FALSE	FALSE	FALSE	0	Large ribosomal subunit protein uL1
rplJ	Q9HWC7	0.185	0.274	0.362	FALSE	FALSE	FALSE	0	Large ribosomal subunit protein uL10
rplL	Q9HWC8	0.675	0.0722	0.126	FALSE	FALSE	FALSE	0	Large ribosomal subunit protein bL12
rpoC	Q9HWC9	-0.16	0.294	0.384	FALSE	FALSE	FALSE	0	DNA-directed RNA polymerase subunit beta'
rpsG	Q9HWD1	0.928	0.0025	0.0101	FALSE	FALSE	FALSE	0	Small ribosomal subunit protein uS7
fusA	Q9HWD2	0.388	0.0152	0.0367	FALSE	FALSE	FALSE	0	Elongation factor G 1
rpsJ	Q9HWD4	0.555	0.0151	0.0367	FALSE	FALSE	FALSE	0	Small ribosomal subunit protein uS10
rplC	Q9HWD5	0.423	0.0152	0.0367	FALSE	FALSE	FALSE	0	Large ribosomal subunit protein uL3
rplD	Q9HWD6	0.0117	0.948	0.963	FALSE	FALSE	FALSE	0	Large ribosomal subunit protein uL4
rplW	Q9HWD7	0.601	0.0132	0.0337	FALSE	FALSE	FALSE	0	Large ribosomal subunit protein uL23
rpsS	Q9HWD9	-0.747	0.00464	0.0157	FALSE	FALSE	FALSE	0	Small ribosomal subunit protein uS19
rplV	Q9HWE0	0.391	0.0213	0.0479	FALSE	FALSE	FALSE	0	Large ribosomal subunit protein uL22
rpsC	Q9HWE1	-0.246	0.222	0.306	FALSE	FALSE	FALSE	0	Small ribosomal subunit protein uS3
rplP	Q9HWE2	0.307	0.138	0.208	FALSE	FALSE	FALSE	0	Large ribosomal subunit protein uL16
rpmC	Q9HWE3	0.325	0.155	0.229	FALSE	FALSE	FALSE	0	Large ribosomal subunit protein uL29
rpsQ	Q9HWE4	0.51	0.0127	0.0327	FALSE	FALSE	FALSE	0	Small ribosomal subunit protein uS17
rplN	Q9HWE5	0.98	0.00134	0.00664	FALSE	FALSE	FALSE	0	Large ribosomal subunit protein uL14
rplX	Q9HWE6	0.556	0.0101	0.0271	FALSE	FALSE	FALSE	0	Large ribosomal subunit protein uL24
rplE	Q9HWE7	-0.565	0.0101	0.0271	FALSE	FALSE	FALSE	0	Large ribosomal subunit protein uL5
rpsH	Q9HWE9	0.532	0.00464	0.0157	FALSE	FALSE	FALSE	0	Small ribosomal subunit protein uS8
rplF	Q9HWF0	0.372	0.0365	0.0725	FALSE	FALSE	FALSE	0	Large ribosomal subunit protein uL6
rpsE	Q9HWF2	0.367	0.0379	0.0749	FALSE	FALSE	FALSE	0	Small ribosomal subunit protein uS5
rplO	Q9HWF4	0.983	0.00157	0.0074	FALSE	FALSE	FALSE	0	Large ribosomal subunit protein uL15
rpsM	Q9HWF7	0.62	0.00502	0.0167	FALSE	FALSE	FALSE	0	Small ribosomal subunit protein uS13
rpsK	Q9HWF8	1.29	0.049	0.0919	FALSE	FALSE	FALSE	0	Small ribosomal subunit protein uS11
bfr	Q9HWF9	0.27	0.089	0.148	FALSE	FALSE	FALSE	0	Bacterioferritin
uvrA	Q9HWG0	-0.237	0.218	0.301	FALSE	FALSE	FALSE	0	UvrABC system protein A
nmoA	Q9HWH9	0.0944	0.483	0.572	FALSE	FALSE	FALSE	0	Nitronate monooxygenase
ddlA	Q9HWI0	0.286	0.21	0.293	FALSE	FALSE	FALSE	0	D-alanine--D-alanine ligase A
prpL	Q9HWK6	0.0388	0.961	0.973	FALSE	FALSE	TRUE	4	Lysyl endopeptidase
tyrS1	Q9HWP3	-0.882	0.000711	0.00428	FALSE	FALSE	FALSE	0	Tyrosine--tRNA ligase 1
ribB	Q9HWX4	0.0788	0.58	0.66	FALSE	FALSE	FALSE	0	3,4-dihydroxy-2-butanone 4-phosphate synthase
ribH	Q9HWX5	-0.679	0.00814	0.0234	FALSE	FALSE	FALSE	0	6,7-dimethyl-8-ribityllumazine synthase
nusB	Q9HWX6	-0.595	0.0257	0.0551	FALSE	FALSE	FALSE	0	Transcription antitermination protein NusB
ribA	Q9HWY1	0.0509	0.703	0.768	FALSE	FALSE	FALSE	0	GTP cyclohydrolase-2
xseB	Q9HWY5	-0.079	0.574	0.655	FALSE	FALSE	FALSE	0	Exodeoxyribonuclease 7 small subunit
ppa	Q9HWZ6	-0.663	0.00709	0.0214	FALSE	FALSE	FALSE	0	Inorganic pyrophosphatase
PA4010	Q9HX17	-0.704	0.312	0.404	FALSE	FALSE	TRUE	1	Putative 3-methyladenine DNA glycosylase
proA	Q9HX20	0.158	0.213	0.295	FALSE	FALSE	FALSE	0	Gamma-glutamyl phosphate reductase
leuS	Q9HX33	-0.253	0.102	0.164	FALSE	FALSE	FALSE	0	Leucine--tRNA ligase
ybeY	Q9HX37	-0.00252	0.99	0.993	FALSE	FALSE	FALSE	0	Endoribonuclease YbeY
tauB	Q9HX79	0.496	0.0185	0.043	FALSE	FALSE	FALSE	0	Taurine import ATP-binding protein TauB
moaC	Q9HX95	-0.0858	0.589	0.668	FALSE	FALSE	FALSE	0	Cyclic pyranopterin monophosphate synthase
prfC	Q9HXB0	0.123	0.439	0.531	FALSE	FALSE	FALSE	0	Peptide chain release factor 3
ivy	Q9HXB1	0.806	0.00156	0.00733	FALSE	FALSE	FALSE	0	Inhibitor of vertebrate lysozyme
dauR	Q9HXE2	0.302	0.254	0.341	FALSE	FALSE	FALSE	0	Transcriptional regulator DauR
dauB	Q9HXE4	0.963	0.00424	0.0146	FALSE	FALSE	FALSE	0	NAD(P)H-dependent anabolic L-arginine dehydrogenase DauB
PA3849	Q9HXF7	0.239	0.0721	0.125	FALSE	FALSE	FALSE	0	Nucleoid-associated protein PA3849
valS	Q9HXH0	-0.3	0.0307	0.0632	FALSE	FALSE	FALSE	0	Valine--tRNA ligase
queA	Q9HXH8	0.154	0.281	0.37	FALSE	FALSE	FALSE	0	S-adenosylmethionine:tRNA ribosyltransferase-isomerase
tgt	Q9HXH9	-0.383	0.0253	0.0546	FALSE	FALSE	FALSE	0	Queuine tRNA-ribosyltransferase
secD	Q9HXI1	0.737	0.00898	0.0249	FALSE	FALSE	FALSE	0	Protein translocase subunit SecD
secF	Q9HXI2	0.818	0.0447	0.0858	FALSE	FALSE	FALSE	0	Protein translocase subunit SecF
suhB	Q9HXI4	-0.576	0.00222	0.00934	FALSE	FALSE	FALSE	0	Nus factor SuhB
iscS	Q9HXI8	-0.145	0.242	0.329	FALSE	FALSE	FALSE	0	Cysteine desulfurase IscS
pilF	Q9HXJ2	0.5	0.00789	0.0229	FALSE	FALSE	FALSE	0	Type IV pilus assembly protein PilF
ispG	Q9HXJ4	-0.627	0.0199	0.0454	FALSE	FALSE	FALSE	0	4-hydroxy-3-methylbut-2-en-1-yl diphosphate synthase (flavodoxin)
hisS	Q9HXJ5	-0.467	0.117	0.182	FALSE	FALSE	FALSE	0	Histidine--tRNA ligase
bamB	Q9HXJ7	0.355	0.0638	0.113	FALSE	FALSE	FALSE	0	Outer membrane protein assembly factor BamB
der	Q9HXJ8	0.179	0.188	0.268	FALSE	FALSE	FALSE	0	GTPase Der
leuA	Q9HXK5	-0.66	0.00108	0.00573	FALSE	FALSE	FALSE	0	2-isopropylmalate synthase
guaA	Q9HXM6	0.247	0.0942	0.155	FALSE	FALSE	FALSE	0	GMP synthase [glutamine-hydrolyzing]
purL	Q9HXN2	-0.00335	0.98	0.985	FALSE	FALSE	FALSE	0	Phosphoribosylformylglycinamidine synthase
purT	Q9HXP3	-0.154	0.349	0.439	FALSE	FALSE	FALSE	0	Formate-dependent phosphoribosylglycinamide formyltransferase
rpsP	Q9HXP9	0.614	0.00756	0.0223	FALSE	FALSE	FALSE	0	Small ribosomal subunit protein bS16
rimM	Q9HXQ0	0.247	0.178	0.256	FALSE	FALSE	FALSE	0	Ribosome maturation factor RimM
rplS	Q9HXQ2	0.757	0.00094	0.00522	FALSE	FALSE	FALSE	0	Large ribosomal subunit protein bL19
wspC	Q9HXT5	-0.0058	0.985	0.989	FALSE	FALSE	TRUE	3	Probable biofilm formation methyltransferase WspC
cheB3	Q9HXT8	0.223	0.609	0.686	FALSE	FALSE	TRUE	1	Protein-glutamate methylesterase/protein-glutamine glutaminase 3
lysS	Q9HXU0	0.229	0.0878	0.147	FALSE	FALSE	FALSE	0	Lysine--tRNA ligase
ppc	Q9HXV3	-0.0429	0.781	0.831	FALSE	FALSE	FALSE	0	Phosphoenolpyruvate carboxylase
adk	Q9HXV4	-0.357	0.0673	0.119	FALSE	FALSE	FALSE	0	Adenylate kinase
plsB	Q9HXW7	-0.213	0.723	0.787	FALSE	FALSE	TRUE	1	Glycerol-3-phosphate acyltransferase
csd	Q9HXX3	-0.541	0.336	0.427	FALSE	FALSE	TRUE	2	Probable cysteine desulfurase
uppS	Q9HXY2	-0.315	0.521	0.608	FALSE	FALSE	TRUE	1	Ditrans,polycis-undecaprenyl-diphosphate synthase ((2E,6E)-farnesyl-diphosphate specific)
PA3647	Q9HXY5	0.326	0.0575	0.104	FALSE	FALSE	FALSE	0	Skp-like protein
lpxD	Q9HXY6	-0.0754	0.732	0.793	FALSE	FALSE	FALSE	0	UDP-3-O-acylglucosamine N-acyltransferase
fabZ	Q9HXY7	-0.135	0.301	0.392	FALSE	FALSE	FALSE	0	3-hydroxyacyl-[acyl-carrier-protein] dehydratase FabZ
lpxB	Q9HXY8	-0.679	0.23	0.316	FALSE	FALSE	FALSE	0	Lipid-A-disaccharide synthase
dnaE	Q9HXZ1	-0.201	0.371	0.464	FALSE	FALSE	FALSE	0	DNA polymerase III subunit alpha
accA	Q9HXZ2	0.0133	0.904	0.934	FALSE	FALSE	FALSE	0	Acetyl-coenzyme A carboxylase carboxyl transferase subunit alpha
pyrG	Q9HXZ4	-0.195	0.162	0.238	FALSE	FALSE	FALSE	0	CTP synthase
eno	Q9HXZ5	0.374	0.0768	0.132	FALSE	FALSE	FALSE	0	Enolase
ftsB	Q9HXZ6	0.172	0.719	0.783	FALSE	FALSE	TRUE	2	Cell division protein FtsB
truD	Q9HY04	0.436	0.0788	0.135	FALSE	FALSE	FALSE	0	tRNA pseudouridine synthase D
surE	Q9HY05	-0.0117	0.973	0.982	FALSE	FALSE	FALSE	0	5'-nucleotidase SurE
fdxA	Q9HY07	0.49	0.0183	0.0427	FALSE	FALSE	FALSE	0	Ferredoxin 1
mutS	Q9HY08	-0.881	0.0172	0.0407	FALSE	FALSE	FALSE	0	DNA mismatch repair protein MutS
PA3578	Q9HY42	-0.481	0.573	0.655	FALSE	FALSE	FALSE	0	Uncharacterized isomerase PA3578
PA3539	Q9HY72	-0.0221	0.928	0.949	FALSE	FALSE	FALSE	0	UPF0246 protein PA3539
rnt	Q9HY82	0.414	0.0597	0.107	FALSE	FALSE	FALSE	0	Ribonuclease T
argG	Q9HY84	-0.221	0.19	0.27	FALSE	FALSE	FALSE	0	Argininosuccinate synthase
metG	Q9HYC7	0.0912	0.452	0.543	FALSE	FALSE	FALSE	0	Methionine--tRNA ligase
dcd	Q9HYC9	-0.686	0.00108	0.00574	FALSE	FALSE	FALSE	0	dCTP deaminase
maeA	Q9HYD5	-0.21	0.283	0.372	FALSE	FALSE	FALSE	0	NAD-dependent malic enzyme
PA3455	Q9HYF1	0.121	0.445	0.536	FALSE	FALSE	FALSE	0	Polyphosphate:AMP phosphotransferase
PA3453	Q9HYF3	0.257	0.103	0.166	FALSE	FALSE	FALSE	0	UPF0502 protein PA3453
mqo1	Q9HYF4	-0.187	0.51	0.597	FALSE	FALSE	FALSE	0	Probable malate:quinone oxidoreductase 1
folX	Q9HYG7	1.49	0.174	0.252	FALSE	FALSE	FALSE	0	Dihydroneopterin triphosphate 2'-epimerase
folE1	Q9HYG8	-0.643	0.0062	0.0194	FALSE	FALSE	TRUE	1	GTP cyclohydrolase 1 1
PA3435	Q9HYH1	0.362	0.0344	0.0692	FALSE	FALSE	FALSE	0	Uncharacterized protein PA3435
PA3419	Q9HYI6	-0.296	0.478	0.568	FALSE	FALSE	FALSE	0	UPF0162 protein PA3419
dsdA	Q9HYN9	-0.516	0.029	0.0604	FALSE	FALSE	FALSE	0	Probable D-serine dehydratase
hldD	Q9HYQ8	-0.68	0.00976	0.0265	FALSE	FALSE	FALSE	0	ADP-L-glycero-D-manno-heptose-6-epimerase
rapA	Q9HYT6	-0.0994	0.509	0.597	FALSE	FALSE	FALSE	0	RNA polymerase-associated protein RapA
PA3286	Q9HYV7	-0.0735	0.57	0.652	FALSE	FALSE	FALSE	0	Beta-ketodecanoyl-[acyl-carrier-protein] synthase
rdgC	Q9HYX7	-0.23	0.0991	0.161	FALSE	FALSE	FALSE	0	Recombination-associated protein RdgC
apeB	Q9HYZ3	0.346	0.0752	0.13	FALSE	FALSE	FALSE	0	Probable M18 family aminopeptidase 2
minE	Q9HYZ5	0.162	0.315	0.406	FALSE	FALSE	FALSE	0	Cell division topological specificity factor
minC	Q9HYZ7	-0.0534	0.817	0.863	FALSE	FALSE	FALSE	0	Probable septum site-determining protein MinC
PA3240	Q9HZ00	-0.418	0.52	0.607	FALSE	FALSE	TRUE	2	Putative quercetin 2,3-dioxygenase PA3240
glk	Q9HZ46	0.796	0.00965	0.0264	FALSE	FALSE	FALSE	0	Glucokinase
rluB	Q9HZ55	0.227	0.14	0.21	FALSE	FALSE	FALSE	0	Ribosomal large subunit pseudouridine synthase B
mupP	Q9HZ62	0.0117	0.951	0.965	FALSE	FALSE	FALSE	0	N-acetylmuramic acid 6-phosphate phosphatase
ubiG	Q9HZ63	-0.226	0.114	0.179	FALSE	FALSE	FALSE	0	Ubiquinone biosynthesis O-methyltransferase
mtnA	Q9HZ65	-0.624	0.0613	0.11	FALSE	FALSE	FALSE	0	Methylthioribose-1-phosphate isomerase
serC	Q9HZ66	-0.00931	0.945	0.961	FALSE	FALSE	FALSE	0	Phosphoserine aminotransferase
pheA	Q9HZ67	-0.348	0.0822	0.139	FALSE	FALSE	FALSE	0	Bifunctional chorismate mutase/prephenate dehydratase
cmk	Q9HZ70	0.0143	0.944	0.96	FALSE	FALSE	FALSE	0	Cytidylate kinase
rpsA	Q9HZ71	-0.0125	0.928	0.949	FALSE	FALSE	FALSE	0	Small ribosomal subunit protein bS1
wbpE	Q9HZ76	-0.324	0.113	0.177	FALSE	FALSE	FALSE	0	UDP-2-acetamido-2-deoxy-3-oxo-D-glucuronate aminotransferase
leuC	Q9HZA3	-1	0.126	0.194	FALSE	FALSE	FALSE	0	3-isopropylmalate dehydratase large subunit
leuD	Q9HZA4	0.57	0.0599	0.108	FALSE	FALSE	FALSE	0	3-isopropylmalate dehydratase small subunit
fimV	Q9HZA6	0.571	0.00334	0.0122	FALSE	FALSE	FALSE	0	Motility hub protein FimV
accD	Q9HZA7	0.316	0.0443	0.0853	FALSE	FALSE	FALSE	0	Acetyl-coenzyme A carboxylase carboxyl transferase subunit beta
nadK	Q9HZC0	-0.258	0.218	0.301	FALSE	FALSE	FALSE	0	NAD kinase
gdhB	Q9HZE0	-0.0212	0.896	0.928	FALSE	FALSE	FALSE	0	NAD-specific glutamate dehydrogenase
rlmL	Q9HZG0	0.334	0.0501	0.0937	FALSE	FALSE	FALSE	0	Ribosomal RNA large subunit methyltransferase K/L
dgt2	Q9HZG5	-0.767	0.0431	0.0833	FALSE	FALSE	FALSE	0	Deoxyguanosinetriphosphate triphosphohydrolase-like protein
PA3023	Q9HZI3	0.526	0.338	0.428	FALSE	FALSE	FALSE	0	Probable lipid kinase YegS-like
fadB	Q9HZJ2	-0.587	0.0016	0.00746	FALSE	FALSE	FALSE	0	Fatty acid oxidation complex subunit alpha
fadA	Q9HZJ3	-0.358	0.0328	0.0667	FALSE	FALSE	FALSE	0	3-ketoacyl-CoA thiolase
topA	Q9HZJ5	-0.981	0.000691	0.00424	FALSE	FALSE	FALSE	0	DNA topoisomerase 1
nagZ	Q9HZK0	-0.156	0.241	0.328	FALSE	FALSE	FALSE	0	Beta-hexosaminidase
PA3004	Q9HZK1	-0.05	0.679	0.747	FALSE	FALSE	FALSE	0	S-methyl-5'-thioinosine phosphorylase
nqrA	Q9HZK6	-0.544	0.00773	0.0226	FALSE	FALSE	FALSE	0	Na(+)-translocating NADH-quinone reductase subunit A
nqrC	Q9HZK8	-0.424	0.113	0.177	FALSE	FALSE	FALSE	0	Na(+)-translocating NADH-quinone reductase subunit C
nqrF	Q9HZL1	0.00131	0.994	0.995	FALSE	FALSE	FALSE	0	Na(+)-translocating NADH-quinone reductase subunit F
lpxK	Q9HZM3	0.521	0.0508	0.0946	FALSE	FALSE	TRUE	2	Tetraacyldisaccharide 4'-kinase
PA2980	Q9HZM4	0.78	0.000985	0.00533	FALSE	FALSE	FALSE	0	UPF0434 protein PA2980
kdsB	Q9HZM5	0.487	0.00786	0.0229	FALSE	FALSE	FALSE	0	3-deoxy-manno-octulosonate cytidylyltransferase
rluC	Q9HZM9	0.475	0.00734	0.0219	FALSE	FALSE	FALSE	0	Ribosomal large subunit pseudouridine synthase C
rpmF	Q9HZN4	0.65	0.00264	0.0105	FALSE	FALSE	FALSE	0	Large ribosomal subunit protein bL32
plsX	Q9HZN5	-0.358	0.0383	0.0755	FALSE	FALSE	TRUE	3	Phosphate acyltransferase
PA2953	Q9HZP5	-0.00332	0.98	0.985	FALSE	FALSE	FALSE	0	Electron transfer flavoprotein-ubiquinone oxidoreductase
etfB	Q9HZP6	0.206	0.104	0.167	FALSE	FALSE	FALSE	0	Electron transfer flavoprotein subunit beta
etfA	Q9HZP7	-0.453	0.00792	0.023	FALSE	FALSE	FALSE	0	Electron transfer flavoprotein subunit alpha
fabV	Q9HZP8	-0.0789	0.528	0.613	FALSE	FALSE	FALSE	0	Enoyl-[acyl-carrier-protein] reductase [NADH]
cobW	Q9HZQ2	-0.378	0.0449	0.0862	FALSE	FALSE	FALSE	0	Zinc chaperone CobW
lap	Q9HZQ8	-1.54	0.0464	0.0883	FALSE	FALSE	TRUE	4	Aminopeptidase
cobL	Q9HZU0	-0.517	0.0667	0.118	FALSE	FALSE	FALSE	0	Precorrin-6Y C(5,15)-methyltransferase [decarboxylating]
cobH	Q9HZU2	-1.35	0.0985	0.161	FALSE	FALSE	TRUE	2	Precorrin-8X methylmutase
greB	Q9HZY5	0.761	0.00153	0.00726	FALSE	FALSE	FALSE	0	Transcription elongation factor GreB
tesA	Q9HZY8	-0.461	0.242	0.329	FALSE	FALSE	FALSE	0	Esterase TesA
earP	Q9HZZ1	-0.233	0.271	0.36	FALSE	FALSE	TRUE	2	Protein-arginine rhamnosyltransferase
efp	Q9HZZ2	0.645	0.0132	0.0337	FALSE	FALSE	FALSE	0	Elongation factor P
htpX	Q9I013	-0.24	0.238	0.325	FALSE	FALSE	FALSE	0	Protease HtpX
msrB	Q9I016	0.257	0.42	0.512	FALSE	FALSE	FALSE	0	Peptide methionine sulfoxide reductase MsrB
queF	Q9I037	0.242	0.0961	0.157	FALSE	FALSE	FALSE	0	NADPH-dependent 7-cyano-7-deazaguanine reductase
tal	Q9I047	0.618	0.00247	0.0101	FALSE	FALSE	FALSE	0	Transaldolase
tsi4	Q9I068	0.525	0.162	0.237	FALSE	FALSE	TRUE	1	Immune protein Tsi4
tse4	Q9I069	1.23	0.0796	0.136	FALSE	FALSE	TRUE	3	Toxin protein Tse4
PA2770	Q9I073	0.269	0.175	0.252	FALSE	FALSE	FALSE	0	Uncharacterized isomerase PA2770
eco	Q9I088	0.503	0.0204	0.0463	FALSE	FALSE	FALSE	0	Ecotin
thrS	Q9I099	0.572	0.0135	0.0342	FALSE	FALSE	FALSE	0	Threonine--tRNA ligase
infC	Q9I0A0	0.91	0.000265	0.00221	FALSE	FALSE	FALSE	0	Translation initiation factor IF-3
rplT	Q9I0A2	0.86	0.00468	0.0158	FALSE	FALSE	FALSE	0	Large ribosomal subunit protein bL20
pheS	Q9I0A3	0.632	0.00617	0.0193	FALSE	FALSE	FALSE	0	Phenylalanine--tRNA ligase alpha subunit
pheT	Q9I0A4	0.23	0.105	0.168	FALSE	FALSE	FALSE	0	Phenylalanine--tRNA ligase beta subunit
vgrG1c	Q9I0F3	-1.47	0.134	0.204	FALSE	FALSE	TRUE	1	Type VI secretion system spike protein VgrG1c
ctpM	Q9I0I6	-0.298	0.649	0.722	FALSE	FALSE	FALSE	0	Methyl-accepting chemotaxis protein CtpM
nuoH	Q9I0J5	1.03	0.414	0.506	FALSE	FALSE	TRUE	1	NADH-quinone oxidoreductase subunit H
nuoG	Q9I0J6	0.224	0.24	0.327	FALSE	FALSE	FALSE	0	NADH-quinone oxidoreductase subunit G
nuoF	Q9I0J7	-0.00436	0.975	0.983	FALSE	FALSE	FALSE	0	NADH-quinone oxidoreductase subunit F
nuoE	Q9I0J8	0.327	0.0464	0.0883	FALSE	FALSE	FALSE	0	NADH-quinone oxidoreductase subunit E
nuoC	Q9I0J9	0.604	0.00648	0.02	FALSE	FALSE	FALSE	0	NADH-quinone oxidoreductase subunit C/D
nuoB	Q9I0K0	0.198	0.234	0.321	FALSE	FALSE	FALSE	0	NADH-quinone oxidoreductase subunit B
PA2634	Q9I0K4	-0.693	0.00191	0.00845	FALSE	FALSE	FALSE	0	Isocitrate lyase
purB	Q9I0K9	0.32	0.176	0.254	FALSE	FALSE	FALSE	0	Adenylosuccinate lyase
hflD	Q9I0L1	0.818	0.0536	0.0991	FALSE	FALSE	FALSE	0	High frequency lysogenization protein HflD homolog
mnmA	Q9I0L2	0.517	0.0095	0.0261	FALSE	FALSE	FALSE	0	tRNA-specific 2-thiouridylase MnmA
aat	Q9I0M1	-0.608	0.0643	0.114	FALSE	FALSE	TRUE	2	Leucyl/phenylalanyl-tRNA--protein transferase
ftsK	Q9I0M3	0.241	0.56	0.644	FALSE	FALSE	FALSE	0	DNA translocase FtsK
lolA	Q9I0M4	0.309	0.257	0.344	FALSE	FALSE	FALSE	0	Outer-membrane lipoprotein carrier protein
serS	Q9I0M6	-0.286	0.0534	0.0988	FALSE	FALSE	FALSE	0	Serine--tRNA ligase
cysG	Q9I0M7	-0.852	0.00136	0.00669	FALSE	FALSE	FALSE	0	Siroheme synthase
tusD	Q9I0N3	0.262	0.239	0.326	FALSE	FALSE	FALSE	0	Sulfurtransferase TusD homolog
dsbG	Q9I106	-0.533	0.176	0.253	FALSE	FALSE	FALSE	0	Thiol:disulfide interchange protein DsbG
gcvH1	Q9I136	0.42	0.0827	0.14	FALSE	FALSE	FALSE	0	Glycine cleavage system H protein 1
macB	Q9I190	0.0498	0.911	0.936	FALSE	FALSE	TRUE	3	Macrolide export ATP-binding/permease protein MacB
gntR	Q9I1F6	-0.435	0.274	0.362	FALSE	FALSE	FALSE	0	HTH-type transcriptional regulator GntR
PA2271	Q9I1K2	-0.591	0.195	0.276	FALSE	FALSE	TRUE	3	Acetyltransferase PA2271
lpdV	Q9I1L9	-0.938	0.00318	0.0119	FALSE	FALSE	FALSE	0	Dihydrolipoyl dehydrogenase
bkdB	Q9I1M0	-0.963	0.0032	0.0119	FALSE	FALSE	FALSE	0	Lipoamide acyltransferase component of branched-chain alpha-keto acid dehydrogenase complex
kynB	Q9I234	-0.515	0.0267	0.0567	FALSE	FALSE	FALSE	0	Kynurenine formamidase
sstT	Q9I273	-0.771	0.405	0.497	FALSE	FALSE	TRUE	1	Serine/threonine transporter SstT
atoB	Q9I2A8	-0.952	0.00805	0.0232	FALSE	FALSE	FALSE	0	Acetyl-CoA acetyltransferase
nfuA	Q9I2P8	-0.215	0.329	0.42	FALSE	FALSE	FALSE	0	Fe/S biogenesis protein NfuA
tsi1	Q9I2Q0	-0.383	0.54	0.625	FALSE	FALSE	TRUE	3	Immune protein Tsi1
metH	Q9I2Q2	-0.982	0.00609	0.0192	FALSE	FALSE	FALSE	0	Methionine synthase
ldcA	Q9I2S7	-0.236	0.66	0.731	FALSE	FALSE	TRUE	1	Lysine decarboxylase LdcA
rnhA	Q9I2S9	-0.613	0.0221	0.0493	FALSE	FALSE	FALSE	0	Ribonuclease HI
gloB	Q9I2T1	-0.512	0.0853	0.143	FALSE	FALSE	FALSE	0	Hydroxyacylglutathione hydrolase
clpX	Q9I2U0	-0.375	0.0332	0.0673	FALSE	FALSE	FALSE	0	ATP-dependent Clp protease ATP-binding subunit ClpX
clpP1	Q9I2U1	0.097	0.469	0.559	FALSE	FALSE	FALSE	0	ATP-dependent Clp protease proteolytic subunit 1
tig	Q9I2U2	0.281	0.0761	0.131	FALSE	FALSE	FALSE	0	Trigger factor
folD	Q9I2U6	0.369	0.0632	0.113	FALSE	FALSE	FALSE	0	Bifunctional protein FolD
cysS	Q9I2U7	0.357	0.0388	0.0763	FALSE	FALSE	FALSE	0	Cysteine--tRNA ligase
glnS	Q9I2U8	0.262	0.0838	0.141	FALSE	FALSE	FALSE	0	Glutamine--tRNA ligase
lpxH	Q9I2V0	0.0219	0.963	0.974	FALSE	FALSE	TRUE	2	UDP-2,3-diacylglucosamine hydrolase
acnB	Q9I2V5	-0.69	0.00396	0.0138	FALSE	FALSE	FALSE	0	Aconitate hydratase B
PA1772	Q9I2W7	0.254	0.102	0.165	FALSE	FALSE	FALSE	0	Putative 4-hydroxy-4-methyl-2-oxoglutarate aldolase
PA1769	Q9I2X0	0.638	0.0012	0.00614	FALSE	FALSE	FALSE	0	Putative phosphoenolpyruvate synthase regulatory protein
exsD	Q9I321	-0.641	0.00348	0.0126	FALSE	FALSE	FALSE	0	Transcriptional antiactivator ExsD
mtnD	Q9I341	0.19	0.159	0.235	FALSE	FALSE	FALSE	0	Acireductone dioxygenase
mtnB	Q9I342	0.405	0.0231	0.0512	FALSE	FALSE	FALSE	0	Methylthioribulose-1-phosphate dehydratase
aroC	Q9I344	-0.935	0.0112	0.0295	FALSE	FALSE	FALSE	0	Chorismate synthase
prmB	Q9I347	0.163	0.28	0.37	FALSE	FALSE	FALSE	0	Ribosomal protein uL3 glutamine methyltransferase
selU	Q9I382	-1.31	0.0555	0.102	FALSE	FALSE	TRUE	1	tRNA 2-selenouridine synthase
selD	Q9I383	-0.379	0.0257	0.055	FALSE	FALSE	FALSE	0	Selenide, water dikinase
PA1624	Q9I398	-0.0792	0.617	0.692	FALSE	FALSE	FALSE	0	Uncharacterized protein PA1624
PA1618	Q9I3A4	0.0191	0.946	0.961	FALSE	FALSE	FALSE	0	Putative esterase PA1618
gpsA	Q9I3A8	0.151	0.458	0.548	FALSE	FALSE	FALSE	0	Glycerol-3-phosphate dehydrogenase [NAD(P)+]
htpG	Q9I3C5	-0.23	0.212	0.294	FALSE	FALSE	FALSE	0	Chaperone protein HtpG
lpdG	Q9I3D1	-0.122	0.335	0.425	FALSE	FALSE	FALSE	0	Dihydrolipoyl dehydrogenase
sucB	Q9I3D2	-0.473	0.00482	0.0161	FALSE	FALSE	FALSE	0	Dihydrolipoyllysine-residue succinyltransferase component of 2-oxoglutarate dehydrogenase complex
PA1579	Q9I3D8	-0.359	0.0346	0.0694	FALSE	FALSE	FALSE	0	Uncharacterized protein PA1579
ppnP	Q9I3E3	0.202	0.172	0.249	FALSE	FALSE	FALSE	0	Pyrimidine/purine nucleoside phosphorylase
rlmM	Q9I3F4	-0.809	0.00725	0.0218	FALSE	FALSE	FALSE	0	Ribosomal RNA large subunit methyltransferase M
acnA	Q9I3F5	0.53	0.0309	0.0635	FALSE	FALSE	FALSE	0	Aconitate hydratase A
recR	Q9I3H9	-0.676	0.00184	0.00826	FALSE	FALSE	FALSE	0	Recombination protein RecR
PA1533	Q9I3I0	-0.702	0.0355	0.071	FALSE	FALSE	FALSE	0	Nucleoid-associated protein PA1533
ligA	Q9I3I4	-0.368	0.089	0.148	FALSE	FALSE	FALSE	0	DNA ligase
zipA	Q9I3I5	0.523	0.0089	0.0248	FALSE	FALSE	FALSE	0	Cell division protein ZipA
allA	Q9I3J9	-1.6	0.0295	0.0612	FALSE	FALSE	TRUE	2	Ureidoglycolate lyase
moaA2	Q9I3K7	-0.245	0.764	0.819	FALSE	FALSE	TRUE	1	GTP 3',8-cyclase 2
cysP	Q9I3L9	0.718	0.000969	0.00528	FALSE	FALSE	FALSE	0	Thiosulfate-binding protein
cycH	Q9I3M9	-0.149	0.474	0.565	FALSE	FALSE	FALSE	0	Cytochrome c-type biogenesis protein CycH
ccmH	Q9I3N0	0.0887	0.564	0.647	FALSE	FALSE	FALSE	0	Cytochrome c-type biogenesis protein CcmH
dsbE	Q9I3N1	-0.144	0.601	0.678	FALSE	FALSE	FALSE	0	Thiol:disulfide interchange protein DsbE
ccmE	Q9I3N3	0.515	0.0453	0.0866	FALSE	FALSE	FALSE	0	Cytochrome c-type biogenesis protein CcmE
flhF	Q9I3P8	0.631	0.481	0.571	FALSE	FALSE	TRUE	1	Flagellar biosynthesis protein FlhF
aceK	Q9I3W8	0.177	0.567	0.65	FALSE	FALSE	TRUE	1	Isocitrate dehydrogenase kinase/phosphatase
pdxB	Q9I3W9	0.522	0.0116	0.0303	FALSE	FALSE	FALSE	0	Erythronate-4-phosphate dehydrogenase
PA1342	Q9I402	-0.173	0.31	0.401	FALSE	FALSE	FALSE	0	L-glutamate/L-aspartate-binding protein
ansB	Q9I407	-0.242	0.311	0.402	FALSE	FALSE	FALSE	0	Glutaminase-asparaginase
cyoA	Q9I427	0.0377	0.864	0.901	FALSE	FALSE	TRUE	2	Cytochrome bo(3) ubiquinol oxidase subunit 2
sseA	Q9I452	-0.368	0.0479	0.0902	FALSE	FALSE	FALSE	0	Probable 3-mercaptopyruvate sulfurtransferase
cobP	Q9I466	-1.82	0.0379	0.0749	FALSE	FALSE	TRUE	1	Bifunctional adenosylcobalamin biosynthesis protein CobP
cobQ	Q9I467	-0.662	0.384	0.476	FALSE	FALSE	TRUE	3	Cobyric acid synthase
cobC	Q9I468	-0.433	0.475	0.566	FALSE	FALSE	TRUE	3	Threonine-phosphate decarboxylase
cobB	Q9I471	-1.53	0.0485	0.0911	FALSE	FALSE	TRUE	2	Hydrogenobyrinate a,c-diamide synthase
cobO	Q9I472	0.347	0.0425	0.0825	FALSE	FALSE	FALSE	0	Corrinoid adenosyltransferase
PA1204	Q9I4D4	0.0809	0.748	0.806	FALSE	FALSE	FALSE	0	NAD(P)H-dependent FMN reductase PA1204
cobB2	Q9I4E1	0.274	0.125	0.193	FALSE	FALSE	FALSE	0	NAD-dependent protein deacylase 2
ttcA	Q9I4E6	-1.69	0.0303	0.0624	FALSE	FALSE	FALSE	0	tRNA-cytidine(32) 2-sulfurtransferase
dctA2	Q9I4F5	-0.242	0.504	0.594	FALSE	FALSE	FALSE	0	C4-dicarboxylate transport protein 2
phoP	Q9I4F9	-0.695	0.006	0.019	FALSE	FALSE	FALSE	0	Two-component response regulator PhoP
dapE	Q9I4H5	-0.494	0.00851	0.0241	FALSE	FALSE	FALSE	0	Succinyl-diaminopimelate desuccinylase
hchA	Q9I4K0	-0.756	0.00693	0.0211	FALSE	FALSE	FALSE	0	Protein/nucleic acid deglycase HchA
cobB1	Q9I4L0	-0.383	0.566	0.649	FALSE	FALSE	TRUE	3	NAD-dependent protein deacylase 1
yfiR	Q9I4L4	0.0154	0.975	0.983	FALSE	FALSE	TRUE	4	Negative regulator YfiR
yfiB	Q9I4L6	0.467	0.347	0.437	FALSE	FALSE	TRUE	1	Outer-membrane lipoprotein YfiB
fliI	Q9I4N1	-0.948	0.131	0.199	FALSE	FALSE	TRUE	3	Flagellum-specific ATP synthase
flgI	Q9I4P5	0.597	0.171	0.248	FALSE	FALSE	FALSE	0	Flagellar P-ring protein
pdxH	Q9I4S5	0.134	0.677	0.746	FALSE	FALSE	FALSE	0	Pyridoxine/pyridoxamine 5'-phosphate oxidase
PA1039	Q9I4T5	-0.531	0.374	0.466	FALSE	FALSE	TRUE	2	UPF0225 protein PA1039
quiP	Q9I4U2	0.443	0.193	0.273	FALSE	FALSE	TRUE	3	Acyl-homoserine lactone acylase QuiP
rmuC	Q9I4U3	-0.627	0.0868	0.145	FALSE	FALSE	TRUE	3	DNA recombination protein RmuC homolog
PA1024	Q9I4V0	-1.3	0.0267	0.0567	FALSE	FALSE	TRUE	3	NADH:quinone reductase
purC	Q9I4W0	0.0561	0.682	0.751	FALSE	FALSE	FALSE	0	Phosphoribosylaminoimidazole-succinocarboxamide synthase
dapA	Q9I4W3	0.0186	0.886	0.918	FALSE	FALSE	FALSE	0	4-hydroxy-tetrahydrodipicolinate synthase
nadA	Q9I4W9	-0.435	0.0992	0.161	FALSE	FALSE	FALSE	0	Quinolinate synthase
mvfR	Q9I4X0	-0.734	0.152	0.225	FALSE	FALSE	TRUE	3	Multiple virulence factor regulator MvfR
queC	Q9I4Z2	0.927	0.0418	0.0815	FALSE	FALSE	FALSE	0	7-cyano-7-deazaguanine synthase
pal	Q9I4Z4	0.282	0.28	0.37	FALSE	FALSE	FALSE	0	Peptidoglycan-associated lipoprotein
slyX	Q9I4Z9	0.672	0.00634	0.0197	FALSE	FALSE	FALSE	0	Protein SlyX homolog
proS	Q9I502	0.125	0.395	0.487	FALSE	FALSE	FALSE	0	Proline--tRNA ligase
acyP	Q9I504	-1.02	0.212	0.294	FALSE	FALSE	TRUE	1	Acylphosphatase
PA0949	Q9I509	-2.07	0.0285	0.0595	FALSE	FALSE	TRUE	1	NAD(P)H dehydrogenase (quinone)
purM	Q9I513	-0.213	0.299	0.389	FALSE	FALSE	FALSE	0	Phosphoribosylformylglycinamidine cyclo-ligase
rlmD	Q9I525	-0.408	0.333	0.424	FALSE	FALSE	TRUE	1	23S rRNA (uracil(1939)-C(5))-methyltransferase RlmD
cysM	Q9I526	0.188	0.138	0.208	FALSE	FALSE	FALSE	0	Cysteine synthase B
rimO	Q9I541	-0.529	0.0464	0.0883	FALSE	FALSE	FALSE	0	Ribosomal protein uS12 methylthiotransferase RimO
alaS	Q9I553	0.098	0.444	0.535	FALSE	FALSE	FALSE	0	Alanine--tRNA ligase
acsA1	Q9I558	-0.672	0.0575	0.104	FALSE	FALSE	FALSE	0	Acetyl-coenzyme A synthetase 1
mliC	Q9I574	-0.507	0.0507	0.0945	FALSE	FALSE	FALSE	0	Membrane-bound lysozyme inhibitor of C-type lysozyme
fumC1	Q9I587	0.349	0.0776	0.133	FALSE	FALSE	FALSE	0	Fumarate hydratase class II 1
cysZ	Q9I595	-0.242	0.422	0.515	FALSE	FALSE	TRUE	3	Sulfate transporter CysZ
ackA	Q9I5A4	0.649	0.0036	0.0129	FALSE	FALSE	FALSE	0	Acetate kinase
pta	Q9I5A5	0.416	0.025	0.0543	FALSE	FALSE	FALSE	0	Phosphate acetyltransferase
cmoA	Q9I5G3	0.514	0.127	0.195	FALSE	FALSE	FALSE	0	Carboxy-S-adenosyl-L-methionine synthase
pdxJ	Q9I5G5	0.486	0.0151	0.0367	FALSE	FALSE	FALSE	0	Pyridoxine 5'-phosphate synthase
lepB	Q9I5G7	0.803	0.0438	0.0844	FALSE	FALSE	FALSE	0	Signal peptidase I
lepA	Q9I5G8	-0.438	0.01	0.0271	FALSE	FALSE	FALSE	0	Elongation factor 4
ung	Q9I5H9	-0.954	0.000811	0.00473	FALSE	FALSE	FALSE	0	Uracil-DNA glycosylase
tyrS2	Q9I5Q3	-0.247	0.0999	0.162	FALSE	FALSE	FALSE	0	Tyrosine--tRNA ligase 2
anmK	Q9I5Q5	-1.21	0.119	0.184	FALSE	FALSE	TRUE	1	Anhydro-N-acetylmuramic acid kinase
erpA	Q9I5Q6	0.374	0.0169	0.0401	FALSE	FALSE	FALSE	0	Iron-sulfur cluster insertion protein ErpA
argC	Q9I5Q9	-0.342	0.0209	0.0471	FALSE	FALSE	FALSE	0	N-acetyl-gamma-glutamyl-phosphate reductase
coq7	Q9I5R6	0.195	0.418	0.512	FALSE	FALSE	FALSE	0	3-demethoxyubiquinol 3-hydroxylase
speD	Q9I5R7	-1.33	0.0944	0.155	FALSE	FALSE	FALSE	0	S-adenosylmethionine decarboxylase proenzyme
murU	Q9I5U0	-0.0494	0.835	0.878	FALSE	FALSE	FALSE	0	N-acetylmuramate alpha-1-phosphate uridylyltransferase
amgK	Q9I5U1	-0.0402	0.799	0.847	FALSE	FALSE	FALSE	0	N-acetylmuramate/N-acetylglucosamine kinase
lptD	Q9I5U2	-0.126	0.422	0.515	FALSE	FALSE	FALSE	0	LPS-assembly protein LptD
surA	Q9I5U3	0.612	0.00273	0.0107	FALSE	FALSE	FALSE	0	Chaperone SurA
rsmA	Q9I5U5	-0.196	0.312	0.404	FALSE	FALSE	FALSE	0	Ribosomal RNA small subunit methyltransferase A
apaG	Q9I5U6	0.77	0.00163	0.0076	FALSE	FALSE	FALSE	0	Protein ApaG
glpE	Q9I5U8	0.13	0.633	0.706	FALSE	FALSE	FALSE	0	Thiosulfate sulfurtransferase GlpE
PA0587	Q9I5V0	-1.12	0.107	0.17	FALSE	FALSE	FALSE	0	UPF0229 protein PA0587
tsaD	Q9I5V7	-0.326	0.119	0.185	FALSE	FALSE	FALSE	0	tRNA N6-adenosine threonylcarbamoyltransferase
impA	Q9I5W4	-1.34	0.0309	0.0634	FALSE	FALSE	TRUE	1	Immunomodulating metalloprotease
fba	Q9I5Y1	0.226	0.203	0.284	FALSE	FALSE	FALSE	0	Fructose-bisphosphate aldolase
pgk	Q9I5Y4	0.235	0.0913	0.151	FALSE	FALSE	FALSE	0	Phosphoglycerate kinase
bioB	Q9I618	-1.42	0.0396	0.0778	FALSE	FALSE	FALSE	0	Biotin synthase
glcB	Q9I636	-0.563	0.00539	0.0176	FALSE	FALSE	FALSE	0	Malate synthase G
ahcY	Q9I685	-0.67	0.00205	0.00882	FALSE	FALSE	FALSE	0	Adenosylhomocysteinase
gshB	Q9I697	-0.279	0.16	0.235	FALSE	FALSE	FALSE	0	Glutathione synthetase
PA0387	Q9I6A8	0.108	0.533	0.618	FALSE	FALSE	FALSE	0	dITP/XTP pyrophosphatase
trmB	Q9I6B3	-0.555	0.0517	0.0958	FALSE	FALSE	FALSE	0	tRNA (guanine-N(7)-)-methyltransferase
thiG	Q9I6B4	-0.226	0.0794	0.135	FALSE	FALSE	FALSE	0	Thiazole synthase
calB	Q9I6C8	-0.256	0.765	0.819	FALSE	FALSE	TRUE	2	Probable coniferyl aldehyde dehydrogenase
coaD	Q9I6D1	-0.351	0.0697	0.122	FALSE	FALSE	FALSE	0	Phosphopantetheine adenylyltransferase
ilvD	Q9I6E0	0.318	0.0334	0.0676	FALSE	FALSE	FALSE	0	Dihydroxy-acid dehydratase
thyA	Q9I6F1	-0.955	0.00228	0.0095	FALSE	FALSE	FALSE	0	Thymidylate synthase
PA0335	Q9I6F6	-0.355	0.0452	0.0866	FALSE	FALSE	FALSE	0	Histidinol-phosphatase
rpiA	Q9I6G1	0.886	0.00042	0.00306	FALSE	FALSE	FALSE	0	Ribose-5-phosphate isomerase A
PA0329	Q9I6G2	-0.186	0.367	0.459	FALSE	FALSE	FALSE	0	UPF0339 protein PA0329
spuE	Q9I6J0	-0.363	0.0578	0.104	FALSE	FALSE	FALSE	0	Spermidine-binding periplasmic protein SpuE
spuD	Q9I6J1	-0.437	0.0251	0.0545	FALSE	FALSE	FALSE	0	Putrescine-binding periplasmic protein SpuD
spuC	Q9I6J2	-0.147	0.361	0.453	FALSE	FALSE	FALSE	0	Putrescine--pyruvate aminotransferase
aguA	Q9I6J9	0.163	0.215	0.297	FALSE	FALSE	FALSE	0	Agmatine deiminase
cysA	Q9I6L0	0.433	0.0172	0.0407	FALSE	FALSE	FALSE	0	Sulfate/thiosulfate import ATP-binding protein CysA
davT	Q9I6M4	0.221	0.109	0.173	FALSE	FALSE	FALSE	0	5-aminovalerate aminotransferase DavT
davD	Q9I6M5	0.368	0.016	0.0382	FALSE	FALSE	FALSE	0	Glutarate-semialdehyde dehydrogenase
mcpA	Q9I6V2	0.706	0.069	0.121	FALSE	FALSE	FALSE	0	Methyl-accepting chemotaxis protein McpA
PA0148	Q9I6Y4	-0.199	0.358	0.449	FALSE	FALSE	FALSE	0	Adenine deaminase
ppk2	Q9I6Z1	0.649	0.00319	0.0119	FALSE	FALSE	FALSE	0	GDP-polyphosphate phosphotransferase
bauA	Q9I700	-0.255	0.64	0.713	FALSE	FALSE	TRUE	1	Beta-alanine--pyruvate aminotransferase
bauC	Q9I702	-0.194	0.284	0.373	FALSE	FALSE	FALSE	0	Putative 3-oxopropanoate dehydrogenase
tsi7	Q9I732	-0.0633	0.7	0.765	FALSE	FALSE	FALSE	0	Immune protein Tsi7
eagT6	Q9I738	-0.322	0.235	0.322	FALSE	FALSE	FALSE	0	Effector EagT6
tsi6	Q9I740	-2.57	0.0912	0.151	FALSE	FALSE	TRUE	1	Immune protein Tsi6
clpV1	Q9I742	-0.819	0.00346	0.0125	FALSE	FALSE	FALSE	0	AAA+ ATPase ClpV1
tagJ	Q9I746	-0.741	0.078	0.134	FALSE	FALSE	FALSE	0	Type VI secretion system accessory component TagJ
hcp1	Q9I747	-0.599	0.00909	0.0252	FALSE	FALSE	FALSE	0	Protein hcp1
tssC1	Q9I748	-0.0405	0.734	0.794	FALSE	FALSE	FALSE	0	Type VI secretion system sheath protein TssC1
tssB1	Q9I749	0.263	0.152	0.225	FALSE	FALSE	FALSE	0	Type VI secretion system sheath protein TssB1
tssM1	Q9I755	-0.908	0.0386	0.076	FALSE	FALSE	TRUE	2	Type VI secretion system component TssM1
PA0065	Q9I767	-0.276	0.798	0.847	FALSE	FALSE	TRUE	3	5'-nucleotidase
exoT	Q9I788	1.13	0.0273	0.0576	FALSE	FALSE	TRUE	2	Exoenzyme T
def	Q9I7A8	0.801	0.000727	0.00435	FALSE	FALSE	FALSE	0	Peptide deformylase
rsmB	Q9I7A9	-0.493	0.00892	0.0248	FALSE	FALSE	FALSE	0	Ribosomal RNA small subunit methyltransferase B
glyQ	Q9I7B7	0.00269	0.992	0.994	FALSE	FALSE	FALSE	0	Glycine--tRNA ligase alpha subunit
glyS	Q9I7B8	0.211	0.14	0.211	FALSE	FALSE	FALSE	0	Glycine--tRNA ligase beta subunit
gmhB	Q9I7C0	-1.12	0.0336	0.0679	FALSE	FALSE	TRUE	1	D-glycero-beta-D-manno-heptose-1,7-bisphosphate 7-phosphatase
lptA	Q9I7C1	-0.0546	0.913	0.938	FALSE	FALSE	FALSE	0	1-acyl-sn-glycerol-3-phosphate acyltransferase
gyrB	Q9I7C2	-0.689	0.000667	0.00415	FALSE	FALSE	FALSE	0	DNA gyrase subunit B
recF	Q9I7C3	-0.291	0.399	0.492	FALSE	FALSE	FALSE	0	DNA replication and repair protein RecF
dnaN	Q9I7C4	0.239	0.0761	0.131	FALSE	FALSE	FALSE	0	Beta sliding clamp
dnaA	Q9I7C5	-0.81	0.00273	0.0107	FALSE	FALSE	FALSE	0	Chromosomal replication initiator protein DnaA
dxr	Q9KGU6	0.419	0.191	0.271	FALSE	FALSE	FALSE	0	1-deoxy-D-xylulose 5-phosphate reductoisomerase
dxs	Q9KGU7	0.515	0.00354	0.0128	FALSE	FALSE	FALSE	0	1-deoxy-D-xylulose-5-phosphate synthase
secA	Q9LCT3	-0.268	0.0506	0.0944	FALSE	FALSE	FALSE	0	Protein translocase subunit SecA
ddlB	Q9LCT6	-0.0389	0.806	0.852	FALSE	FALSE	FALSE	0	D-alanine--D-alanine ligase B
algH	Q9RQ16	0.677	0.00194	0.00853	FALSE	FALSE	FALSE	0	UPF0301 protein AlgH
gph1	Q9S586	-1.11	0.0255	0.0549	FALSE	FALSE	TRUE	3	Phosphoglycolate phosphatase 1
trxA	Q9X2T1	0.438	0.00763	0.0224	FALSE	FALSE	FALSE	0	Thioredoxin
lpxA	Q9X6P4	-0.849	0.000249	0.00211	FALSE	FALSE	FALSE	0	Acyl-[acyl-carrier-protein]--UDP-N-acetylglucosamine O-acyltransferase
speE1	Q9X6R0	-0.462	0.0316	0.0647	FALSE	FALSE	FALSE	0	Polyamine aminopropyltransferase 1
PA3998	Q9X6V8	-0.0682	0.698	0.763	FALSE	FALSE	FALSE	0	UPF0250 protein PA3998
lipB	Q9X6V9	0.592	0.426	0.519	FALSE	FALSE	TRUE	3	Octanoyltransferase
pyrR	Q9X6W6	-0.194	0.205	0.286	FALSE	FALSE	FALSE	0	Bifunctional protein PyrR
gltX	Q9XCL6	-0.952	0.000529	0.00354	FALSE	FALSE	FALSE	0	Glutamate--tRNA ligase
era	Q9XCX8	-0.233	0.198	0.279	FALSE	FALSE	FALSE	0	GTPase Era
rnc	Q9XCX9	0.629	0.00343	0.0124	FALSE	FALSE	FALSE	0	Ribonuclease 3
glnD	Q9Z9H0	0.941	0.127	0.195	FALSE	FALSE	TRUE	4	Bifunctional uridylyltransferase/uridylyl-removing enzyme
fabI	Q9ZFE4	-0.701	0.0256	0.055	FALSE	FALSE	FALSE	0	Enoyl-[acyl-carrier-protein] reductase [NADH] FabI
kdsA	Q9ZFK4	-0.744	0.0272	0.0575	FALSE	FALSE	FALSE	0	2-dehydro-3-deoxyphosphooctonate aldolase
lnt	Q9ZI86	-0.37	0.466	0.557	FALSE	FALSE	FALSE	0	Apolipoprotein N-acyltransferase
ppx	Q9ZN70	-0.155	0.43	0.522	FALSE	FALSE	FALSE	0	Exopolyphosphatase
ccoQ1	E1JGJ6	-0.59	0.291	0.381	FALSE	FALSE	TRUE	1	Cytochrome c oxidase, cbb3-type, CcoQ subunit
prfB	E1JGJ8	0.408	0.011	0.0291	FALSE	FALSE	FALSE	0	Peptide chain release factor 2
PA1458	G3XCT6	-0.619	0.00631	0.0197	FALSE	FALSE	FALSE	0	histidine kinase
PA1245	G3XCU0	1.11	0.47	0.561	FALSE	FALSE	TRUE	3	Uncharacterized protein
wbpX	G3XCU3	-0.508	0.307	0.398	FALSE	FALSE	TRUE	3	Glycosyltransferase WbpX
cysB	G3XCU6	0.0215	0.879	0.914	FALSE	FALSE	FALSE	0	Transcriptional regulator CysB
PA2949	G3XCU7	-0.75	0.0014	0.00679	FALSE	FALSE	FALSE	0	Probable lipase
phaC1	G3XCV5	-0.219	0.462	0.552	FALSE	FALSE	FALSE	0	Poly(3-hydroxyalkanoic acid) synthase 1
PA3031	G3XCW5	0.259	0.18	0.258	FALSE	FALSE	FALSE	0	YgdI/YgdR family lipoprotein
dnr	G3XCW6	0.244	0.41	0.503	FALSE	FALSE	FALSE	0	Transcriptional regulator Dnr
PA1462	G3XCW7	0.698	0.0163	0.0389	FALSE	FALSE	FALSE	0	Probable plasmid partitioning protein
PA3789	G3XCX0	0.554	0.349	0.439	FALSE	FALSE	TRUE	3	PepSY domain-containing protein
PA0900	G3XCX8	0.941	0.000123	0.00132	FALSE	FALSE	FALSE	0	Topoisomerase II
wzz	G3XCY2	1.71	0.0289	0.0602	FALSE	FALSE	FALSE	0	O-antigen chain length regulator
PA4514	G3XCY8	0.333	0.35	0.44	FALSE	FALSE	FALSE	0	Probable outer membrane receptor for iron transport
fabD	G3XCZ6	0.173	0.339	0.429	FALSE	FALSE	FALSE	0	Malonyl CoA-acyl carrier protein transacylase
phaC2	G3XCZ9	0.377	0.535	0.619	FALSE	FALSE	TRUE	4	Poly(3-hydroxyalkanoic acid) synthase 2
cmaX	G3XD00	1.3	0.0551	0.101	FALSE	FALSE	TRUE	3	CmaX protein
uvrD	G3XD04	0.163	0.243	0.329	FALSE	FALSE	FALSE	0	DNA 3'-5' helicase
PA0902	G3XD13	-0.865	0.00111	0.00583	FALSE	FALSE	FALSE	0	Aromatic amino acid beta-eliminating lyase/threonine aldolase domain-containing protein
dksA	G3XD14	-0.432	0.0133	0.0337	FALSE	FALSE	FALSE	0	RNA polymerase-binding transcription factor DksA
pilW	G3XD15	0.336	0.703	0.768	FALSE	FALSE	TRUE	1	Type 4 fimbrial biogenesis protein PilW
dsbC	G3XD17	-0.241	0.402	0.495	FALSE	FALSE	FALSE	0	Thiol:disulfide interchange protein
mucD	G3XD20	-0.882	0.000412	0.00305	FALSE	FALSE	FALSE	0	Probable periplasmic serine endoprotease DegP-like
PA5055	G3XD27	-0.0243	0.935	0.954	FALSE	FALSE	FALSE	0	Gamma-butyrobetaine hydroxylase-like N-terminal domain-containing protein
ptsP	G3XD36	-0.428	0.0857	0.144	FALSE	FALSE	FALSE	0	phosphoenolpyruvate--protein phosphotransferase
PA0622	G3XD39	-0.736	0.354	0.445	FALSE	FALSE	FALSE	0	Probable bacteriophage protein
PA3925	G3XD40	-0.834	0.0087	0.0244	FALSE	FALSE	FALSE	0	Probable acyl-CoA thiolase
PA5008	G3XD48	-0.852	0.213	0.296	FALSE	FALSE	TRUE	4	Heptose kinase
wbpL	G3XD50	0.0224	0.967	0.977	FALSE	FALSE	TRUE	4	Glycosyltransferase WbpL
PA3302	G3XD52	-0.869	0.000889	0.00502	FALSE	FALSE	FALSE	0	MaoC-like domain-containing protein
dnaQ	G3XD54	-0.172	0.403	0.495	FALSE	FALSE	FALSE	0	DNA polymerase III subunit epsilon
pilY2	G3XD55	-0.286	0.13	0.198	FALSE	FALSE	FALSE	0	Type 4 fimbrial biogenesis protein PilY2
chpB	G3XD63	-0.263	0.474	0.565	FALSE	FALSE	TRUE	3	Probable methylesterase
PA5279	G3XD70	-0.752	0.000516	0.00348	FALSE	FALSE	FALSE	0	DUF484 family protein
PA1464	G3XD72	0.557	0.0458	0.0874	FALSE	FALSE	FALSE	0	Probable purine-binding chemotaxis protein
dacC	G3XD74	-0.474	0.0034	0.0124	FALSE	FALSE	FALSE	0	serine-type D-Ala-D-Ala carboxypeptidase
wbpH	G3XD85	-0.398	0.118	0.184	FALSE	FALSE	FALSE	0	Probable glycosyltransferase WbpH
chpC	G3XD95	-0.356	0.0853	0.143	FALSE	FALSE	FALSE	0	Probable chemotaxis protein
gacS	G3XD98	1.01	0.124	0.191	FALSE	FALSE	TRUE	4	histidine kinase
fabF1	G3XDA2	-0.245	0.113	0.176	FALSE	FALSE	FALSE	0	3-oxoacyl-[acyl-carrier-protein] synthase 2
PA0653	G3XDA4	-0.322	0.103	0.166	FALSE	FALSE	FALSE	0	OsmC family protein
crc	G3XDB0	0.239	0.138	0.208	FALSE	FALSE	FALSE	0	Catabolite repression control protein
cpoB	G3XDB2	0.275	0.109	0.172	FALSE	FALSE	FALSE	0	Cell division coordinator CpoB
pntAA	Q14T74	0.378	0.0662	0.117	FALSE	FALSE	FALSE	0	NAD(P) transhydrogenase, subunit alpha part 1
spoOJ	Q9HT12	0.983	0.00196	0.00859	FALSE	FALSE	FALSE	0	Probable chromosome-partitioning protein ParB
PA5546	Q9HT28	-0.687	0.0318	0.065	FALSE	FALSE	FALSE	0	Polyketide synthase methyltransferase domain-containing protein
PA5530	Q9HT43	0.708	0.108	0.172	FALSE	FALSE	FALSE	0	Probable MFS dicarboxylate transporter
PA5528	Q9HT45	-0.57	0.029	0.0604	FALSE	FALSE	FALSE	0	Tim44-like domain-containing protein
PA5523	Q9HT50	-0.452	0.26	0.348	FALSE	FALSE	TRUE	1	Probable aminotransferase
PA5521	Q9HT52	0.337	0.15	0.223	FALSE	FALSE	FALSE	0	Probable short-chain dehydrogenase
PA5519	Q9HT54	0.0678	0.809	0.856	FALSE	FALSE	TRUE	2	HotDog ACOT-type domain-containing protein
mifR	Q9HT62	0.149	0.334	0.425	FALSE	FALSE	FALSE	0	MifR
PA5507	Q9HT66	0.67	0.00778	0.0227	FALSE	FALSE	FALSE	0	Isochorismatase-like domain-containing protein
PA5505	Q9HT68	-0.0844	0.509	0.597	FALSE	FALSE	FALSE	0	Probable TonB-dependent receptor
PA5502	Q9HT71	0.704	0.0488	0.0916	FALSE	FALSE	FALSE	0	Lipoprotein
np20	Q9HT74	-0.24	0.186	0.266	FALSE	FALSE	FALSE	0	Transcriptional regulator np20
PA5498	Q9HT75	0.724	0.00327	0.0121	FALSE	FALSE	FALSE	0	High-affinity zinc uptake system protein ZnuA
nrdJa	Q9HT76	-0.328	0.0578	0.105	FALSE	FALSE	FALSE	0	Vitamin B12-dependent ribonucleotide reductase
PA5494	Q9HT79	-0.386	0.39	0.482	FALSE	FALSE	FALSE	0	DUF2782 domain-containing protein
ampDh2	Q9HT86	-0.747	0.0273	0.0576	FALSE	FALSE	TRUE	3	AmpDh2
PA5474	Q9HT96	1.09	0.0567	0.103	FALSE	FALSE	TRUE	4	Probable metalloprotease
PA5472	Q9HT98	-0.137	0.511	0.599	FALSE	FALSE	FALSE	0	Amino acid abc transporter substrate-binding paat family protein
PA5471	Q9HT99	0.119	0.902	0.931	FALSE	FALSE	TRUE	3	3'-phosphate/5'-hydroxy nucleic acid ligase
PA5457	Q9HTB3	0.96	0.0644	0.114	FALSE	FALSE	TRUE	3	Class I SAM-dependent methyltransferase
PA5456	Q9HTB4	0.0191	0.908	0.935	FALSE	FALSE	TRUE	2	Glycosyltransferase
PA5441	Q9HTC5	0.663	0.00191	0.00845	FALSE	FALSE	FALSE	0	Outer membrane assembly lipoprotein YfiO
PA5440	Q9HTC6	-0.384	0.264	0.352	FALSE	FALSE	FALSE	0	Probable peptidase
zwf.1	Q9HTC7	-2.63	0.0946	0.155	FALSE	FALSE	TRUE	1	Glucose-6-phosphate 1-dehydrogenase
PA5438	Q9HTC8	-0.433	0.0138	0.0349	FALSE	FALSE	FALSE	0	Probable transcriptional regulator
PA5437	Q9HTC9	-0.24	0.547	0.632	FALSE	FALSE	TRUE	4	Probable transcriptional regulator
PA5436	Q9HTD0	0.397	0.0286	0.0597	FALSE	FALSE	FALSE	0	Biotin carboxylase
PA5435	Q9HTD1	0.0385	0.781	0.831	FALSE	FALSE	FALSE	0	Probable transcarboxylase subunit
PA5428	Q9HTD8	-0.984	0.0358	0.0714	FALSE	FALSE	TRUE	2	Probable transcriptional regulator
adhA	Q9HTD9	-0.12	0.359	0.45	FALSE	FALSE	FALSE	0	Alcohol dehydrogenase
PA5422	Q9HTE2	0.157	0.273	0.362	FALSE	FALSE	FALSE	0	Putative glucose-6-phosphate 1-epimerase
PA5414	Q9HTF0	0.8	0.00143	0.00689	FALSE	FALSE	FALSE	0	Secreted protein
PA5407	Q9HTF7	0.646	0.48	0.57	FALSE	FALSE	TRUE	2	Cell division protein ZapA
PA5406	Q9HTF8	-0.582	0.406	0.498	FALSE	FALSE	TRUE	1	Cell division protein ZapB
PA5381	Q9HTI3	-0.196	0.758	0.814	FALSE	FALSE	FALSE	0	Uncharacterized protein
PA5378	Q9HTI6	-0.486	0.0244	0.0534	FALSE	FALSE	FALSE	0	ABC-type glycine betaine transport system substrate-binding domain-containing protein
PA5371	Q9HTJ3	-0.483	0.249	0.336	FALSE	FALSE	FALSE	0	HotDog ACOT-type domain-containing protein
PA5364	Q9HTJ6	-0.0616	0.719	0.783	FALSE	FALSE	FALSE	0	Probable two-component response regulator
PA5362	Q9HTJ8	-0.964	0.109	0.172	FALSE	FALSE	TRUE	2	HlyC/CorC family transporter
PA5359	Q9HTJ9	0.0373	0.914	0.938	FALSE	FALSE	FALSE	0	Lipoprotein
PA5347	Q9HTL1	0.297	0.275	0.363	FALSE	FALSE	TRUE	2	Helicase
recG	Q9HTL3	-1.02	0.047	0.0891	FALSE	FALSE	FALSE	0	ATP-dependent DNA helicase RecG
oxyR	Q9HTL4	0.147	0.399	0.492	FALSE	FALSE	FALSE	0	OxyR
PA5343	Q9HTL5	-0.105	0.394	0.486	FALSE	FALSE	FALSE	0	NAD-dependent epimerase/dehydratase domain-containing protein
PA5340	Q9HTL8	0.769	0.0188	0.0437	FALSE	FALSE	FALSE	0	Lipoprotein
PA5339	Q9HTL9	0.113	0.485	0.574	FALSE	FALSE	FALSE	0	RidA family protein
spoT	Q9HTM0	-0.798	0.00843	0.024	FALSE	FALSE	FALSE	0	guanosine-3',5'-bis(diphosphate) 3'-diphosphatase
PA5335	Q9HTM3	0.0892	0.583	0.663	FALSE	FALSE	FALSE	0	YicC family protein
PA5333	Q9HTM4	0.965	0.0687	0.12	FALSE	FALSE	FALSE	0	DUF4870 domain-containing protein
PA5330	Q9HTM5	0.185	0.312	0.403	FALSE	FALSE	FALSE	0	DUF4124 domain-containing protein
PA5329	Q9HTM6	-0.726	0.0643	0.114	FALSE	FALSE	TRUE	1	Thioesterase domain-containing protein
coaC	Q9HTN4	-0.194	0.171	0.248	FALSE	FALSE	FALSE	0	Coenzyme A biosynthesis bifunctional protein CoaBC
PA5317	Q9HTN7	-0.175	0.176	0.253	FALSE	FALSE	FALSE	0	Probable binding protein component of ABC dipeptide transporter
PA5314	Q9HTP0	1.21	0.397	0.489	FALSE	FALSE	TRUE	2	(S)-ureidoglycine aminohydrolase cupin domain-containing protein
PA5312	Q9HTP2	0.105	0.655	0.727	FALSE	FALSE	FALSE	0	Probable aldehyde dehydrogenase
PA5309	Q9HTP5	0.623	0.0743	0.129	FALSE	FALSE	TRUE	3	Probable oxidoreductase
lrp	Q9HTP6	-0.0646	0.66	0.731	FALSE	FALSE	FALSE	0	Leucine-responsive regulatory protein
cycB	Q9HTQ4	0.49	0.0331	0.0671	FALSE	FALSE	FALSE	0	Cytochrome c5
PA5299	Q9HTQ5	-0.427	0.249	0.337	FALSE	FALSE	TRUE	3	Acetyl-CoA hydrolase/transferase C-terminal domain-containing protein
ubiK	Q9HTR5	0.813	0.00132	0.0066	FALSE	FALSE	FALSE	0	Ubiquinone biosynthesis accessory factor UbiK
glnK	Q9HTR6	0.322	0.0853	0.143	FALSE	FALSE	FALSE	0	Nitrogen regulatory protein P-II 2
PA5285	Q9HTR9	0.519	0.0106	0.0283	FALSE	FALSE	FALSE	0	Transcriptional regulator SutA
PA5281	Q9HTS3	-0.214	0.675	0.745	FALSE	FALSE	TRUE	4	Probable hydrolase
rnk	Q9HTS6	0.114	0.55	0.634	FALSE	FALSE	FALSE	0	Nucleoside diphosphate kinase regulator
PA5258	Q9HTT7	0.572	0.00468	0.0158	FALSE	FALSE	FALSE	0	Heme biosynthesis operon protein HemX
PA5257	Q9HTT8	0.922	0.00656	0.0202	FALSE	FALSE	FALSE	0	HemY N-terminal domain-containing protein
PA5252	Q9HTU2	-0.215	0.149	0.221	FALSE	FALSE	FALSE	0	Probable ATP-binding component of ABC transporter
PA5245	Q9HTU9	0.0533	0.666	0.736	FALSE	FALSE	FALSE	0	Glyoxalase
PA5236	Q9HTV4	-0.454	0.0313	0.0642	FALSE	FALSE	FALSE	0	Probable aromatic hydrocarbon reductase
PA5234	Q9HTV6	-0.602	0.483	0.572	FALSE	FALSE	FALSE	0	Probable oxidoreductase
PA5233	Q9HTV7	0.236	0.241	0.328	FALSE	FALSE	FALSE	0	Flagellar protein FliL
PA5231	Q9HTV9	0.664	0.0198	0.0453	FALSE	FALSE	FALSE	0	Probable ATP-binding/permease fusion ABC transporter
PA5229	Q9HTW1	0.201	0.239	0.327	FALSE	FALSE	FALSE	0	EVE domain-containing protein
pepP	Q9HTW6	-0.0616	0.593	0.672	FALSE	FALSE	FALSE	0	Aminopeptidase P
ubiH	Q9HTW7	-0.682	0.00442	0.0151	FALSE	FALSE	FALSE	0	UbiH protein
PA5210	Q9HTY0	-0.393	0.197	0.278	FALSE	FALSE	FALSE	0	Probable secretion pathway ATPase
PA5209	Q9HTY1	0.506	0.0297	0.0614	FALSE	FALSE	FALSE	0	CYTH domain-containing protein
argE	Q9HTY4	-0.0158	0.91	0.936	FALSE	FALSE	FALSE	0	Acetylornithine deacetylase
PA5201	Q9HTY8	-0.245	0.583	0.663	FALSE	FALSE	FALSE	0	S1 motif domain-containing protein
amgR	Q9HTY9	0.138	0.613	0.69	FALSE	FALSE	FALSE	0	AmgR
amgS	Q9HTZ0	0.513	0.133	0.203	FALSE	FALSE	FALSE	0	histidine kinase
PA5190	Q9HTZ9	-1.08	0.063	0.112	FALSE	FALSE	FALSE	0	Probable nitroreductase
PA5188	Q9HU01	1.08	0.0723	0.126	FALSE	FALSE	TRUE	4	Probable 3-hydroxyacyl-CoA dehydrogenase
PA5186	Q9HU03	0.0227	0.946	0.961	FALSE	FALSE	TRUE	2	Probable iron-containing alcohol dehydrogenase
PA5178	Q9HU11	-0.274	0.209	0.291	FALSE	FALSE	FALSE	0	Peptidoglycan-binding protein LysM
PA5177	Q9HU12	0.26	0.525	0.611	FALSE	FALSE	TRUE	2	Probable hydrolase
cysQ	Q9HU14	0.47	0.00961	0.0263	FALSE	FALSE	FALSE	0	3'(2'),5'-bisphosphate nucleotidase CysQ
rmlA	Q9HU22	-0.131	0.328	0.42	FALSE	FALSE	FALSE	0	Glucose-1-phosphate thymidylyltransferase
rmlD	Q9HU23	-0.0158	0.899	0.929	FALSE	FALSE	FALSE	0	dTDP-4-dehydrorhamnose reductase
rmlB	Q9HU24	0.144	0.273	0.362	FALSE	FALSE	FALSE	0	dTDP-glucose 4,6-dehydratase
PA5153	Q9HU31	-1.83	0.0577	0.104	FALSE	FALSE	FALSE	0	Amino acid (Lysine/arginine/ornithine/histidine/octopine) ABC transporter periplasmic binding protein
PA5149	Q9HU35	-0.0605	0.697	0.763	FALSE	FALSE	TRUE	1	Oxidoreductase
mutY	Q9HU37	0.47	0.248	0.335	FALSE	FALSE	TRUE	4	Adenine DNA glycosylase
PA5146	Q9HU38	0.753	0.00849	0.0241	FALSE	FALSE	FALSE	0	AsmA domain-containing protein
PA5144	Q9HU40	0.302	0.325	0.417	FALSE	FALSE	FALSE	0	N-acetyltransferase domain-containing protein
PA5139	Q9HU45	0.557	0.0775	0.133	FALSE	FALSE	FALSE	0	Solute-binding protein family 3/N-terminal domain-containing protein
PA5137	Q9HU47	-0.293	0.613	0.689	FALSE	FALSE	TRUE	1	Solute-binding protein family 3/N-terminal domain-containing protein
PA5136	Q9HU48	-1.82	0.0728	0.126	FALSE	FALSE	TRUE	1	Exo-alpha-sialidase
PA5135	Q9HU49	-0.125	0.45	0.541	FALSE	FALSE	FALSE	0	Divergent polysaccharide deacetylase family protein
PA5134	Q9HU50	0.692	0.00128	0.00643	FALSE	FALSE	FALSE	0	Probable carboxyl-terminal protease
PA5130	Q9HU54	0.275	0.208	0.29	FALSE	FALSE	FALSE	0	Rhodanese domain-containing protein
ntrC	Q9HU59	0.387	0.0666	0.117	FALSE	FALSE	FALSE	0	DNA-binding transcriptional regulator NtrC
ntrB	Q9HU60	0.152	0.46	0.55	FALSE	FALSE	FALSE	0	histidine kinase
PA5122	Q9HU62	0.56	0.264	0.352	FALSE	FALSE	TRUE	1	DUF4124 domain-containing protein
typA	Q9HU67	0.441	0.00657	0.0202	FALSE	FALSE	FALSE	0	50S ribosomal subunit assembly factor BipA
PA5108	Q9HU75	0.303	0.546	0.631	FALSE	FALSE	FALSE	0	Lipoprotein SmpA/OmlA domain-containing protein
PA5094	Q9HU89	-0.958	0.108	0.172	FALSE	FALSE	TRUE	3	Probable ATP-binding component of ABC transporter
PA5080	Q9HUA3	-0.813	0.00119	0.00614	FALSE	FALSE	FALSE	0	Proline iminopeptidase
PA5076	Q9HUA7	-0.438	0.0255	0.0549	FALSE	FALSE	FALSE	0	Probable binding protein component of ABC transporter
PA5075	Q9HUA8	0.9	0.19	0.27	FALSE	FALSE	TRUE	4	Probable permease of ABC transporter
ubiJ	Q9HUB9	-0.834	0.000439	0.00315	FALSE	FALSE	FALSE	0	Ubiquinone biosynthesis accessory factor UbiJ
PA5062	Q9HUC1	-0.567	0.00551	0.0178	FALSE	FALSE	FALSE	0	Polyhydroxyalkanoic acid system protein
PA5052	Q9HUC7	0.0476	0.953	0.966	FALSE	FALSE	TRUE	1	SPOR domain-containing protein
PA5046	Q9HUD3	-0.556	0.00547	0.0177	FALSE	FALSE	FALSE	0	Malic enzyme
PA5037	Q9HUD4	-0.196	0.247	0.334	FALSE	FALSE	FALSE	0	SPOR domain-containing protein
PA5028	Q9HUE1	-0.425	0.0376	0.0745	FALSE	FALSE	FALSE	0	AAA domain-containing protein
PA5027	Q9HUE2	0.247	0.0919	0.152	FALSE	FALSE	FALSE	0	UspA domain-containing protein
metY	Q9HUE4	0.241	0.0836	0.141	FALSE	FALSE	FALSE	0	Homocysteine synthase
PA5022	Q9HUE7	1.08	0.167	0.243	FALSE	FALSE	FALSE	0	Mechanosensitive channel MscK
rlmJ	Q9HUF0	0.328	0.0579	0.105	FALSE	FALSE	FALSE	0	Ribosomal RNA large subunit methyltransferase J
PA5017	Q9HUF2	-0.543	0.414	0.506	FALSE	FALSE	TRUE	2	EAL domain-containing protein
waaC	Q9HUF5	0.721	0.00283	0.011	FALSE	FALSE	FALSE	0	Heptosyltransferase I
waaG	Q9HUF6	-0.447	0.441	0.532	FALSE	FALSE	FALSE	0	UDP-glucose:(Heptosyl) LPS alpha 1,3-glucosyltransferase WaaG
PA5007	Q9HUF8	-0.781	0.0491	0.0922	FALSE	FALSE	FALSE	0	Lipopolysaccharide kinase
PA5006	Q9HUF9	0.904	0.043	0.0832	FALSE	FALSE	FALSE	0	Serine/threonine protein kinase
PA5005	Q9HUG0	-0.0833	0.52	0.606	FALSE	FALSE	FALSE	0	Probable carbamoyl transferase
PA5004	Q9HUG1	-0.451	0.251	0.338	FALSE	FALSE	FALSE	0	Probable glycosyl transferase
PA5001	Q9HUG4	-0.0772	0.599	0.676	FALSE	FALSE	FALSE	0	Glycosyltransferase
PA4998	Q9HUG7	-0.769	0.0572	0.104	FALSE	FALSE	FALSE	0	Toluene tolerance protein
PA4992	Q9HUH3	0.66	0.0132	0.0336	FALSE	FALSE	FALSE	0	NADP-dependent oxidoreductase domain-containing protein
PA4972	Q9HUJ3	-1.89	0.0235	0.0519	FALSE	FALSE	TRUE	2	Uncharacterized protein
aspP	Q9HUJ4	-0.583	0.059	0.106	FALSE	FALSE	FALSE	0	ADP-ribose pyrophosphatase
cpdA	Q9HUJ6	-0.07	0.728	0.789	FALSE	FALSE	FALSE	0	Cyclic AMP (cAMP) Phosphodiesterase, CpdA
PA4963	Q9HUK2	0.417	0.286	0.375	FALSE	FALSE	FALSE	0	ABC-type transport auxiliary lipoprotein component domain-containing protein
PA4961	Q9HUK4	-0.969	0.13	0.198	FALSE	FALSE	FALSE	0	Histidine kinase
PA4960	Q9HUK5	-0.782	0.0018	0.00816	FALSE	FALSE	FALSE	0	Phosphoserine phosphatase
fimX	Q9HUK6	-0.784	0.0148	0.0363	FALSE	FALSE	FALSE	0	FimX
PA4955	Q9HUL0	0.242	0.768	0.821	FALSE	FALSE	TRUE	2	HDOD domain-containing protein
motB	Q9HUL2	0.451	0.00701	0.0212	FALSE	FALSE	FALSE	0	Chemotaxis protein MotB
nnrD	Q9HUL5	0.0237	0.929	0.949	FALSE	FALSE	FALSE	0	Bifunctional NAD(P)H-hydrate repair enzyme
PA4948	Q9HUL6	-0.88	0.185	0.265	FALSE	FALSE	TRUE	2	tRNA threonylcarbamoyladenosine biosynthesis protein TsaE
amiB	Q9HUL7	-0.265	0.257	0.344	FALSE	FALSE	FALSE	0	N-acetylmuramoyl-L-alanine amidase
hflX	Q9HUM1	-0.923	0.00273	0.0107	FALSE	FALSE	FALSE	0	GTPase HflX
hflK	Q9HUM2	0.537	0.00799	0.0231	FALSE	FALSE	FALSE	0	Protein HflK
hflC	Q9HUM3	-0.056	0.658	0.73	FALSE	FALSE	FALSE	0	Protein HflC
rnr	Q9HUM7	0.465	0.0088	0.0246	FALSE	FALSE	FALSE	0	Ribonuclease R
dnaB	Q9HUN3	-0.523	0.0601	0.108	FALSE	FALSE	FALSE	0	Replicative DNA helicase
PA4916	Q9HUP7	-0.333	0.0252	0.0546	FALSE	FALSE	FALSE	0	Nudix hydrolase domain-containing protein
PA4907	Q9HUQ6	0.336	0.024	0.0527	FALSE	FALSE	FALSE	0	Probable short-chain dehydrogenase
PA4899	Q9HUR4	-0.91	0.18	0.258	FALSE	FALSE	TRUE	2	Probable aldehyde dehydrogenase
desT	Q9HUS3	-0.888	0.251	0.338	FALSE	FALSE	TRUE	1	DesT
irlR	Q9HUS8	-0.385	0.58	0.66	FALSE	FALSE	TRUE	3	Two-component response regulator
PA4878	Q9HUT5	0.331	0.0632	0.113	FALSE	FALSE	FALSE	0	Probable transcriptional regulator
PA4874	Q9HUT9	1.49	0.1	0.162	FALSE	FALSE	FALSE	0	Phosphate starvation-inducible protein
retS	Q9HUV7	0.434	0.456	0.547	FALSE	FALSE	TRUE	2	histidine kinase
PA4851	Q9HUW2	-0.79	0.268	0.356	FALSE	FALSE	FALSE	0	Zinc finger/thioredoxin putative domain-containing protein
PA4843	Q9HUW7	0.213	0.43	0.522	FALSE	FALSE	FALSE	0	Probable two-component response regulator
PA4842	Q9HUW8	0.374	0.143	0.214	FALSE	FALSE	FALSE	0	DUF2333 family protein
PA4831	Q9HUX9	-0.0253	0.92	0.943	FALSE	FALSE	FALSE	0	Probable transcriptional regulator
PA4827	Q9HUY3	-0.901	0.115	0.179	FALSE	FALSE	TRUE	2	Arylamine N-acetyltransferase
PA4796	Q9HV12	0.377	0.188	0.268	FALSE	FALSE	FALSE	0	Glycine cleavage system protein H
PA4795	Q9HV13	0.271	0.483	0.572	FALSE	FALSE	FALSE	0	Uncharacterized protein
PA4792	Q9HV16	-0.534	0.13	0.199	FALSE	FALSE	FALSE	0	GP-PDE domain-containing protein
cmoM	Q9HV18	-0.484	0.0152	0.0367	FALSE	FALSE	FALSE	0	tRNA 5-carboxymethoxyuridine methyltransferase
PA4789	Q9HV19	0.412	0.0174	0.0411	FALSE	FALSE	FALSE	0	Nucleotide pyrophosphohydrolase
PA4785	Q9HV23	-0.0627	0.753	0.81	FALSE	FALSE	FALSE	0	Probable acyl-CoA thiolase
recN	Q9HV41	0.332	0.502	0.592	FALSE	FALSE	FALSE	0	DNA repair protein RecN
ftsH	Q9HV48	0.15	0.413	0.506	FALSE	FALSE	FALSE	0	ATP-dependent zinc metalloprotease FtsH
folP	Q9HV49	-0.342	0.0377	0.0745	FALSE	FALSE	FALSE	0	Dihydropteroate synthase
nusA	Q9HV54	0.181	0.203	0.284	FALSE	FALSE	FALSE	0	Transcription termination/antitermination protein NusA
PA4735	Q9HV64	0.295	0.0464	0.0883	FALSE	FALSE	FALSE	0	DUF748 domain-containing protein
PA4734	Q9HV65	-0.142	0.508	0.597	FALSE	FALSE	TRUE	2	ER-bound oxygenase mpaB/mpaB'/Rubber oxygenase catalytic domain-containing protein
pcnB	Q9HV72	0.473	0.0054	0.0176	FALSE	FALSE	FALSE	0	Poly(A) polymerase I
cbrB	Q9HV73	0.462	0.00866	0.0244	FALSE	FALSE	FALSE	0	Two-component response regulator CbrB
PA4722	Q9HV76	-0.114	0.584	0.663	FALSE	FALSE	FALSE	0	Aminotransferase
PA4717	Q9HV81	-0.314	0.186	0.265	FALSE	FALSE	FALSE	0	Neutral zinc metallopeptidase
PA4716	Q9HV82	0.91	0.0339	0.0684	FALSE	FALSE	FALSE	0	PhzF family phenazine biosynthesis protein
PA4715	Q9HV83	-0.986	0.000293	0.00237	FALSE	FALSE	FALSE	0	Probable aminotransferase
PA4714	Q9HV84	0.358	0.337	0.427	FALSE	FALSE	FALSE	0	DUF411 domain-containing protein
cbpA	Q9HV93	-1.9	0.115	0.179	FALSE	FALSE	TRUE	3	cAMP-binding protein A
PA4702	Q9HV95	-0.459	0.464	0.555	FALSE	FALSE	TRUE	1	Pentapeptide repeat-containing protein
PA4701	Q9HV96	-0.22	0.11	0.174	FALSE	FALSE	FALSE	0	Aminoglycoside phosphotransferase domain-containing protein
PA4699	Q9HV97	0.95	0.0089	0.0248	FALSE	FALSE	FALSE	0	Uncharacterized protein
PA4698	Q9HV98	-0.688	0.0358	0.0714	FALSE	FALSE	FALSE	0	YqcC-like domain-containing protein
ilvI	Q9HVA0	0.000619	0.997	0.997	FALSE	FALSE	FALSE	0	Acetolactate synthase
ilvH	Q9HVA1	0.115	0.373	0.466	FALSE	FALSE	FALSE	0	Acetolactate synthase small subunit
PA4689	Q9HVA6	-1.06	0.0595	0.107	FALSE	FALSE	FALSE	0	Mce/MlaD domain-containing protein
hitA	Q9HVA8	-0.0838	0.584	0.663	FALSE	FALSE	FALSE	0	Ferric iron-binding periplasmic protein HitA
PA4686	Q9HVA9	-1.31	0.0354	0.0709	FALSE	FALSE	FALSE	0	Chromosome partitioning protein ParA
PA4684	Q9HVB1	-0.766	0.164	0.239	FALSE	FALSE	TRUE	3	DUF3375 domain-containing protein
PA4679	Q9HVB6	-0.573	0.254	0.342	FALSE	FALSE	FALSE	0	Protein TonB
rimI	Q9HVB7	-0.583	0.176	0.253	FALSE	FALSE	TRUE	3	[Ribosomal protein S18]-alanine N-acetyltransferase
PA4676	Q9HVB9	-0.104	0.535	0.62	FALSE	FALSE	FALSE	0	Carbonic anhydrase
PA4674	Q9HVC1	0.943	0.000397	0.00298	FALSE	FALSE	FALSE	0	HTH cro/C1-type domain-containing protein
ychF	Q9HVC2	0.496	0.00392	0.0137	FALSE	FALSE	FALSE	0	Ribosome-binding ATPase YchF
PA4659	Q9HVD3	0.103	0.832	0.875	FALSE	FALSE	TRUE	4	Probable transcriptional regulator
PA4657	Q9HVD5	0.368	0.0548	0.101	FALSE	FALSE	FALSE	0	Renalase
PA4656	Q9HVD6	-1.43	0.1	0.162	FALSE	FALSE	TRUE	1	TIGR01777 family protein
PA4651	Q9HVE1	1.13	0.204	0.285	FALSE	FALSE	TRUE	3	Probable pili assembly chaperone
PA4645	Q9HVE7	0.421	0.0195	0.0448	FALSE	FALSE	FALSE	0	Probable purine/pyrimidine phosphoribosyl transferase
PA4644	Q9HVE8	0.581	0.0202	0.0459	FALSE	FALSE	FALSE	0	Cupin fold metalloprotein, WbuC family
PA4643	Q9HVE9	-0.369	0.124	0.19	FALSE	FALSE	FALSE	0	Secreted protein
PA4642	Q9HVF0	0.586	0.0125	0.0321	FALSE	FALSE	FALSE	0	Aminopeptidase
PA4639	Q9HVF2	0.959	0.00398	0.0139	FALSE	FALSE	FALSE	0	Lipoprotein
PA4636	Q9HVF5	-0.624	0.00301	0.0115	FALSE	FALSE	FALSE	0	Phospholipid/glycerol acyltransferase domain-containing protein
PA4633	Q9HVF8	0.87	0.0146	0.0362	FALSE	FALSE	FALSE	0	Probable chemotaxis transducer
PA4632	Q9HVF9	-0.953	0.00682	0.0209	FALSE	FALSE	FALSE	0	Peptidase M48 domain-containing protein
hprA	Q9HVG5	-0.791	0.00308	0.0117	FALSE	FALSE	FALSE	0	Glycerate dehydrogenase
PA4624	Q9HVG7	0.0284	0.94	0.957	FALSE	FALSE	TRUE	2	POTRA domain-containing protein
PA4620	Q9HVH1	1.04	0.116	0.181	FALSE	FALSE	TRUE	3	2Fe-2S ferredoxin-type domain-containing protein
PA4616	Q9HVH5	0.343	0.0885	0.147	FALSE	FALSE	FALSE	0	Probable c4-dicarboxylate-binding protein
PA4615	Q9HVH6	-0.294	0.337	0.427	FALSE	FALSE	FALSE	0	ferredoxin--NADP(+) reductase
PA4611	Q9HVH9	0.592	0.0348	0.0699	FALSE	FALSE	FALSE	0	DUF465 domain-containing protein
ettA	Q9HVJ1	-0.33	0.0429	0.083	FALSE	FALSE	FALSE	0	Energy-dependent translational throttle protein EttA
PA4576	Q9HVK8	0.432	0.00869	0.0244	FALSE	FALSE	FALSE	0	endopeptidase La
fklB	Q9HVL2	-0.129	0.389	0.482	FALSE	FALSE	FALSE	0	Peptidyl-prolyl cis-trans isomerase
PA4570	Q9HVL4	-1.62	0.213	0.295	FALSE	FALSE	TRUE	3	Uncharacterized protein
ispB	Q9HVL5	-0.347	0.0151	0.0367	FALSE	FALSE	FALSE	0	Octaprenyl-diphosphate synthase
PA4564	Q9HVM0	0.492	0.0065	0.0201	FALSE	FALSE	FALSE	0	CreA protein
ribF	Q9HVM3	-0.292	0.255	0.342	FALSE	FALSE	FALSE	0	Riboflavin biosynthesis protein
PA4558	Q9HVM6	0.412	0.155	0.228	FALSE	FALSE	FALSE	0	Peptidyl-prolyl cis-trans isomerase
ndh	Q9HVN9	0.059	0.936	0.955	FALSE	FALSE	TRUE	4	NADH dehydrogenase
PA4535	Q9HVP2	0.751	0.349	0.439	FALSE	FALSE	FALSE	0	DUF1780 domain-containing protein
speC	Q9HVQ3	0.261	0.166	0.242	FALSE	FALSE	FALSE	0	Ornithine decarboxylase
PA4518	Q9HVQ4	0.861	0.107	0.17	FALSE	FALSE	FALSE	0	VOC domain-containing protein
PA4513	Q9HVQ8	1.05	0.143	0.214	FALSE	FALSE	TRUE	4	Probable oxidoreductase
PA4506	Q9HVR5	0.396	0.5	0.59	FALSE	FALSE	TRUE	3	Probable ATP-binding component of ABC dipeptide transporter
PA4505	Q9HVR6	-0.961	0.193	0.273	FALSE	FALSE	TRUE	1	Probable ATP-binding component of ABC transporter
PA4502	Q9HVR9	0.322	0.106	0.169	FALSE	FALSE	FALSE	0	Probable binding protein component of ABC transporter
PA4499	Q9HVS2	-0.891	0.327	0.419	FALSE	FALSE	TRUE	2	Probable transcriptional regulator
PA4498	Q9HVS3	0.485	0.553	0.637	FALSE	FALSE	TRUE	3	Probable metallopeptidase
PA4496	Q9HVS5	-0.875	0.00268	0.0106	FALSE	FALSE	FALSE	0	Probable binding protein component of ABC transporter
PA4495	Q9HVS6	0.532	0.00722	0.0217	FALSE	FALSE	FALSE	0	DUF541 domain-containing protein
roxR	Q9HVS8	-0.258	0.158	0.233	FALSE	FALSE	FALSE	0	RoxR
PA4491	Q9HVT0	0.412	0.00892	0.0248	FALSE	FALSE	FALSE	0	DUF2138 domain-containing protein
PA4487	Q9HVT4	-2.11	0.0237	0.0522	FALSE	FALSE	TRUE	3	DUF2135 domain-containing protein
mreB	Q9HVU0	0.406	0.0264	0.0563	FALSE	FALSE	FALSE	0	Cell shape-determining protein MreB
cafA	Q9HVU4	-0.18	0.464	0.555	FALSE	FALSE	FALSE	0	Cytoplasmic axial filament protein
PA4476	Q9HVU5	1.56	0.308	0.399	FALSE	FALSE	TRUE	1	TIGR02099 family protein
PA4474	Q9HVU7	0.484	0.0199	0.0454	FALSE	FALSE	FALSE	0	Metalloprotease TldD
pmbA	Q9HVU9	-0.153	0.341	0.43	FALSE	FALSE	FALSE	0	PmbA protein
PA4461	Q9HVV6	0.287	0.0449	0.0862	FALSE	FALSE	FALSE	0	Lipopolysaccharide export system ATP-binding protein LptB
lptC	Q9HVV8	-0.396	0.48	0.57	FALSE	FALSE	TRUE	2	Lipopolysaccharide export system protein LptC
PA4455	Q9HVW2	0.837	0.0147	0.0363	FALSE	FALSE	FALSE	0	Intermembrane phospholipid transport system permease protein MlaE
PA4454	Q9HVW3	-0.828	0.0245	0.0535	FALSE	FALSE	FALSE	0	Mce/MlaD domain-containing protein
PA4453	Q9HVW4	0.644	0.00481	0.0161	FALSE	FALSE	FALSE	0	Toluene tolerance protein
PA4452	Q9HVW5	0.516	0.0319	0.065	FALSE	FALSE	FALSE	0	STAS domain-containing protein
algW	Q9HVX1	0.272	0.08	0.136	FALSE	FALSE	FALSE	0	Probable periplasmic serine endoprotease DegP-like
PA4441	Q9HVX4	0.106	0.505	0.594	FALSE	FALSE	FALSE	0	DUF1043 family protein
PA4440	Q9HVX5	0.424	0.0156	0.0377	FALSE	FALSE	FALSE	0	Thioesterase domain-containing protein
zapE	Q9HVX7	-0.232	0.0855	0.144	FALSE	FALSE	FALSE	0	Cell division protein ZapE
PA4435	Q9HVY0	0.619	0.0103	0.0277	FALSE	FALSE	TRUE	3	Probable acyl-CoA dehydrogenase
PA4434	Q9HVY1	-0.758	0.0172	0.0407	FALSE	FALSE	FALSE	0	Probable oxidoreductase
PA4431	Q9HVY4	0.187	0.157	0.232	FALSE	FALSE	FALSE	0	Ubiquinol-cytochrome c reductase iron-sulfur subunit
PA4430	Q9HVY5	-0.246	0.291	0.381	FALSE	FALSE	FALSE	0	Cytochrome b
PA4429	Q9HVY6	0.622	0.0121	0.0313	FALSE	FALSE	FALSE	0	Probable cytochrome c1
sspA	Q9HVY7	0.532	0.0435	0.084	FALSE	FALSE	FALSE	0	Stringent starvation protein A
PA4426	Q9HVY9	0.15	0.567	0.65	FALSE	FALSE	FALSE	0	BON domain-containing protein
PA4423	Q9HVZ2	0.476	0.0118	0.0307	FALSE	FALSE	FALSE	0	Penicillin-binding protein activator
murF	Q9HVZ7	0.768	0.0111	0.0294	FALSE	FALSE	FALSE	0	UDP-N-acetylmuramoyl-tripeptide--D-alanyl-D-alanine ligase
ftsW	Q9HW00	-0.137	0.761	0.816	FALSE	FALSE	TRUE	2	Probable peptidoglycan glycosyltransferase FtsW
PA4401	Q9HW05	-0.338	0.373	0.465	FALSE	FALSE	FALSE	0	Probable glutathione S-transferase
PA4400	Q9HW06	0.727	0.00211	0.00902	FALSE	FALSE	FALSE	0	Probable pyrophosphohydrolase
PA4394	Q9HW12	-1.06	0.0659	0.116	FALSE	FALSE	TRUE	2	Small-conductance mechanosensitive channel
speA.1	Q9HW15	-0.0153	0.898	0.929	FALSE	FALSE	FALSE	0	Probable short-chain dehydrogenase
PA4388	Q9HW16	-0.15	0.358	0.449	FALSE	FALSE	FALSE	0	DUF2470 domain-containing protein
PA4384	Q9HW18	0.128	0.489	0.578	FALSE	FALSE	TRUE	3	Chromosome partitioning protein ParB
PA4381	Q9HW21	-0.0623	0.692	0.759	FALSE	FALSE	FALSE	0	Probable two-component response regulator
PA4374	Q9HW28	0.652	0.11	0.173	FALSE	FALSE	TRUE	3	Probable Resistance-Nodulation-Cell Division (RND) efflux membrane fusion protein
PA4373	Q9HW29	-1.16	0.202	0.283	FALSE	FALSE	TRUE	2	DUF1513 domain-containing protein
PA4372	Q9HW30	-0.961	0.000467	0.00324	FALSE	FALSE	FALSE	0	Imelysin-like domain-containing protein
bifA	Q9HW35	0.201	0.728	0.789	FALSE	FALSE	TRUE	4	BifA
xenB	Q9HW45	-0.403	0.027	0.0571	FALSE	FALSE	FALSE	0	Xenobiotic reductase
PA4354	Q9HW47	1.7	0.0937	0.154	FALSE	FALSE	TRUE	3	HTH arsR-type domain-containing protein
PA4352	Q9HW49	0.248	0.243	0.329	FALSE	FALSE	FALSE	0	UspA domain-containing protein
PA4349	Q9HW52	0.772	0.00797	0.0231	FALSE	FALSE	FALSE	0	Acyl-CoA dehydrogenase
PA4348	Q9HW53	-0.0579	0.7	0.765	FALSE	FALSE	FALSE	0	Metallo-beta-lactamase domain-containing protein
PA4336	Q9HW65	-0.538	0.0143	0.0358	FALSE	FALSE	FALSE	0	DJ-1/PfpI domain-containing protein
PA4333	Q9HW68	0.2	0.557	0.641	FALSE	FALSE	FALSE	0	Fumarate hydratase class I
PA4330	Q9HW71	-0.326	0.602	0.679	FALSE	FALSE	TRUE	3	Probable enoyl-CoA hydratase/isomerase
pykA	Q9HW72	0.0866	0.49	0.579	FALSE	FALSE	FALSE	0	Pyruvate kinase
PA4322	Q9HW79	-0.235	0.0723	0.126	FALSE	FALSE	FALSE	0	AAA+ ATPase domain-containing protein
PA4317	Q9HW84	0.758	0.159	0.234	FALSE	FALSE	FALSE	0	Transmembrane protein
sbcB	Q9HW85	-0.86	0.177	0.255	FALSE	FALSE	FALSE	0	Exodeoxyribonuclease I
purU1	Q9HW87	0.298	0.0903	0.15	FALSE	FALSE	FALSE	0	Formyltetrahydrofolate deformylase
PA4308	Q9HW92	-0.894	0.047	0.0891	FALSE	FALSE	FALSE	0	AAA+ ATPase domain-containing protein
PA4286	Q9HWB4	0.508	0.0946	0.155	FALSE	FALSE	FALSE	0	BPL/LPL catalytic domain-containing protein
recC	Q9HWB5	-0.678	0.0809	0.137	FALSE	FALSE	TRUE	1	RecBCD enzyme subunit RecC
recB	Q9HWB6	-0.933	0.424	0.517	FALSE	FALSE	TRUE	4	RecBCD enzyme subunit RecB
sbcD	Q9HWB9	0.48	0.0619	0.111	FALSE	FALSE	FALSE	0	Nuclease SbcCD subunit D
birA	Q9HWC0	0.912	0.256	0.343	FALSE	FALSE	TRUE	3	Bifunctional ligase/repressor BirA
mexI	Q9HWH4	0.78	0.0618	0.111	FALSE	FALSE	TRUE	3	Probable Resistance-Nodulation-Cell Division (RND) efflux transporter
mexG	Q9HWH6	1.06	0.164	0.24	FALSE	FALSE	TRUE	4	DoxX family protein
bfiS	Q9HWI4	0.749	0.0244	0.0534	FALSE	FALSE	TRUE	3	histidine kinase
bfiR	Q9HWI5	0.568	0.0659	0.116	FALSE	FALSE	FALSE	0	BfiR
PA4192	Q9HWI9	0.228	0.749	0.806	FALSE	FALSE	TRUE	1	Probable ATP-binding component of ABC transporter
PA4185	Q9HWJ6	-1.57	0.0387	0.0761	FALSE	FALSE	TRUE	1	Probable transcriptional regulator
PA4183	Q9HWJ8	-1.06	0.0236	0.052	FALSE	FALSE	TRUE	3	VOC family protein
PA4182	Q9HWJ9	-0.756	0.327	0.419	FALSE	FALSE	TRUE	1	FMN-binding negative transcriptional regulator
PA4181	Q9HWK0	-0.458	0.638	0.711	FALSE	FALSE	TRUE	1	B3/B4 tRNA-binding domain-containing protein
PA4180	Q9HWK1	-0.918	0.00765	0.0224	FALSE	FALSE	FALSE	0	Probable acetolactate synthase large subunit
ppiC2	Q9HWK5	-0.236	0.331	0.422	FALSE	FALSE	FALSE	0	Peptidyl-prolyl cis-trans isomerase C2
PA4174	Q9HWK7	0.402	0.0274	0.0577	FALSE	FALSE	TRUE	4	Probable transcriptional regulator
PA4163	Q9HWL8	0.113	0.55	0.634	FALSE	FALSE	FALSE	0	Amidase domain-containing protein
PA4162	Q9HWL9	-0.426	0.612	0.689	FALSE	FALSE	FALSE	0	Probable short-chain dehydrogenase
PA4157	Q9HWM4	-0.348	0.0273	0.0576	FALSE	FALSE	FALSE	0	Probable transcriptional regulator
PA4139	Q9HWP2	-3.35	0.0274	0.0577	FALSE	FALSE	TRUE	3	Uncharacterized protein
PA4135	Q9HWP6	-2.69	0.0268	0.0569	FALSE	FALSE	TRUE	1	Probable transcriptional regulator
PA4133	Q9HWP8	-1.31	0.296	0.386	FALSE	FALSE	TRUE	1	cytochrome-c oxidase
hpcC	Q9HWQ8	0.359	0.399	0.492	FALSE	FALSE	TRUE	4	5-carboxy-2-hydroxymuconate semialdehyde dehydrogenase
PA4115	Q9HWR5	0.101	0.74	0.799	FALSE	FALSE	FALSE	0	AMP nucleosidase
bfmR	Q9HWS7	-1.31	0.0577	0.104	FALSE	FALSE	TRUE	2	BfmR
PA4079	Q9HWU9	-1.14	0.0352	0.0706	FALSE	FALSE	FALSE	0	Probable dehydrogenase
PA4069	Q9HWV9	-0.25	0.0939	0.155	FALSE	FALSE	FALSE	0	dTDP-4-dehydrorhamnose reductase
oprG	Q9HWW1	2.75	0.0256	0.055	FALSE	FALSE	FALSE	0	Outer membrane protein OprG
PA4066	Q9HWW2	-1.41	0.0917	0.152	FALSE	FALSE	TRUE	2	DUF3299 domain-containing protein
PA4064	Q9HWW4	-0.32	0.571	0.653	FALSE	FALSE	TRUE	2	Probable ATP-binding component of ABC transporter
PA4063	Q9HWW5	0.0756	0.685	0.753	FALSE	FALSE	FALSE	0	DUF2796 domain-containing protein
PA4062	Q9HWW6	-0.909	0.113	0.176	FALSE	FALSE	TRUE	1	Uncharacterized protein
PA4061	Q9HWW7	0.165	0.179	0.257	FALSE	FALSE	FALSE	0	Probable thioredoxin
PA4059	Q9HWW9	-0.831	0.000234	0.00203	FALSE	FALSE	TRUE	3	Methyltransferase
PA4058	Q9HWX0	0.412	0.103	0.165	FALSE	FALSE	FALSE	0	Lipoprotein
ribD	Q9HWX2	0.104	0.74	0.799	FALSE	FALSE	FALSE	0	Riboflavin biosynthesis protein RibD
ribC	Q9HWX3	-0.0397	0.757	0.813	FALSE	FALSE	FALSE	0	Riboflavin synthase alpha chain
ispA	Q9HWY4	-0.852	0.0177	0.0415	FALSE	FALSE	FALSE	0	Geranyltranstransferase
PA4035	Q9HWZ2	0.157	0.434	0.526	FALSE	FALSE	FALSE	0	FecR protein domain-containing protein
PA4032	Q9HWZ5	-0.179	0.376	0.468	FALSE	FALSE	FALSE	0	Probable two-component response regulator
PA4026	Q9HX01	-0.207	0.335	0.425	FALSE	FALSE	FALSE	0	Probable acetyltransferase
eutB	Q9HX03	0.397	0.252	0.339	FALSE	FALSE	TRUE	3	Ethanolamine ammonia-lyase large subunit
PA4022	Q9HX05	-0.689	0.0241	0.0528	FALSE	FALSE	FALSE	0	Probable aldehyde dehydrogenase
PA4017	Q9HX10	0.752	0.00545	0.0177	FALSE	FALSE	FALSE	0	Oxidoreductase
PA4012	Q9HX15	-2.58	0.0438	0.0844	FALSE	FALSE	TRUE	2	Lon N-terminal domain-containing protein
PA4011	Q9HX16	0.0437	0.923	0.945	FALSE	FALSE	TRUE	3	Phosphatidic acid phosphatase type 2/haloperoxidase domain-containing protein
rsfS	Q9HX22	0.28	0.628	0.702	FALSE	FALSE	FALSE	0	Ribosomal silencing factor RsfS
sltB1	Q9HX24	-0.034	0.908	0.935	FALSE	FALSE	FALSE	0	Soluble lytic transglycosylase B
PA3992	Q9HX28	-0.708	0.337	0.427	FALSE	FALSE	FALSE	0	Lytic murein transglycosylase
lptE	Q9HX32	0.843	0.0022	0.00929	FALSE	FALSE	FALSE	0	LPS-assembly lipoprotein LptE
PA3983	Q9HX36	-0.34	0.212	0.294	FALSE	FALSE	FALSE	0	CBS domain-containing protein
PA3981	Q9HX38	0.323	0.102	0.164	FALSE	FALSE	FALSE	0	PhoH-like protein domain-containing protein
PA3979	Q9HX39	0.388	0.0445	0.0856	FALSE	FALSE	FALSE	0	DUF1820 family protein
thiD	Q9HX41	-0.884	0.0317	0.0649	FALSE	FALSE	FALSE	0	Phosphomethylpyrimidine kinase
PA3972	Q9HX44	-0.604	0.00589	0.0187	FALSE	FALSE	FALSE	0	Probable acyl-CoA dehydrogenase
amn	Q9HX46	0.0203	0.875	0.91	FALSE	FALSE	FALSE	0	AMP nucleosidase
PA3967	Q9HX49	-0.243	0.187	0.266	FALSE	FALSE	FALSE	0	Globin family profile domain-containing protein
PA3965	Q9HX51	0.458	0.0137	0.0346	FALSE	FALSE	FALSE	0	Probable transcriptional regulator
PA3958	Q9HX58	-0.17	0.776	0.827	FALSE	FALSE	TRUE	2	Endonuclease/exonuclease/phosphatase domain-containing protein
PA3956	Q9HX60	-0.684	0.314	0.405	FALSE	FALSE	TRUE	2	VOC domain-containing protein
PA3952	Q9HX64	0.339	0.14	0.21	FALSE	FALSE	FALSE	0	DUF2076 domain-containing protein
PA3951	Q9HX65	-0.256	0.263	0.351	FALSE	FALSE	TRUE	3	NYN domain-containing protein
PA3950	Q9HX66	-0.809	0.0096	0.0263	FALSE	FALSE	FALSE	0	Probable ATP-dependent RNA helicase
PA3949	Q9HX67	-1.73	0.0553	0.101	FALSE	FALSE	TRUE	3	TIGR03862 family flavoprotein
tesB	Q9HX74	0.635	0.087	0.145	FALSE	FALSE	FALSE	0	Acyl-CoA thioesterase II
PA3941	Q9HX75	0.621	0.0148	0.0364	FALSE	FALSE	FALSE	0	HAD family hydrolase
PA3940	Q9HX76	0.0696	0.71	0.774	FALSE	FALSE	FALSE	0	Probable DNA binding protein
tauD	Q9HX81	0.828	0.000832	0.00483	FALSE	FALSE	FALSE	0	Taurine dioxygenase
PA3919	Q9HX94	0.767	0.00116	0.00605	FALSE	FALSE	FALSE	0	PIN domain-containing protein
moaD	Q9HX96	-0.976	0.164	0.239	FALSE	FALSE	TRUE	1	Molybdopterin synthase sulfur carrier subunit
PA3908	Q9HXA5	-0.314	0.586	0.666	FALSE	FALSE	FALSE	0	Immunity protein 52 domain-containing protein
PA3895	Q9HXB8	0.763	0.0205	0.0463	FALSE	FALSE	FALSE	0	Probable transcriptional regulator
PA3891	Q9HXC2	0.539	0.162	0.237	FALSE	FALSE	FALSE	0	Probable ATP-binding component of ABC transporter
PA3886	Q9HXC6	0.766	0.136	0.205	FALSE	FALSE	FALSE	0	TIGR01459 family HAD-type hydrolase
PA3883	Q9HXC9	0.246	0.328	0.42	FALSE	FALSE	FALSE	0	Probable short-chain dehydrogenase
narL	Q9HXD3	0.00971	0.964	0.975	FALSE	FALSE	FALSE	0	Two-component response regulator NarL
PA3865	Q9HXE1	0.542	0.382	0.474	FALSE	FALSE	TRUE	2	Probable amino acid binding protein
PA3859	Q9HXE7	-0.661	0.00401	0.0139	FALSE	FALSE	FALSE	0	Carboxylesterase
PA3858	Q9HXE8	0.109	0.507	0.596	FALSE	FALSE	FALSE	0	Probable amino acid-binding protein
PA3853	Q9HXF3	-0.623	0.167	0.243	FALSE	FALSE	TRUE	3	Probable transferase
PA3852	Q9HXF4	0.631	0.026	0.0555	FALSE	FALSE	FALSE	0	GST N-terminal domain-containing protein
PA3850	Q9HXF6	-0.346	0.659	0.731	FALSE	FALSE	TRUE	2	DUF1963 domain-containing protein
PA3848	Q9HXF8	-0.23	0.578	0.658	FALSE	FALSE	FALSE	0	C4-dicarboxylate ABC transporter substrate-binding protein
PA3846	Q9HXG0	-1.97	0.0421	0.0818	FALSE	FALSE	TRUE	1	Isochorismatase-like domain-containing protein
PA3845	Q9HXG1	0.732	0.241	0.328	FALSE	FALSE	TRUE	4	Probable transcriptional regulator
PA3844	Q9HXG2	-0.0104	0.988	0.991	FALSE	FALSE	TRUE	3	GST N-terminal domain-containing protein
PA3833	Q9HXH1	0.624	0.00734	0.0219	FALSE	FALSE	FALSE	0	DNA polymerase III subunit chi
PA3822	Q9HXI0	0.538	0.00512	0.0169	FALSE	FALSE	FALSE	0	Sec translocon accessory complex subunit YajC
trmJ	Q9HXI5	-0.377	0.115	0.179	FALSE	FALSE	FALSE	0	tRNA (cytidine/uridine-2'-O-)-methyltransferase TrmJ
cysE	Q9HXI6	-0.775	0.000455	0.00319	FALSE	FALSE	FALSE	0	serine O-acetyltransferase
iscU	Q9HXI9	0.24	0.238	0.325	FALSE	FALSE	FALSE	0	Iron-sulfur cluster assembly scaffold protein IscU
iscA	Q9HXJ0	-0.462	0.0528	0.0977	FALSE	FALSE	FALSE	0	Iron-binding protein IscA
PA3804	Q9HXJ3	0.141	0.366	0.458	FALSE	FALSE	FALSE	0	HTH cro/C1-type domain-containing protein
PA3801	Q9HXJ6	0.192	0.199	0.28	FALSE	FALSE	FALSE	0	Ancillary SecYEG translocon subunit
PA3798	Q9HXJ9	-0.509	0.00462	0.0157	FALSE	FALSE	FALSE	0	Probable aminotransferase
PA3797	Q9HXK0	-0.257	0.203	0.284	FALSE	FALSE	FALSE	0	CN hydrolase domain-containing protein
PA3796	Q9HXK1	0.167	0.355	0.446	FALSE	FALSE	FALSE	0	DUF937 domain-containing protein
PA3795	Q9HXK2	-0.0907	0.84	0.881	FALSE	FALSE	FALSE	0	Probable oxidoreductase
PA3794	Q9HXK3	-0.229	0.607	0.684	FALSE	FALSE	TRUE	2	MFS transporter
PA3793	Q9HXK4	0.244	0.356	0.447	FALSE	FALSE	TRUE	3	Lipoprotein
PA3787	Q9HXK8	-0.0208	0.881	0.914	FALSE	FALSE	FALSE	0	M23 family metallopeptidase
PA3785	Q9HXL0	-1.06	0.0716	0.125	FALSE	FALSE	FALSE	0	Copper chaperone PCu(A)C
guaB	Q9HXM5	0.239	0.0776	0.133	FALSE	FALSE	FALSE	0	Inosine-5'-monophosphate dehydrogenase
tadA	Q9HXM8	-0.902	0.0648	0.115	FALSE	FALSE	TRUE	1	tRNA-specific adenosine deaminase
PA3762	Q9HXN3	0.567	0.0101	0.0273	FALSE	FALSE	FALSE	0	NGG1p interacting factor NIF3
PA3760	Q9HXN5	0.467	0.345	0.435	FALSE	FALSE	TRUE	2	phosphoenolpyruvate--protein phosphotransferase
PA3759	Q9HXN6	0.258	0.173	0.25	FALSE	FALSE	FALSE	0	Probable aminotransferase
PA3758	Q9HXN7	-2.51	0.074	0.128	FALSE	FALSE	TRUE	2	Probable N-acetylglucosamine-6-phosphate deacetylase
PA3757	Q9HXN8	-0.59	0.588	0.667	FALSE	FALSE	TRUE	3	Probable transcriptional regulator
PA3754	Q9HXP1	0.371	0.332	0.423	FALSE	FALSE	FALSE	0	Nudix hydrolase domain-containing protein
ffh	Q9HXP8	-0.597	0.00156	0.00733	FALSE	FALSE	FALSE	0	Signal recognition particle protein
PA3732	Q9HXR0	0.83	0.000605	0.00387	FALSE	FALSE	FALSE	0	DUF2170 family protein
PA3729	Q9HXR3	0.0809	0.792	0.842	FALSE	FALSE	FALSE	0	Flotillin family protein
PA3728	Q9HXR4	-0.291	0.14	0.211	FALSE	FALSE	FALSE	0	AAA family ATPase
PA3726	Q9HXR6	0.276	0.0948	0.155	FALSE	FALSE	FALSE	0	YaeQ family protein
PA3723	Q9HXR8	0.53	0.104	0.166	FALSE	FALSE	FALSE	0	Probable FMN oxidoreductase
PA3716	Q9HXS5	-0.19	0.262	0.351	FALSE	FALSE	FALSE	0	WG repeat-containing protein
spdH	Q9HXS8	0.179	0.342	0.432	FALSE	FALSE	FALSE	0	Spermidine dehydrogenase, SpdH
PA3712	Q9HXS9	-0.187	0.373	0.466	FALSE	FALSE	FALSE	0	Tellurite resistance TerB family protein
wspA	Q9HXT3	0.492	0.0235	0.0519	FALSE	FALSE	FALSE	0	Probable chemotaxis transducer
wspB	Q9HXT4	0.0913	0.71	0.774	FALSE	FALSE	TRUE	1	CheW-like domain-containing protein
wspD	Q9HXT6	0.154	0.515	0.602	FALSE	FALSE	TRUE	1	CheW-like domain-containing protein
wspR	Q9HXT9	0.363	0.0559	0.102	FALSE	FALSE	FALSE	0	Probable two-component response regulator
PA3699	Q9HXU1	0.258	0.634	0.707	FALSE	FALSE	TRUE	1	Probable transcriptional regulator
PA3698	Q9HXU2	1.32	0.056	0.102	FALSE	FALSE	TRUE	3	Lipoprotein
PA3697	Q9HXU3	-1.88	0.0307	0.0632	FALSE	FALSE	TRUE	1	Flavohemoglobin expression-modulating QEGLA motif protein
PA3694	Q9HXU6	-0.497	0.0191	0.044	FALSE	FALSE	FALSE	0	Lipoprotein
PA3690	Q9HXV0	0.153	0.757	0.814	FALSE	FALSE	FALSE	0	Probable metal-transporting P-type ATPase
PA3689	Q9HXV1	-0.625	0.264	0.352	FALSE	FALSE	TRUE	2	Probable transcriptional regulator
PA3688	Q9HXV2	-1.21	0.229	0.314	FALSE	FALSE	TRUE	4	Pilin assembly protein
PA3685	Q9HXV5	-0.142	0.519	0.606	FALSE	FALSE	FALSE	0	tRNA threonylcarbamoyladenosine biosynthesis protein TsaB
PA3683	Q9HXV7	1.22	0.0683	0.12	FALSE	FALSE	TRUE	3	DUF72 domain-containing protein
PA3682	Q9HXV8	0.129	0.304	0.395	FALSE	FALSE	FALSE	0	Isocitrate lyase/phosphoenolpyruvate mutase family protein
PA3675	Q9HXW5	0.974	0.00497	0.0166	FALSE	FALSE	FALSE	0	DUF4197 domain-containing protein
PA3670	Q9HXX0	-0.0958	0.785	0.835	FALSE	FALSE	TRUE	4	ABC-type uncharacterized transport system domain-containing protein
PA3669	Q9HXX1	-1.22	0.0556	0.102	FALSE	FALSE	TRUE	3	DUF4340 domain-containing protein
PA3668	Q9HXX2	-2.12	0.0285	0.0595	FALSE	FALSE	TRUE	2	Fe-S metabolism associated domain-containing protein
PA3659	Q9HXY0	-0.167	0.323	0.415	FALSE	FALSE	FALSE	0	Probable aminotransferase
map	Q9HXY1	-0.302	0.0888	0.148	FALSE	FALSE	FALSE	0	Methionine aminopeptidase
opr86	Q9HXY4	-0.0993	0.528	0.613	FALSE	FALSE	FALSE	0	Outer membrane protein assembly factor BamA
PA3632	Q9HXZ8	0.437	0.0308	0.0633	FALSE	FALSE	FALSE	0	UPF0033 domain-containing protein
adhC	Q9HY01	-0.531	0.0145	0.036	FALSE	FALSE	FALSE	0	S-(hydroxymethyl)glutathione dehydrogenase
PA3628	Q9HY02	-0.931	0.00772	0.0226	FALSE	FALSE	FALSE	0	S-formylglutathione hydrolase
PA3618	Q9HY10	-0.187	0.53	0.615	FALSE	FALSE	FALSE	0	CinA C-terminal domain-containing protein
PA3615	Q9HY11	0.422	0.024	0.0527	FALSE	FALSE	FALSE	0	AMP nucleosidase
PA3614	Q9HY12	-0.0852	0.577	0.658	FALSE	FALSE	FALSE	0	MBL fold metallo-hydrolase
PA3613	Q9HY13	0.29	0.0916	0.152	FALSE	FALSE	FALSE	0	Xylulose 5-phosphate/Fructose 6-phosphate phosphoketolase N-terminal domain-containing protein
PA3611	Q9HY15	0.441	0.0141	0.0353	FALSE	FALSE	FALSE	0	Secreted protein
PA3606	Q9HY20	-0.38	0.444	0.535	FALSE	FALSE	TRUE	4	tRNA-uridine aminocarboxypropyltransferase
erdR	Q9HY22	-0.498	0.595	0.674	FALSE	FALSE	FALSE	0	Response regulator ErdR
PA3602	Q9HY24	-0.662	0.108	0.172	FALSE	FALSE	FALSE	0	Glutamate synthase domain-containing protein
PA3594	Q9HY32	0.0753	0.796	0.845	FALSE	FALSE	TRUE	3	Probable transcriptional regulator
nalD	Q9HY46	0.436	0.0341	0.0687	FALSE	FALSE	FALSE	0	NalD
PA3567	Q9HY50	0.198	0.616	0.692	FALSE	FALSE	FALSE	0	Zinc-type alcohol dehydrogenase-like protein
[truncated: 634 more rows]
