# Supplementary material for: Sulfur starvation induces an Fe-replete response and attenuates virulence pathways in Pseudomonas aeruginosa PAO1
Source: BMC Microbiol. 2025 Nov 3;25:708. doi: 10.1186/s12866-025-04442-1 (PMC12581299; doi:10.1186/s12866-025-04442-1)
Supplement: Supplementary file 6 — Supplementary Material 6. [file 12866_2025_4442_MOESM6_ESM.csv]

GeneID	SF1	SF3	SF4	SC4	SC3	SC1	Gene
PA0001	8.55836875	8.683934455	9.092653762	8.40698072	8.198589049	7.967680709	dnaA
PA0002	8.320997242	8.508349924	9.040833088	8.858434702	8.518330859	8.227962636	dnaN
PA0003	7.423071183	7.602814608	8.014909983	7.615264015	7.504123666	7.237039879	recF
PA0004	9.420904648	9.563390336	9.908278337	9.681874906	9.306873996	9.083566582	gyrB
PA0005	5.419950341	5.8158018	5.574487858	6.149743131	5.891706577	6.062117822	lptA
PA0006	5.40879902	5.616407836	5.471817815	5.501339752	5.045371762	5.336977663	NA
PA0007	8.041247781	8.128041148	8.36431219	7.095878757	7.623257112	7.561471607	NA
PA0008	7.494037704	7.355615586	8.062566761	8.055468556	7.605622087	7.432061195	glyS
PA0009	6.001669268	6.074038412	6.56780207	6.774308548	6.553577064	6.313405117	glyQ
PA0010	3.995160159	4.352052886	4.060186918	4.902619955	4.339627438	4.703583256	tag
PA0011	5.994227884	6.081707241	6.346844928	6.355090186	6.105162185	6.010930367	NA
PA0012	3.995160159	4.814651784	4.768561583	4.7796662	4.478977021	4.458172218	NA
PA0013	3.688989249	3.93595808	3.785125428	4.23108102	4.355792258	4.25319048	NA
PA0014	2.558841739	3.114787188	3.286462773	3.494115426	3.460409261	3.285856669	NA
PA0015	4.943934835	4.942290329	4.93811633	4.755700615	4.842366814	4.87559631	NA
PA0016	6.636777876	6.721388974	6.839268196	7.372923479	7.167732627	7.04154146	trkA
PA0017	5.298327325	5.295469358	4.944029023	4.983262139	5.192132771	4.807232486	NA
PA0018	5.334135452	4.877681247	4.768561583	5.007819243	4.753648597	4.432466504	fmt
PA0019	7.480786681	7.842848675	8.129603751	7.375284683	7.328919987	6.987400209	def
PA0020	6.286952536	6.78148492	6.893745354	8.418474833	7.651359766	7.463338188	NA
PA0021	2.028327023	1.250250605	1.219791734	1.556481307	0.822148534	1.700894168	NA
PA0022	4.390492249	4.628238659	4.664974397	5.854914042	5.321222858	5.515918938	NA
PA0023	6.679161195	6.671442142	6.949182826	7.051290746	7.000451954	6.933440385	qor
PA0024	5.242891454	5.634769658	5.68805801	6.283144876	5.852370683	6.066302582	hemF
PA0025	4.247593343	4.002110415	4.415479831	4.514253071	4.46414198	4.445376613	aroE
PA0026	4.653998972	5.262110761	4.473862741	6.504938395	6.071300227	5.795936861	plcB
PA0027	4.754321499	4.580321874	3.359066522	5.086782591	4.999809185	4.927126611	NA
PA0028	2.454252838	2.092185759	0.533900324	2.476627999	2.636136549	2.321305505	NA
PA0029	4.390492249	4.010170185	2.905156131	3.213593593	3.642739284	3.934012996	NA
PA0030	3.870645617	3.56124914	2.880703088	3.322016053	3.335557774	3.877978961	NA
PA0031	5.076690044	4.819246358	4.693332952	4.844726275	5.030343553	5.108510727	betC
PA0032	5.532112615	5.337713447	5.152445425	5.362249978	5.292118513	5.247673475	NA
PA0033	5.521798397	5.241718972	5.413350392	5.38117084	5.155664604	5.175901593	NA
PA0034	3.707309433	3.765504134	3.341255246	3.939254957	4.052827567	4.451788601	NA
PA0035	5.907755565	5.418662555	5.634219858	5.921053739	5.520797197	5.481862324	trpA
PA0036	6.653408551	6.775586731	6.728871244	7.318339354	6.89930882	6.869023656	trpB
PA0037	3.980170984	3.726901295	2.855828419	4.363836229	3.602661844	4.065257529	trpI
PA0038	6.489744457	7.162123044	7.029233989	8.410054782	8.299188636	8.088332845	NA
PA0039	7.467412819	7.753851362	8.41574579	8.271572112	8.422780865	8.156650753	NA
PA0040	5.121777934	5.012178111	4.686295401	4.798556094	4.281580153	4.782009903	NA
PA0041	7.443022934	7.586736113	6.981163269	7.018432917	6.960048639	7.143094964	NA
PA0042	4.418561131	4.714622965	4.336767855	4.602891772	4.925943947	4.856392099	NA
PA0043	5.666927487	5.568089812	5.260636786	4.765334674	4.865131705	4.827097792	NA
PA0044	5.994227884	5.650324472	5.939596777	6.657588292	6.534176227	6.323929383	exoT
PA0045	4.296815859	4.674614993	4.833705608	6.193217457	5.563180516	5.688730859	NA
PA0046	3.035595023	3.717087005	3.602795405	4.835609689	4.238639631	4.267800175	NA
PA0047	3.370513957	3.615087292	3.661390059	4.344685128	3.694500711	3.769231298	NA
PA0048	3.238174191	3.173381842	2.314119116	3.398299638	3.251656517	3.181699438	NA
PA0049	4.525674875	4.095977338	3.210010713	4.152498996	3.804590163	4.014183345	NA
PA0050	3.894825429	4.758344343	4.154996611	6.062567604	5.604354155	5.326548497	NA
PA0051	5.087220712	5.00815946	4.700336339	6.233685947	6.186495034	6.346471951	phzH
PA0052	5.087220712	4.814651784	4.372282142	4.357480734	4.807531438	4.87081917	NA
PA0053	5.602318406	6.046871866	6.156270514	6.004772368	5.814858498	5.780737124	NA
PA0054	3.942002223	4.162575087	3.587767196	4.305602963	3.547432324	3.606348532	NA
PA0055	5.582605784	5.573539092	5.948447694	6.878964177	6.421581518	6.07878452	NA
PA0056	3.437889392	2.682201488	0.964534678	1.511393417	2.207802227	2.505169697	NA
PA0057	4.290754106	3.839742765	3.021565623	3.434980302	3.602661844	4.146557632	NA
PA0058	3.160521635	2.76073489	2.419729304	2.32852936	1.976476681	2.264161598	NA
PA0059	4.880769834	5.509594163	5.197690441	7.11201433	6.9360587	6.721604663	osmC
PA0060	3.543628645	4.377198534	3.836886855	6.178871086	5.838058115	5.518975497	NA
PA0061	4.215954026	4.034082805	3.617668682	4.999679898	4.825054266	4.603471771	NA
PA0062	3.09245736	3.348878638	2.804754234	5.23281816	4.120617656	4.230994734	NA
PA0063	4.916639791	5.207078771	5.095146756	4.798556094	4.500947421	4.386349037	NA
PA0064	5.188504048	5.424705265	5.467719247	5.460409488	4.741396337	4.936301173	NA
PA0065	5.471772937	5.573539092	5.404801063	5.649157144	5.559695743	5.639025444	NA
PA0066	5.008149141	5.082662985	5.126682329	5.854914042	5.696088708	5.506710215	NA
PA0067	9.044966505	8.856463742	8.931249434	9.346190497	8.820511485	8.553481905	prlC
PA0068	2.538521755	3.470697382	3.065620804	3.295664726	3.383652062	2.947687933	NA
PA0069	5.971670629	5.562619872	5.535859177	4.803240173	4.255969509	4.550684357	NA
PA0070	8.664145893	8.887695716	8.251427747	7.978351932	7.251116485	7.04154146	NA
PA0071	7.80597255	8.139108705	8.193043079	8.054977677	7.91268785	7.8249383	NA
PA0072	3.716383016	3.20181025	2.277124909	1.367003508	1.482662068	2.009844409	NA
PA0073	2.656358245	1.789116691	0.868319363	-0.378423665	0.260269647	-0.664755304	NA
PA0074	6.668681524	6.542615652	6.414415504	5.69019657	5.580479224	5.437321343	ppkA
PA0075	3.543628645	3.812348998	3.341255246	3.170738114	2.713442275	3.08601609	pppA
PA0076	3.894825429	3.717087005	3.021565623	2.163470114	2.242991655	2.23471782	NA
PA0077	6.861983816	7.008662404	6.416543373	6.465589727	5.699259468	5.860012415	icmF1
PA0078	5.111497403	5.324846516	4.224657489	4.363836229	3.884760512	3.80973066	NA
PA0079	5.506187478	6.015184771	5.284133967	5.638712247	4.904125837	5.140616532	NA
PA0080	4.736592305	5.298763183	4.081800731	4.318748339	3.216680378	3.001127192	NA
PA0081	6.585703692	6.918399708	6.671225638	6.484669391	6.049104481	6.490452144	fha1
PA0082	5.552522434	6.420931538	5.520113372	5.333395115	4.536837208	4.861217171	NA
PA0083	6.120924015	7.401530469	7.12603232	6.792090552	5.443491471	5.350766968	NA
PA0084	8.454761217	9.47770762	9.229355591	8.832319292	7.606466756	7.611727046	NA
PA0085	6.683794503	7.844539995	7.526530846	7.133561475	6.170591148	6.004402324	hcp1
PA0086	4.190133291	4.530758773	4.092487409	4.502780287	3.335557774	3.535671786	NA
PA0087	3.77834877	4.034082805	3.510184255	3.738684638	3.216680378	3.227262015	NA
PA0088	5.340018009	5.595132685	4.949917582	4.962473666	4.347732488	4.603471771	NA
PA0089	4.576389941	4.61244257	4.345728723	3.913491861	3.547432324	3.716954019	NA
PA0090	6.926936044	7.353241431	6.902881185	6.941912344	6.161423873	6.218827918	clpV1
PA0091	6.031056815	6.141633106	5.5436681	5.518531952	5.141747823	5.269616028	vgrG1
PA0092	3.661065248	4.664437208	4.336767855	4.871735396	3.768819032	4.130660005	NA
PA0093	4.852241037	5.801940732	5.316400058	5.680045639	4.716575164	4.922517357	NA
PA0094	5.152187152	6.148951803	5.604662972	5.323647139	4.716575164	4.940866667	NA
PA0095	7.779702015	8.081468206	7.971426258	7.336225912	6.765041352	6.827714197	NA
PA0096	4.916639791	4.432223235	3.981881922	3.241472626	2.762769987	2.349050495	NA
PA0097	4.916639791	5.138878995	4.553370188	4.312190623	3.707156012	3.70626734	NA
PA0098	5.255395931	4.699749689	3.811238268	3.227600451	2.688131186	2.89219282	NA
PA0099	6.628390091	6.452328213	6.56588614	6.131234922	5.341657974	5.323055287	NA
PA0100	6.841395596	6.413354341	6.762719015	6.38976066	5.846662683	5.602031237	NA
PA0101	6.127741252	5.328074023	5.32095115	4.437995339	4.255969509	4.114585242	NA
PA0102	6.93667415	6.888105786	6.664079147	7.936326166	7.898274507	7.6330428	NA
PA0103	5.152187152	4.819246358	4.13445968	4.56478063	4.599271255	5.029267672	NA
PA0104	5.142121797	5.146211641	5.182765877	5.521377506	5.187624345	5.229129582	NA
PA0105	6.066968938	5.8431307	6.127981469	6.438748115	7.001736633	6.769872924	coxB
PA0106	5.764199252	5.442683006	5.488096635	6.214473017	6.743701575	6.635509247	coxA
PA0107	3.470432765	3.038029989	2.486071799	3.964566045	4.441599412	4.185551763	NA
PA0108	5.155526725	4.877681247	5.001860214	5.811400894	6.53595076	6.155423658	coIII
PA0109	5.452896284	5.347288891	5.623206865	5.825284193	5.929998362	5.944281332	NA
PA0110	2.167154727	2.061488962	1.139621385	1.873963496	2.554452751	2.690087413	NA
PA0111	2.656358245	2.180541634	1.139621385	2.499897778	3.490004043	3.409592037	NA
PA0112	3.523091714	3.038029989	1.295740587	2.567536495	3.251656517	3.256856797	NA
PA0113	4.222337643	3.875476976	3.824119559	3.709039176	4.39542923	4.345611411	NA
PA0114	6.684950508	7.82182439	7.431877275	7.205212219	7.387097012	7.479902939	senC
PA0115	4.150514462	4.734218445	4.686295401	4.645249164	4.66561375	4.880357684	NA
PA0116	4.966926478	5.178755014	5.356852101	5.290669816	5.262414919	5.34388879	NA
PA0117	3.67043343	2.779717993	2.314119116	2.27558048	3.047861314	3.08601609	NA
PA0118	3.74326631	3.423196959	2.453281864	2.499897778	3.430194648	3.629158415	NA
PA0119	5.094198694	5.298763183	4.721144802	5.899342343	5.788305079	5.937443902	NA
PA0120	4.974509649	4.81004253	4.902122071	5.620249719	5.924589939	5.828330338	NA
PA0121	4.017355905	3.215817108	2.976122653	4.037939232	4.022770333	4.223519613	NA
PA0122	9.754252666	9.860718351	10.40995009	10.55851733	11.04891031	10.85158872	NA
PA0123	5.923512118	6.060519083	6.02575342	6.82124868	7.055922816	7.035150774	NA
PA0124	3.512712569	3.646451463	3.304959117	3.434980302	4.148722994	3.849124099	NA
PA0125	2.028327023	1.67207727	0.964534678	1.762932184	2.554452751	2.009844409	NA
PA0126	4.835681945	4.552997287	4.243958045	5.239745881	4.449152806	4.514388227	NA
PA0127	5.48244973	5.265481545	5.03547793	4.983262139	5.025299159	5.007670038	NA
PA0128	2.11321592	2.702239241	2.976122653	2.653054566	2.343685655	2.947687933	NA
PA0129	5.04822658	5.04785096	4.775209959	5.875076258	5.886152403	5.572914304	gabP
PA0130	6.771291357	6.218428322	6.418668109	7.124232668	6.925267102	6.773716696	NA
PA0131	4.0099952	3.687237077	3.785125428	3.964566045	3.668852124	3.662710974	NA
PA0132	5.062528507	5.082662985	4.62872387	7.116725945	6.913029276	6.625618057	NA
PA0133	4.700466598	4.246844004	4.185264051	5.451485573	4.619496283	4.751148939	NA
PA0134	5.577635254	5.53495469	4.877617108	7.109179958	6.641915592	6.42352331	NA
PA0135	2.598642747	2.39269487	1.68276371	2.452976731	1.649311938	2.929425727	NA
PA0136	4.615716261	4.198287184	3.210010713	3.081007953	3.629503456	3.88747041	NA
PA0137	4.046428829	3.516683588	2.453281864	3.111542322	2.901375226	3.486554019	NA
PA0138	3.573896085	3.283881383	3.14988972	3.096355918	3.319163336	3.695500909	NA
PA0139	10.62270818	10.44319471	10.55367233	12.65332821	11.80488916	11.69771543	ahpC
PA0140	7.260445078	7.50639252	7.584458803	9.838963882	8.685935151	8.436311264	ahpF
PA0141	7.063862072	8.496206856	8.709693924	8.674144386	8.693109779	8.079561067	NA
PA0142	5.51920828	5.483779845	5.24635256	4.696504822	4.909611376	5.003311439	NA
PA0143	6.673348556	6.665075428	6.913467045	6.195000764	6.159122923	6.101391315	nuh
PA0144	4.653998972	3.910347436	3.444966596	3.185165185	2.879179479	3.474008766	NA
PA0145	4.955476457	4.574898202	4.060186918	3.505657048	3.917800773	3.355904166	NA
PA0146	4.247593343	4.29381962	3.899081617	3.98119672	4.176291254	4.372897237	NA
PA0147	5.537242203	5.175175124	4.755172206	4.660817966	4.909611376	4.899247578	NA
PA0148	6.058074366	5.960082223	6.216131617	6.334204481	6.107550753	6.064211719	NA
PA0149	1.906765043	1.751148841	0.868319363	1.837894242	1.798689562	2.293016461	NA
PA0150	2.517911475	2.061488962	0.402655791	2.248359011	2.786815461	2.77435633	NA
PA0151	5.008149141	4.832942932	3.675674285	4.519955431	4.836619017	5.312524619	NA
PA0152	5.083719023	4.420175607	3.731437557	4.159822337	4.120617656	4.039946441	pcaQ
PA0153	3.812598332	3.687237077	3.376660582	3.626870634	4.042877907	4.098329351	pcaH
PA0154	5.090713922	5.182326043	5.001860214	4.966655394	4.759735927	4.922517357	pcaG
PA0155	5.366196661	5.178755014	5.197690441	5.532703923	5.084698082	5.187474075	pcaR
PA0156	4.591263217	4.383417057	3.785125428	4.613598277	4.203342579	4.580248814	NA
PA0157	4.024679246	3.918934932	3.304959117	3.728870348	4.22109905	3.80973066	NA
PA0158	6.177868879	6.319180946	6.020166985	6.948270173	6.885456625	6.947120724	NA
PA0159	5.529540965	5.520920581	5.207555061	5.260331653	5.458539274	5.225392028	NA
PA0160	3.021022222	3.374079192	3.108370451	3.658234805	3.504576845	3.70626734	NA
PA0161	3.760914176	4.287201742	3.675674285	3.213593593	3.655854783	3.789623087	NA
PA0162	5.066081945	5.331294326	4.955782204	5.47222282	5.502763274	5.512855891	opdC
PA0163	5.345876677	4.743917272	4.650583304	4.115314075	4.363807251	4.359318831	NA
PA0164	4.625382595	4.358380506	4.336767855	4.115314075	4.032859151	4.303689962	NA
PA0165	4.338549617	4.461909365	4.44079092	5.222363803	4.994656697	5.067346878	NA
PA0166	4.601094226	4.162575087	3.557232828	2.810237899	3.445381052	3.486554019	NA
PA0167	6.045529113	6.271361533	6.443923809	6.299813981	5.988190101	6.101391315	NA
PA0168	3.22551889	3.386516295	3.267726211	2.567536495	2.92323466	2.965721856	NA
PA0169	4.672766002	4.971478796	5.24635256	4.853785614	4.85947407	4.87559631	NA
PA0170	3.918606655	4.155325348	4.827321991	4.514253071	4.157971071	4.230994734	NA
PA0171	3.74326631	4.049807157	4.465665588	3.989440714	3.992073536	4.146557632	NA
PA0172	5.374818371	5.430722772	5.421849356	5.208305762	5.118250642	5.326548497	NA
PA0173	4.017355905	4.018185178	3.587767196	2.882841648	3.533288141	3.409592037	NA
PA0174	3.812598332	3.944394917	3.286462773	2.653054566	3.430194648	3.789623087	NA
PA0175	6.28084911	6.631507854	6.218572726	5.290669816	6.117065677	5.893371012	NA
PA0176	9.209642444	9.364778714	9.011218651	7.951702334	9.030186182	8.555716044	aer2
PA0177	6.680320918	7.026652599	6.805566334	5.54114076	6.490919169	5.993456179	NA
PA0178	8.215754082	8.247483355	7.812450787	6.164380619	7.106953982	6.802850246	NA
PA0179	8.20007246	8.387483444	8.221922521	7.301056434	7.801274045	7.672008719	NA
PA0180	6.305109399	6.429971954	5.783477575	5.515680775	5.513610656	5.56701973	cttP
PA0181	5.246027749	4.916792845	5.03547793	5.53833396	5.065168917	5.016347929	NA
PA0182	9.144959783	9.34041297	9.597764308	4.592105216	3.827954156	3.849124099	NA
PA0183	12.45146416	12.47241896	12.59375908	7.377642028	5.72748701	5.752448079	atsA
PA0184	11.35858753	10.80117885	10.7835291	4.958279782	3.960709365	3.952217592	NA
PA0185	10.48465032	9.94064398	10.12773797	3.989440714	2.944767821	3.328291935	NA
PA0186	11.36193417	11.09369766	11.10495218	6.431202622	4.722820607	4.998939633	NA
PA0187	6.532754812	6.497461608	6.603729491	5.201225036	4.626175439	4.981318711	NA
PA0188	4.864536807	4.959041693	4.877617108	3.185165185	3.533288141	3.839376122	NA
PA0189	4.98205317	4.253649182	3.703825326	3.505657048	3.928648156	3.961234465	NA
PA0190	3.698178421	3.336111342	3.923227704	3.550921781	3.125340067	3.118620755	NA
PA0191	5.798782362	6.242574409	6.601860715	4.701531639	4.612786062	4.591907019	NA
PA0192	14.53373512	13.758106	13.95050856	6.684495462	5.542144492	5.655784917	NA
PA0193	13.24591148	13.2149116	13.07153023	7.503859744	5.040379733	4.917893331	NA
PA0194	12.93125783	12.59281801	12.47157799	6.388202673	4.39542923	4.352481401	NA
PA0195	5.733243688	5.442683006	5.284133967	5.643944148	4.931347305	4.6432336	pntAA
PA0195.1	3.74326631	3.961122003	4.243958045	4.8310297	3.561439182	3.486554019	pntAB
PA0196	6.072279478	6.091236305	6.228296066	6.969262832	6.213357471	6.149519032	pntB
PA0197	10.11487878	10.11063487	10.1585766	4.867268844	3.319163336	3.59480691	tonB2
PA0198	12.50081274	11.95642079	11.97956748	7.911595182	5.770327339	5.593357693	exbB1
PA0199	10.94342174	11.15665909	11.67803206	7.74143292	6.322251518	6.239358207	exbD1
PA0200	7.095503317	7.396927343	7.338452263	6.219738333	6.891013474	6.201810348	NA
PA0201	10.78372043	10.73205004	11.05648186	6.735624838	6.398358561	5.808482114	NA
PA0202	10.34116415	10.11157165	10.32456755	6.359867326	5.650950433	5.599145846	NA
PA0203	6.052711181	6.22536854	6.017365635	4.084860279	4.247330591	4.556645915	NA
PA0204	5.280084363	5.421687074	5.062906419	3.199449411	3.681733415	3.727562119	NA
PA0205	4.72764533	4.649034624	4.423966297	3.065494954	3.744469171	3.769231298	NA
PA0206	5.267792957	4.903873102	5.05746228	3.98119672	4.101571901	4.359318831	NA
PA0207	5.777265258	5.142549976	4.833705608	4.388981877	4.722820607	4.580248814	NA
PA0208	5.204714275	5.012178111	4.748430628	4.559253056	4.865131705	4.77179609	mdcA
PA0209	2.293788166	1.499610074	-0.81973663	-0.217958993	1.35980532	1.061069732	NA
PA0210	1.126890857	0.80773237	-0.530230013	-0.765446788	-1.810119681	-0.905763404	mdcC
PA0211	4.0607485	3.646451463	2.549497179	2.163470114	3.251656517	3.01850927	mdcD
PA0212	2.782674695	2.8169509	1.941075706	1.64263795	2.134738765	1.743329435	mdcE
PA0213	1.32970774	0.731783516	0.402655791	-0.073569084	-0.431608058	0.38969248	NA
PA0214	2.765292617	2.290514476	2.076427559	2.610929091	2.965984307	2.349050495	NA
PA0215	3.67043343	3.099758979	2.419729304	2.545340749	2.856636911	2.983533132	NA
PA0216	3.769657809	3.857720505	2.639694988	3.081007953	3.445381052	3.839376122	NA
PA0217	5.066081945	4.864404819	4.955782204	5.384300331	5.164868431	5.164235532	NA
PA0218	5.125188562	5.055659883	4.973234373	5.418284013	5.240817284	5.312524619	NA
PA0219	3.862494776	3.470697382	2.778522693	2.93499293	2.901375226	3.535671786	NA
PA0220	4.625382595	4.29381962	3.46154948	3.860542981	4.264557005	4.609219568	NA
PA0221	4.302852248	3.944394917	3.14988972	3.805576521	3.906871213	4.568495633	NA
PA0222	4.435144015	3.910347436	3.646962989	3.335013393	3.732138369	4.162281984	NA
PA0223	3.72539989	3.5279547	3.229506889	3.786778926	3.180835179	3.70626734	NA
PA0224	4.54107746	4.226233724	4.243958045	4.676220551	4.626175439	4.730202001	NA
PA0225	4.620557524	4.864404819	4.553370188	5.10965274	4.931347305	4.714289762	NA
PA0226	4.302852248	4.219297677	3.758531218	3.76773317	4.264557005	4.708946441	NA
PA0227	3.311859739	3.283881383	1.625048212	2.009846925	3.007503576	3.606348532	NA
PA0228	4.373384992	4.191215135	4.004691805	3.322016053	4.157971071	4.170080354	pcaF
PA0229	4.736592305	4.699749689	4.363485194	5.168924544	5.010059281	5.236575766	pcaT
PA0230	5.076690044	4.508172088	4.027146656	3.583962043	3.928648156	3.212233806	pcaB
PA0231	5.000741191	4.679677086	3.946976307	3.668539814	3.616145074	3.181699438	pcaD
PA0232	4.451538453	4.339313774	4.490118632	4.902619955	4.89861936	4.724917397	pcaC
PA0233	5.307363023	4.903873102	4.926217747	4.305602963	4.704002579	4.899247578	NA
PA0234	3.957391116	3.67714826	3.836886855	4.115314075	4.39542923	4.698200059	NA
PA0235	4.630191583	4.184108249	3.323221323	3.605575856	4.120617656	4.6432336	pcaK
PA0236	3.533396723	3.084572575	2.277124909	2.985324605	3.26883166	3.498991122	NA
PA0237	4.081964986	3.423196959	2.518133008	2.653054566	2.856636911	3.422707537	NA
PA0238	2.930351863	2.030124791	0.76522587	0.743566859	2.057776783	1.657172791	NA
PA0239	4.620557524	4.306964996	4.124080534	3.678771736	3.816319456	4.275049914	NA
PA0240	4.89682224	4.43820953	3.824119559	3.594809425	4.379704878	4.631984459	NA
PA0241	4.284666776	4.010170185	2.804754234	3.360661981	3.694500711	4.338708551	NA
PA0242	4.763105058	3.893017558	3.541719829	3.64785566	4.012610467	4.324802949	NA
PA0243	4.314849781	4.558503763	4.613964713	5.263734237	5.296312397	5.092185857	NA
PA0244	2.83359863	1.965273647	1.054732487	2.192324976	1.595872679	2.173963789	NA
PA0245	3.021022222	3.099758979	2.453281864	3.282306343	2.738316944	3.435704878	aroQ2
PA0246	5.537242203	5.272199578	5.041005504	4.987384128	4.848091802	4.812224516	NA
PA0247	4.672766002	3.918934932	2.999023055	3.777287477	4.247330591	4.238431323	pobA
PA0248	4.989557452	4.694757659	4.613964713	5.273894103	5.084698082	4.922517357	NA
PA0249	4.344414239	4.184108249	4.243958045	5.460409488	5.31296707	5.096284425	NA
PA0250	6.117503279	6.145297096	6.390799433	7.940052687	7.228250651	7.062641581	NA
PA0251	3.837762255	3.866626059	3.494154145	4.318748339	4.042877907	4.526588681	NA
PA0252	2.816822917	2.555753152	2.419729304	3.295664726	3.460409261	3.461353465	NA
PA0253	2.945864862	3.398847097	3.428190883	3.550921781	3.319163336	3.382997827	NA
PA0254	4.827330575	4.389608891	4.537815374	4.217108077	4.46414198	4.78708982	NA
PA0255	4.653998972	4.842002272	4.650583304	4.449992872	4.403227601	4.399676569	NA
PA0256	5.380537684	5.82953096	5.796607996	5.646553	5.711873275	5.919050728	NA
PA0257	4.695886609	4.975600785	4.846388723	4.803240173	4.578758658	4.665472114	NA
PA0258	4.017355905	4.450108113	4.363485194	4.711533032	4.478977021	4.223519613	NA
PA0259	7.576078444	7.939391498	7.96271562	7.633790048	7.335048258	7.25364928	NA
PA0260	6.886308018	7.346095431	7.226477924	7.392483093	6.824328381	6.832635976	NA
PA0261	3.837762255	4.659321263	3.811238268	4.159822337	3.719701265	4.039946441	NA
PA0262	6.041924626	6.338513832	5.780176212	6.146060435	5.590759755	5.835703583	NA
PA0263	4.566388548	5.272199578	4.613964713	5.628191179	4.130047069	4.345611411	hcpC
PA0263.1	2.244460454	2.76073489	3.190247458	2.673664846	3.504576845	3.212233806	NA
PA0264	4.709583184	5.475071398	5.212462192	5.039925047	5.48817205	5.384674405	NA
PA0265	7.629291118	7.698814998	8.154677959	8.753130717	8.600755618	8.455183414	gabD
PA0266	8.190743783	7.988151606	8.392692202	8.476811256	8.625967183	8.395732791	gabT
PA0267	5.838801287	5.680939839	5.316400058	4.954073671	4.830848229	4.908600577	NA
PA0268	4.709583184	4.377198534	4.015962917	3.616262535	3.98169439	3.943144008	NA
PA0269	5.777265258	5.451588559	5.776867277	6.537631406	7.719310873	6.941436339	NA
PA0270	3.370513957	3.505323725	3.190247458	4.413696743	5.480820721	4.894548241	NA
PA0271	3.829422954	3.435219487	3.874524513	4.966655394	6.181968928	5.696851115	NA
PA0272	4.396149884	4.358380506	4.049257357	5.023961454	5.040379733	5.132656815	NA
PA0273	2.930351863	2.533557406	1.738258823	1.723938052	2.207802227	1.700894168	NA
PA0274	3.769657809	3.482332083	1.843228382	3.458925997	3.719701265	4.014183345	NA
PA0275	5.342950317	5.21058046	4.908183824	4.760525686	4.89861936	4.885103396	NA
PA0276	3.926447409	3.505323725	3.510184255	5.283982921	4.881972694	4.366124009	NA
PA0277	3.812598332	3.839742765	3.632390188	5.176165186	4.29001699	4.477155321	NA
PA0278	3.934245779	3.323230051	3.229506889	2.52279818	2.207802227	2.529622741	NA
PA0279	3.299837211	3.615087292	3.129279441	1.262033948	1.294216979	0.992356982	NA
PA0280	10.15129878	10.49508562	10.56618567	7.017425449	6.651768983	6.743982681	cysA
PA0281	9.496755653	9.878713341	10.05156971	6.048827548	5.919161165	5.971311538	cysW
PA0282	9.791891506	10.29922577	10.59430257	5.848130197	5.604354155	5.552177057	cysT
PA0283	12.64246983	12.85636769	13.01958746	8.952097828	8.140290408	8.313185043	sbp
PA0284	11.87917682	12.21296931	12.49982574	7.283563959	6.434957594	6.764731911	NA
PA0285	6.652226982	6.483056146	6.840853575	6.400619706	6.366801431	6.53038026	NA
PA0286	8.764609361	9.191990331	9.698916525	10.33172436	9.534509118	9.378482346	desA
PA0287	4.473111865	3.985854524	3.557232828	3.668539814	3.992073536	4.338708551	gpuP
PA0288	3.769657809	3.14438197	2.724583886	2.589395929	3.216680378	3.271429598	gpuA
PA0289	5.889821279	5.696007287	5.776867277	5.273894103	5.549190636	5.546196966	gpuR
PA0290	5.590029617	5.451588559	5.604662972	5.469278543	5.570124909	5.434086599	NA
PA0291	12.40548277	12.64991144	12.77695786	10.33050805	9.767403561	9.63471692	oprE
PA0292	7.134949442	6.888105786	7.149250086	7.162103278	7.034742975	6.769872924	aguA
PA0293	4.499632742	4.674614993	4.291109138	4.721465567	4.426372937	4.419439823	aguB
PA0294	4.467748681	4.408026524	4.049257357	4.005788708	4.101571901	3.858806652	aguR
PA0295	5.087220712	5.520920581	5.508190205	6.228471381	5.993365695	5.747244485	NA
PA0296	8.889445267	9.116771397	9.495035411	8.846854668	9.190866199	8.836163162	spuI
PA0297	6.415082241	6.949119045	6.960894265	7.067929883	7.138831519	6.972984228	spuA
PA0298	7.791019442	8.12108056	8.567562718	7.955915354	8.183384862	7.788040316	spuB
PA0299	9.403629792	9.301331262	9.653179806	9.16335626	9.474935694	9.012693307	spuC
PA0300	9.063973147	9.307680441	9.645262833	9.758492077	9.790629533	9.62730081	spuD
PA0301	7.049573425	7.313900063	7.683205645	7.942708606	7.821057375	7.657519551	spuE
PA0302	6.549352371	6.785012293	7.174616806	7.364232519	7.210582523	7.13016037	spuF
PA0303	6.234231321	6.545391401	7.018066483	7.028469097	7.019603054	6.913835114	spuG
PA0304	5.128591146	5.660601951	5.709043035	6.166199906	6.066397265	6.127659598	spuH
PA0305	5.923512118	5.754751078	5.172729697	6.375677841	6.539493291	6.392194987	NA
PA0306	5.942968853	6.296293519	6.104416054	6.43724217	6.392493939	6.510554329	NA
PA0307	5.0118389	5.238292141	5.05746228	4.962473666	4.819236939	5.140616532	NA
PA0308	4.924491212	4.954872051	5.041005504	4.88946459	4.684935847	4.580248814	NA
PA0309	5.366196661	5.53495469	5.172729697	6.2109521	5.587341045	5.531137382	NA
PA0310	5.328228811	5.424705265	4.700336339	5.609592643	5.060245038	5.079819824	NA
PA0311	3.035595023	2.511014838	2.419729304	2.248359011	2.407111035	2.753746051	NA
PA0312	5.708446756	5.295469358	5.177756514	4.195891591	4.51541065	4.412882107	NA
PA0313	4.797714095	5.262110761	5.079116646	4.970825036	4.853794161	4.903931657	NA
PA0314	5.817877134	6.172484364	6.252321518	6.702158762	6.546552363	6.488894158	NA
PA0315	7.928644964	8.023420921	8.419464079	8.207201686	8.277077934	8.243752792	NA
PA0316	8.103090191	8.055903232	8.765017132	9.828231624	9.734941314	9.987193307	serA
PA0317	7.681769261	7.695694982	8.399700824	7.796502017	7.493204446	7.279111939	NA
PA0318	6.990025177	6.808310257	6.966714525	6.758718175	7.027192874	6.639727656	NA
PA0319	5.201486768	5.251950894	5.600925418	6.062567604	6.001094436	6.038882114	NA
PA0320	3.335608342	3.386516295	3.341255246	3.470751433	3.007503576	3.052657493	NA
PA0321	3.926447409	3.5721787	2.83051733	3.308900553	3.917800773	4.065257529	NA
PA0322	4.586322476	4.133354948	3.874524513	3.796208339	4.002378544	4.514388227	NA
PA0323	4.446094315	4.62299249	4.015962917	4.467804149	4.65258707	4.851550836	NA
PA0324	3.987685038	4.041966404	3.632390188	3.583962043	4.052827567	3.996748752	NA
PA0325	4.959303237	4.659321263	4.896034741	4.285657553	4.825054266	4.812224516	NA
PA0326	4.209542037	4.103530733	3.7176975	3.842452524	3.399333685	3.80973066	NA
PA0327	5.377680862	5.50104061	5.370087928	4.919975894	5.137078903	5.164235532	NA
PA0328	5.547446985	5.559877105	5.089823152	5.973944378	5.667233846	5.80096806	NA
PA0329	7.151769161	7.58740964	7.432928802	9.925826983	9.907813731	9.607695041	NA
PA0330	5.425493845	5.670806733	6.014558834	6.006804333	5.866542654	5.886287388	rpiA
PA0331	6.702180352	6.768476925	6.981163269	6.776692183	6.555327907	6.4413546	ilvA1
PA0332	4.272414515	4.212328122	3.824119559	3.185165185	3.756695473	3.300140895	NA
PA0333	4.789139359	4.79612575	4.415479831	3.95617826	4.176291254	4.260513821	NA
PA0334	4.700466598	4.674614993	4.0710343	4.531292974	4.387588477	4.626326824	NA
PA0335	6.467076878	6.455283043	6.680109257	6.53622527	6.344698428	6.327420479	NA
PA0336	6.691867158	6.929066633	7.038935145	6.995081256	7.005583822	6.657866228	ygdP
PA0337	9.529621399	9.43437742	9.700663791	9.169944958	9.247736698	9.051470578	ptsP
PA0338	5.307363023	5.359958084	5.504193817	5.495563188	5.361807673	5.364425721	NA
PA0339	4.401785418	4.479432192	3.811238268	3.758115168	3.792764728	3.409592037	NA
PA0340	4.576389941	4.983809598	5.14732948	4.765334674	5.030343553	5.112563244	NA
PA0341	5.516613504	5.523738345	5.945503418	6.120014943	5.696088708	5.718284305	lgt
PA0342	6.8035798	6.947021342	7.370636795	7.363439829	6.904812671	6.896312287	thyA
PA0343	5.62417784	5.776177636	5.954318282	6.085821755	6.066397265	6.064211719	NA
PA0344	5.18524003	5.000088417	4.96744041	4.893863054	4.989485741	4.87559631	NA
PA0345	3.870645617	3.944394917	3.587767196	3.69902042	3.668852124	3.227262015	NA
PA0346	2.89881629	2.533557406	2.118862825	4.726406308	4.130047069	4.106480192	NA
PA0347	4.478455186	4.198287184	3.46154948	4.217108077	4.347732488	4.310762011	glpQ
PA0348	4.183605248	3.875476976	3.286462773	3.82413234	4.130047069	4.338708551	NA
PA0349	4.0319656	3.4110734	3.323221323	3.360661981	3.383652062	3.382997827	NA
PA0350	3.679741173	3.45896809	3.411217804	3.126570531	3.367798111	3.300140895	folA
PA0351	5.31036239	5.311863796	5.316400058	4.8310297	4.697674959	4.614944555	NA
PA0352	5.532112615	5.40650067	5.555302801	5.579873155	5.341657974	5.755042855	NA
PA0353	8.661212095	8.595300119	8.68475135	8.421524526	8.247601342	7.993730847	ilvD
PA0354	6.176225718	5.880981352	6.114937122	6.649807446	6.417736892	6.244907041	NA
PA0355	4.109776836	5.124100939	4.522091022	6.527759554	6.463209705	6.235647092	pfpI
PA0356	4.876728669	5.245137682	5.488096635	5.961426338	5.473431742	5.707607512	NA
PA0357	5.997953374	6.075959445	6.140908931	6.273050175	6.029084107	6.060020881	mutM
PA0358	3.862494776	4.118519907	3.849542156	4.686398336	4.557950195	4.836928802	NA
PA0359	5.165499311	5.710918997	5.574487858	7.008326431	7.053447148	6.360171236	NA
PA0360	6.156360412	6.595802305	6.538792479	6.187854272	5.886152403	5.957859738	NA
PA0361	6.149677389	5.838611683	5.857395714	5.501339752	5.520797197	5.478726029	NA
PA0362	4.810481391	5.403444111	5.551434983	5.582600368	5.11350493	5.128660427	fdx1
PA0363	4.278553652	4.558503763	5.105735391	5.720227733	5.292118513	5.100371383	coaD
PA0364	4.856351282	4.748742344	4.398355653	4.726406308	4.989485741	5.446982283	NA
PA0365	3.902796141	4.26042241	3.771889601	3.997637867	4.379704878	4.366124009	NA
PA0366	6.139594447	6.207954991	6.206325666	6.062567604	6.457603371	6.327420479	NA
PA0367	5.47712121	5.50674861	5.524065964	5.659526964	5.517208402	5.76794719	NA
PA0368	6.103738642	5.693506948	5.531938808	4.911324024	5.11350493	5.058971267	NA
PA0369	4.095937929	4.111044786	4.049257357	3.668539814	3.756695473	3.355904166	NA
PA0370	6.061638778	5.915720608	5.876071639	5.29732586	4.942093687	4.67097859	NA
PA0371	7.686394214	7.642243936	8.204787448	7.675901335	7.182535468	7.015807087	NA
PA0372	6.896323296	7.100230988	7.39458249	7.548482736	6.843083681	6.69617617	NA
PA0373	6.724837983	6.90333226	7.195833292	7.170284935	6.853082597	6.754394599	ftsY
PA0374	6.885302655	6.856044577	7.369538853	7.108233929	6.870064001	6.747895961	ftsE
PA0375	7.184831508	7.254073442	7.699899622	7.312601355	7.013247559	7.110031756	ftsX
PA0376	8.538361873	9.123520588	9.261080897	10.86946895	9.953507671	9.777470493	rpoH
PA0377	3.870645617	4.010170185	4.038244365	5.593457954	4.626175439	4.665472114	NA
PA0378	4.473111865	4.080750864	3.758531218	4.370163849	4.042877907	4.289441006	NA
PA0379	4.0607485	3.944394917	4.038244365	4.107760681	4.002378544	4.303689962	NA
PA0380	3.573896085	3.550236147	3.689818468	3.44700283	3.642739284	3.617798552	NA
PA0381	5.503569156	5.50674861	6.096474593	6.684495462	6.461343347	6.216946959	thiG
PA0382	4.314849781	4.654187111	4.990477946	5.617592821	5.439704868	5.276856671	micA
PA0383	4.591263217	4.29381962	3.771889601	4.502780287	4.255969509	4.597700983	NA
PA0384	3.186872962	3.516683588	3.129279441	3.096355918	3.732138369	3.858806652	NA
PA0385	3.949717188	4.4019134	4.636047211	4.949855262	4.585628647	4.386349037	NA
PA0386	4.478455186	4.364680494	5.024358838	4.880627227	4.759735927	4.894548241	NA
PA0387	6.224724235	5.460439477	4.833705608	5.868386779	6.472505453	5.78328156	NA
PA0388	6.548082393	6.59312196	6.895272016	8.110834019	8.42709028	7.775954176	NA
PA0389	4.955476457	5.1929864	5.516149922	5.492666209	5.317100869	5.284061155	NA
PA0390	5.717513212	5.861066533	6.1638904	6.452231345	6.044125373	6.082921283	metX
PA0391	7.751289757	6.790872151	7.151806923	7.310135209	6.999166129	6.895136496	NA
PA0392	6.532754812	6.925874829	7.252917058	7.746305865	7.271496902	7.031944784	NA
PA0393	5.532112615	5.146211641	4.896034741	5.399846764	5.103966416	4.963479905	proC
PA0394	5.913684457	6.093134589	6.008928798	6.487582456	6.191006984	5.930573912	NA
PA0395	6.940551063	7.194313423	7.471306131	7.732251546	7.4211015	7.404229619	pilT
PA0396	6.415082241	6.78618617	6.688938507	7.155707533	6.930672991	6.890423728	pilU
PA0397	5.800916527	5.891927497	6.056098029	5.910238883	6.05654107	6.047374825	NA
PA0398	4.630191583	5.394235388	5.876071639	6.00883344	5.764284628	5.361023137	NA
PA0399	8.167361521	8.452143335	8.79599517	8.350897173	7.841290845	7.756014694	NA
PA0400	8.124549683	8.292374551	8.609553863	8.095640118	7.691717504	7.589364825	NA
PA0401	7.155943629	7.093608769	6.842437214	7.147442548	7.000451954	6.674409496	NA
PA0402	7.168395044	7.433347559	7.689378554	8.643454462	8.353026788	7.848820469	pyrB
PA0403	6.218351193	6.652257084	6.70295387	7.611263009	7.720871809	7.268254352	pyrR
PA0404	4.741045071	4.313493039	4.234340042	4.06938887	4.185364838	4.122645012	NA
PA0405	6.182787162	6.252800288	6.513170172	6.75025305	6.398358561	6.015266043	NA
PA0406	4.797714095	5.185888255	5.029929096	5.54114076	5.443491471	5.446982283	tonB3
PA0407	8.023537421	8.123868827	8.358236513	8.343278699	8.019920095	7.680223375	gshB
PA0408	7.457300429	8.430535104	8.692235595	9.315985437	9.245569472	8.813002962	pilG
PA0409	5.766385154	6.900082946	7.102434783	8.179997048	7.854149811	7.423931024	pilH
PA0410	5.539800173	6.202689674	6.213686371	6.781447672	6.650131418	6.366972403	pilI
PA0411	7.816559243	8.500861871	8.69618218	9.485307126	9.212941569	8.958844849	pilJ
PA0412	5.419950341	5.605809478	5.698588677	5.818359243	5.785324304	5.80096806	pilK
PA0413	8.94719026	9.129544859	8.949733928	8.656132576	8.934546	8.708109756	chpA
PA0414	5.391908739	5.328074023	5.365689464	4.597508575	5.060245038	4.990156074	chpB
PA0415	4.170459872	4.118519907	3.428190883	3.896057267	4.298404776	3.858806652	chpC
PA0416	3.426876399	3.435219487	3.065620804	3.308900553	2.810466729	2.77435633	chpD
PA0417	3.679741173	3.31023271	2.778522693	2.354292456	2.343685655	2.929425727	chpE
PA0418	5.757621603	5.713389365	5.634219858	5.330153102	5.060245038	5.214120915	NA
PA0419	4.137062662	4.111044786	4.038244365	4.210070526	4.238639631	4.25319048	NA
PA0420	6.205520025	6.356010899	6.373377998	6.968220422	6.638616117	6.58972827	bioA
PA0421	6.303605024	6.352845358	6.807189163	7.396363394	6.815589162	6.95616941	NA
PA0422	6.260832743	5.953827755	7.593891299	5.872849876	5.365804061	5.497442335	NA
PA0423	10.07266594	8.998443455	11.04389042	10.53124886	9.962772185	9.987193307	pasP
PA0424	5.40879902	5.562619872	5.860525206	7.081490057	7.047239329	6.976323801	mexR
PA0425	7.600788019	7.375249736	7.839664704	9.226837956	8.59821006	8.678686685	mexA
PA0426	8.867467173	8.840166692	9.394447552	10.16033586	9.545561766	9.533878621	mexB
PA0427	8.647342757	8.219080387	8.321802884	8.376660269	8.265894196	8.129910488	oprM
PA0428	7.698464642	7.832090696	8.477689183	8.095640118	7.801274045	7.756662223	NA
PA0429	7.445753373	7.652578935	8.164840062	7.661140537	7.580909046	7.492397263	NA
PA0430	6.15969035	6.115721274	6.631474481	7.089181885	6.942762685	6.860614918	metF
PA0431	6.350983567	6.278052304	7.281217663	7.700590444	7.448681876	7.618867347	NA
PA0432	9.420904648	9.267269076	10.12643861	10.93942119	10.65048979	10.70202924	sahH
PA0433	2.930351863	2.511014838	1.625048212	1.909152925	2.66236809	3.102410528	NA
PA0434	5.223929143	4.823826346	4.234340042	4.991494373	5.141747823	5.092185857	NA
PA0435	4.095937929	3.901708518	2.952852873	2.673664846	2.944767821	3.39635621	NA
PA0436	7.006763044	7.23872094	7.62918267	8.044630434	7.926958619	7.568864373	NA
PA0437	5.198252024	5.082662985	5.227084226	6.034955373	5.686534402	5.653005157	codA
PA0438	4.663413003	4.408026524	4.363485194	5.157994984	5.099173405	5.029267672	codB
PA0439	3.870645617	3.20181025	3.065620804	3.360661981	3.939414587	3.88747041	NA
PA0440	4.196631928	3.423196959	2.453281864	2.772518233	3.319163336	3.256856797	NA
PA0441	4.793433097	4.552997287	3.745047988	3.786778926	4.002378544	4.483427918	dht
PA0442	0.52825342	-0.085352426	0.533900324	0.05767545	0.725933219	0.844258343	NA
PA0443	4.835681945	4.502469728	3.981881922	4.100167532	4.434006262	4.998939633	NA
PA0444	5.325266397	5.090286226	4.865206751	4.696504822	5.050346577	5.183626886	NA
PA0445	1.231860417	1.194755493	0.402655791	-0.217958993	1.153354443	1.517448027	NA
PA0446	7.562934494	7.396927343	8.254404832	5.739906743	6.784578146	6.554413216	NA
PA0447	10.10681481	9.831877558	11.1956397	8.380583303	10.26395486	9.603921643	gcdH
PA0448	4.771835463	4.729344471	4.686295401	4.331775019	4.339627438	4.520501351	NA
PA0449	7.763925781	7.261688858	7.709476993	8.472406638	8.241633057	7.94910498	NA
PA0450	5.298327325	4.886464806	4.506193395	5.063544048	5.074966544	5.398017345	NA
PA0451	5.575143552	4.975600785	4.253512352	3.126570531	4.185364838	4.081888204	NA
PA0452	4.940067018	4.983809598	5.01876699	4.570287106	5.227701784	5.012015508	NA
PA0453	4.810481391	4.921073843	4.93811633	4.363836229	4.500947421	4.908600577	NA
PA0454	6.89732101	6.808310257	6.725442377	5.771323454	5.894475667	5.900420024	NA
PA0455	7.553472096	6.96786237	7.094482379	6.480288734	6.049104481	5.879168813	dbpA
PA0456	10.61294794	11.04310228	11.58206139	10.52177721	10.15313768	9.769311517	NA
PA0457	5.004449921	5.082662985	4.961623083	5.267128815	5.070076048	5.054765156	NA
PA0457.1	3.106329535	2.923209587	2.751805354	3.227600451	3.26883166	3.300140895	NA
PA0458	5.889821279	6.113852497	6.206325666	5.80440882	5.849519506	5.953347787	NA
PA0459	8.315409725	9.152483494	8.818699284	8.476444718	8.651155114	8.448786529	NA
PA0460	6.992828341	7.407645212	6.925470817	8.6473673	7.869712252	7.525449261	NA
PA0461	5.875716607	6.343306843	6.474884118	6.921592359	6.570990613	6.512089111	NA
PA0462	6.798248327	7.118985818	6.812046727	9.354791089	8.263754095	7.902469515	NA
PA0463	4.936188803	5.182326043	4.781827838	5.267128815	4.87076724	4.745940648	creB
PA0464	5.080208814	5.043930591	4.734852221	4.928576188	4.881972694	4.87559631	creC
PA0465	5.033781453	4.709682224	4.693332952	4.803240173	4.819236939	4.827097792	creD
PA0466	2.057181885	1.751148841	0.654194558	1.909152925	2.057776783	2.142599618	NA
PA0467	5.383388861	5.31836976	5.167685303	5.780854092	6.261342681	5.805981775	NA
PA0468	5.701609326	5.105412918	4.643333565	5.098262984	5.333518629	5.229129582	NA
PA0469	7.752944224	7.292581078	7.291688883	7.117666424	7.318647996	6.908017788	NA
PA0470	5.840877107	5.752350587	5.68805801	6.890015132	6.900686753	7.137139558	fiuA
PA0471	3.470432765	3.022176038	1.68276371	3.718988836	4.606044484	4.556645915	NA
PA0472	3.502258211	2.661881503	2.160085488	5.303951337	5.641091431	5.805981775	NA
PA0473	5.772923058	5.43970223	5.670334261	5.596159631	5.866542654	5.66960394	NA
PA0474	2.558841739	1.897369582	0.868319363	1.416756543	2.057776783	1.784552097	NA
PA0475	4.203101424	3.539138438	3.510184255	3.922130779	3.547432324	3.695500909	NA
PA0476	5.35171165	5.381864937	5.126682329	5.250075484	5.563180516	5.683291852	NA
PA0477	4.872676152	4.563989302	3.946976307	4.640022002	4.963349247	4.908600577	NA
PA0478	3.512712569	3.323230051	3.04376137	3.637401302	3.302580452	3.559617481	NA
PA0479	3.812598332	3.615087292	2.804754234	3.185165185	3.561439182	3.535671786	NA
PA0480	2.578879493	1.826110899	0.654194558	1.148823338	1.845232148	2.264161598	NA
PA0481	2.140437389	2.061488962	1.054732487	2.673664846	2.786815461	3.069433205	NA
PA0482	7.838022083	7.859673298	8.386192344	9.657992397	9.182393854	8.889390754	glcB
PA0483	5.715251934	6.102588718	6.122777875	5.730100792	5.838058115	5.830792276	NA
PA0484	5.111497403	5.589764512	5.396200769	5.445505481	5.611103618	5.770514264	NA
PA0485	5.901802207	5.958000412	6.058825242	6.414462302	6.186495034	6.091159393	NA
PA0486	6.139594447	5.824969075	5.835297109	5.747217713	5.594170383	5.377956372	NA
PA0487	5.650452813	5.720775192	5.623206865	5.47222282	5.369789409	5.31604339	NA
PA0488	3.553788512	3.069224611	2.200162927	2.354292456	2.713442275	2.929425727	NA
PA0489	2.31783364	1.931721087	1.738258823	2.567536495	1.35980532	1.565542315	NA
PA0490	2.765292617	3.423196959	2.999023055	5.725172708	4.722820607	4.502083717	NA
PA0491	4.634984594	4.591108429	3.923227704	6.391316965	6.00366151	6.055817834	NA
PA0492	4.356072444	3.4110734	1.892981417	3.185165185	3.490004043	3.166186438	NA
PA0493	1.071395745	1.931721087	1.139621385	1.762932184	2.242991655	2.321305505	NA
PA0494	4.278553652	3.866626059	3.267726211	3.373317282	3.180835179	3.80973066	NA
PA0495	5.283140922	5.185888255	5.046511981	4.770127685	4.672083245	4.861217171	NA
PA0496	4.344414239	3.969413377	3.526038206	3.470751433	3.668852124	3.896899823	NA
PA0497	3.886810436	4.253649182	3.587767196	4.519955431	4.212248132	4.324802949	NA
PA0498	4.9516395	5.331294326	5.079116646	5.433470416	5.416774132	5.240284496	NA
PA0499	4.137062662	4.176966179	3.703825326	3.550921781	3.681733415	4.162281984	NA
PA0500	9.00941856	9.113034146	9.611528805	9.510588117	8.877256002	8.564987895	bioB
PA0501	5.242891454	4.929597915	4.93811633	4.497009499	4.298404776	4.267800175	bioF
PA0502	5.46101654	5.537745203	4.979005161	4.876188162	4.909611376	4.597700983	NA
PA0503	4.767476864	4.558503763	4.027146656	3.268823114	3.475282538	3.227262015	NA
PA0504	3.918606655	3.746331825	3.14988972	3.033959381	2.944767821	2.173963789	bioD
PA0505	6.439945001	6.464111393	6.221009712	6.658881029	7.281051209	6.812847307	NA
PA0506	8.503732941	8.7464826	8.725227802	12.11093733	10.84626049	10.09250648	NA
PA0507	5.946828909	5.8158018	5.459487013	6.00883344	6.411950674	6.24675192	NA
PA0508	6.158026342	6.098814498	6.55240291	8.926833398	7.660335839	7.112057302	NA
PA0509	4.504878911	4.280553366	3.602795405	4.629510516	5.201107574	4.827097792	nirN
PA0510	3.160521635	3.20181025	2.239157059	3.718988836	4.238639631	3.829561832	NA
PA0511	4.429637539	4.176966179	3.935150872	4.928576188	5.262414919	4.998939633	nirJ
PA0512	2.244460454	2.208830678	1.367890373	3.385862535	2.965984307	2.646032233	NA
PA0513	2.765292617	3.229689283	2.076427559	4.152498996	4.229895998	3.474008766	NA
PA0514	3.035595023	3.336111342	1.892981417	4.305602963	4.571855797	3.629158415	nirL
PA0515	2.711853358	2.599145748	2.239157059	3.52846693	3.681733415	3.328291935	NA
PA0516	4.904781956	5.394235388	5.100450788	6.861104668	6.676111997	6.216946959	nirF
PA0517	1.013680247	0.476526461	-0.082771036	2.192324976	2.407111035	0.992356982	nirC
PA0518	2.057181885	3.038029989	2.277124909	5.176165186	4.825054266	4.296583076	nirM
PA0519	5.931326328	7.093608769	7.14668871	9.999743665	9.416412932	8.708779142	nirS
PA0520	5.094198694	4.903873102	4.761882427	6.742957484	5.689726206	5.450188274	nirQ
PA0521	1.126890857	1.453067488	0.097801209	2.428931257	1.798689562	2.402989303	NA
PA0522	1.180330116	0.277217653	-1.18230671	1.464850831	1.482662068	1.249514822	NA
PA0523	2.558841739	3.187666068	1.56492722	7.626540309	6.613626548	6.516683685	norC
PA0524	4.37910998	4.547469713	3.785125428	8.756153651	7.475744866	7.272788282	norB
PA0525	3.894825429	3.687237077	2.549497179	5.201225036	4.578758658	4.282263404	NA
PA0526	3.22551889	3.323230051	3.526038206	5.70779063	5.308821392	5.037817001	NA
PA0527	5.612074622	6.413354341	6.953585764	6.885604903	6.534176227	6.56480304	dnr
PA0528	4.985810191	5.200049792	4.877617108	4.363836229	4.363807251	4.807232486	NA
PA0529	4.904781956	4.975600785	5.001860214	6.504938395	5.897239451	5.61637226	NA
PA0530	5.380537684	5.105412918	4.345728723	5.01187176	4.76579768	4.451788601	NA
PA0531	5.51920828	5.81350085	5.01876699	5.157994984	5.055304297	4.861217171	NA
PA0532	5.766385154	6.125029016	4.498178402	3.922130779	4.022770333	4.185551763	NA
PA0533	5.819983258	5.642568028	5.339013295	4.876188162	4.887542952	5.34388879	NA
PA0534	10.46560622	8.996669857	9.844117928	6.294833441	6.949435662	6.693473228	NA
PA0535	7.927180299	6.517390618	7.529483156	4.665970454	5.079840519	4.917893331	NA
PA0536	6.056288852	6.314306972	6.028538547	7.040421075	6.085909922	5.937443902	NA
PA0537	7.237780388	7.671759741	7.60978635	9.655889814	8.43233992	8.202048083	NA
PA0538	4.596187096	4.432223235	4.0710343	4.145138291	3.950101265	4.098329351	dsbB
PA0539	5.178689758	5.116654755	4.788415498	3.64785566	3.589051413	4.014183345	NA
PA0540	3.918606655	4.041966404	3.862087409	4.660817966	4.747535474	4.67097859	NA
PA0541	4.758719963	5.200049792	5.484044118	6.146060435	5.929998362	5.986848404	NA
PA0542	4.908745407	5.171586328	4.961623083	5.384300331	5.491833714	5.016347929	NA
PA0543	4.601094226	4.513851997	3.359066522	3.786778926	4.167160242	3.961234465	NA
PA0544	5.142121797	5.090286226	5.279465047	4.919975894	4.599271255	4.836928802	NA
PA0545	5.659889936	6.594462755	6.061547309	6.414462302	6.640266798	6.0238985	NA
PA0546	9.872866368	9.667545865	10.20193741	10.67506306	9.891793192	10.05034871	metK
PA0547	8.192776894	7.879057208	8.96034741	8.609759767	8.046928235	8.148285854	NA
PA0548	8.255979428	7.924009677	8.720929587	9.011745291	8.777282817	8.648651031	tktA
PA0549	4.880769834	4.541920879	4.175245295	4.665970454	4.722820607	4.591907019	NA
PA0550	4.326748365	3.901708518	3.886855315	4.376463837	4.042877907	4.014183345	NA
PA0551	6.366917108	6.276382518	6.609321339	7.056204562	6.390533755	6.552922829	epd
PA0552	6.994694097	6.971994689	7.354079287	7.732865459	7.14349478	7.132157871	pgk
PA0553	4.296815859	4.664437208	4.914220214	6.31301197	6.299449828	5.955605527	NA
PA0554	5.283140922	5.50104061	5.589654306	5.795033027	5.631164591	5.61637226	NA
PA0555	8.710860596	8.876441759	9.356990602	9.801412264	9.126371037	8.927845478	fda
PA0556	3.512712569	3.45896809	2.668549851	3.550921781	3.216680378	3.629158415	NA
PA0557	3.829422954	4.133354948	3.286462773	4.013893758	4.212248132	4.317799561	NA
PA0558	6.282377389	6.207954991	6.414415504	6.028969078	6.276281965	6.209398505	NA
PA0559	5.342950317	5.21407367	5.207555061	5.294001677	5.432101714	5.472432911	NA
PA0560	4.157193617	4.383417057	4.908183824	4.370163849	4.298404776	4.432466504	NA
PA0561	4.644523109	4.967344997	5.062906419	5.051782882	5.262414919	5.361023137	NA
PA0562	4.332661058	4.30040728	4.576392406	4.966655394	4.612786062	4.359318831	NA
PA0563	8.001437304	8.59127633	8.688278184	7.776989861	6.537723113	6.825246997	NA
PA0564	4.806238167	4.772628569	4.781827838	4.634775833	4.606044484	4.87559631	NA
PA0565	4.718642524	4.408026524	4.914220214	3.896057267	4.684935847	4.399676569	NA
PA0566	6.271645283	5.529357418	4.896034741	4.292336708	4.306744077	4.005492385	NA
PA0567	4.418561131	4.921073843	4.788415498	6.02295784	5.49912928	5.407944184	NA
PA0568	4.196631928	4.073076936	3.946976307	3.989440714	4.091953898	3.769231298	NA
PA0569	3.752117228	3.687237077	3.087153965	3.081007953	2.688131186	3.328291935	NA
PA0570	3.448818952	3.447142654	3.170209705	2.545340749	2.407111035	2.646032233	NA
PA0571	5.015519246	5.109169939	4.93811633	4.793856757	4.848091802	4.782009903	NA
PA0572	6.783214525	7.146668696	6.673006744	9.515056329	8.54501114	8.24513778	NA
PA0573	3.926447409	3.636072317	3.862087409	3.997637867	3.804590163	4.289441006	NA
PA0574	4.843985248	5.116654755	5.192732721	5.229341785	5.050346577	5.437321343	NA
PA0574.1	2.31783364	2.641271224	2.160085488	2.733785838	3.007503576	2.480295029	NA
PA0575	7.926691747	7.776472998	7.706001665	6.624887548	7.08409178	7.169594189	NA
PA0576	8.860577743	9.177078047	9.920887414	10.61488939	10.17749963	9.937086896	rpoD
PA0577	7.297949607	7.40459108	7.572103632	7.706228426	7.346216256	7.423931024	dnaG
PA0578	5.340018009	5.272199578	5.825721664	6.155249607	5.969927895	6.161304217	NA
PA0579	6.095068574	6.744521289	7.874137472	8.894823433	8.483351968	8.279337272	rpsU
PA0580	6.001669268	5.822682711	6.146047654	6.101118864	6.026561912	6.139623965	gcp
PA0581	5.717513212	5.730564509	5.806377977	5.094446328	5.151040577	4.730202001	NA
PA0582	3.821035169	3.821538169	3.376660582	3.594809425	3.335557774	4.048432907	folB
PA0583	4.373384992	4.29381962	4.775209959	4.844726275	4.76579768	4.931721185	NA
PA0584	6.339284	6.184998526	5.933665853	5.687665525	5.866542654	5.702239339	cca
PA0585	5.0118389	5.112917201	5.068330091	4.363836229	5.074966544	5.07151652	NA
PA0586	9.669776715	9.669137453	9.60850721	8.846003687	9.794155545	9.279449926	NA
PA0587	9.896635156	9.857650714	9.589536434	8.812417746	9.595128172	8.977851859	NA
PA0588	12.56579057	12.45966948	12.37882778	11.62288103	12.18014386	11.80130154	NA
PA0589	5.836722475	5.958000412	5.971788062	6.279787818	6.217786315	5.991256948	NA
PA0590	7.038763296	7.026652599	7.158179262	7.269246378	7.2532754	6.951652161	apaH
PA0591	7.117075116	6.818672835	6.515157356	6.630169733	6.871470136	6.343026708	NA
PA0592	4.130289434	4.345697391	4.643333565	5.222363803	5.045371762	5.28046341	ksgA
PA0593	4.682058756	5.282218334	5.455353214	5.609592643	5.49912928	5.41123801	pdxA
PA0594	7.561676421	8.102353119	8.607226935	8.718523976	8.252466185	8.105718004	surA
PA0595	9.048114286	9.558761364	10.13454047	10.5173298	10.00037162	9.771555834	ostA
PA0596	6.987216555	7.078357144	7.283551178	8.689722337	8.42469775	7.983809696	NA
PA0597	5.114932393	5.000088417	5.100450788	6.030967271	6.051587606	5.677832261	NA
PA0598	4.356072444	4.467773987	4.514164106	5.454466349	5.663991833	5.088075612	NA
PA0599	4.924491212	5.090286226	4.996180305	5.139593012	5.174013913	4.903931657	NA
PA0600	7.085033152	6.706585646	7.12603232	6.217985362	6.494573876	6.72293067	NA
PA0601	5.921551934	5.824969075	6.039625595	5.901528245	5.948769752	5.874403507	NA
PA0602	4.691292035	4.638674112	4.522091022	6.00883344	5.663991833	5.739403731	NA
PA0603	7.495356137	7.491356853	7.966351446	6.577824357	6.671276143	6.68397285	NA
PA0604	6.381251007	6.517390618	6.807189163	7.008326431	7.098573157	7.022283844	NA
PA0605	5.534679689	5.639973252	5.915725373	6.101118864	5.993365695	5.88391843	NA
PA0606	4.535961515	4.580321874	4.679223352	5.143292232	5.178565006	5.225392028	NA
PA0607	5.542353617	5.909270396	6.720283748	7.290252792	7.032230662	6.833863801	rpe
PA0608	5.708446756	6.06825992	6.257078967	6.359867326	6.109935374	6.186513239	NA
PA0609	6.598029226	6.658680492	6.855044132	6.753887044	6.812664285	6.992906685	trpE
PA0610	7.034235059	7.269264287	7.174616806	6.822402836	7.388079774	8.045521311	prtN
PA0611	5.61934873	6.130584973	6.083140903	6.553009115	6.528839494	6.395524925	prtR
PA0612	4.718642524	4.601814935	4.473862741	3.833321512	4.915076136	6.356758591	ptrB
PA0613	3.804111866	4.709682224	4.44079092	4.388981877	5.283693992	6.769872924	NA
PA0614	3.212751594	3.687237077	2.549497179	1.556481307	3.180835179	4.098329351	NA
PA0615	5.298327325	5.865515866	5.70556666	4.937125517	5.773339229	7.237039879	NA
PA0616	4.908745407	5.680939839	5.105735391	4.145138291	5.045371762	6.505940162	NA
PA0617	5.030147458	5.799617551	5.593421136	4.876188162	5.797210633	7.524689148	NA
PA0618	6.81629552	7.433347559	7.090489678	6.118136434	7.123570974	8.797982902	NA
PA0619	6.968351362	7.464478071	7.129927989	5.984293741	7.096169666	8.870669629	NA
PA0620	8.297760711	9.005264124	8.720068405	7.844442252	8.764095385	10.33345539	NA
PA0621	6.35534656	7.227530529	6.919481415	6.129370975	7.12475061	8.557575187	NA
PA0622	8.614655065	9.391249139	8.882820876	8.547261665	9.7798123	11.50114214	NA
PA0623	6.732684829	7.575916694	7.281217663	7.190985219	8.340896858	10.04320107	NA
PA0624	6.056288852	6.823254642	6.315260038	5.971865566	6.983646176	8.758441432	NA
PA0625	7.468755798	8.318166892	7.986544458	7.402550249	8.322508568	10.04479249	NA
PA0626	5.962166675	6.537048081	6.069682829	5.430445897	6.461343347	8.112310295	NA
PA0627	3.512712569	4.383417057	4.13445968	3.065494954	4.323279444	6.017429004	NA
PA0628	5.919589083	6.643215994	6.331138917	5.492666209	6.459474571	8.010658954	NA
PA0629	5.36331127	5.872164242	5.488096635	4.497009499	5.742933572	7.227729133	NA
PA0630	2.930351863	2.441193388	1.941075706	1.262033948	1.890320037	2.834477323	NA
PA0631	4.732125753	5.004129582	3.935150872	2.248359011	3.251656517	5.152474366	NA
PA0632	2.83359863	3.765504134	3.394042661	2.882841648	3.719701265	5.03354867	NA
PA0633	6.151351049	7.265060627	6.542694293	6.459667933	7.615725625	9.363256988	NA
PA0634	2.976399231	3.482332083	3.129279441	3.213593593	3.939414587	5.578784892	NA
PA0635	6.211949874	6.992480586	6.452245073	5.563400721	6.772586846	8.607246344	NA
PA0636	7.938856195	8.533732141	8.27858794	7.086302253	7.993042763	9.671236191	NA
PA0637	6.471103007	6.787359093	6.42078972	4.849263056	5.814858498	7.688391521	NA
PA0638	6.595572529	7.016685754	6.575440446	5.399846764	6.235366975	8.081112909	NA
PA0639	6.108915783	6.653544056	6.382115012	5.194109386	6.059011439	7.667883784	NA
PA0640	4.970723046	5.454544903	5.177756514	4.152498996	5.169448419	6.645333084	NA
PA0641	8.421164804	8.933973539	8.302372354	7.356285955	8.122095071	9.783678723	NA
PA0642	5.779431468	6.511724651	6.146047654	5.154333319	5.676916399	7.210816852	NA
PA0643	5.592495763	6.365466062	6.069682829	5.764133929	6.059011439	7.298807741	NA
PA0644	4.039215339	4.541920879	4.522091022	3.878409401	4.062709078	4.894548241	NA
PA0645	3.74326631	4.903873102	4.522091022	3.805576521	4.619496283	6.021745223	NA
PA0646	6.871153519	7.43708899	7.033399618	6.647204477	7.0145209	8.35012353	NA
PA0647	4.209542037	5.055659883	4.576392406	4.100167532	4.536837208	5.944281332	NA
PA0648	3.894825429	4.364680494	4.175245295	4.285657553	4.493661067	5.434086599	NA
PA0649	6.457638653	6.610455843	6.480997242	6.825859774	6.376737386	6.579517039	trpG
PA0650	6.395443891	6.61838639	6.771058316	6.724555512	6.61865921	6.697525745	trpD
PA0651	5.703892072	6.206202019	6.312977292	6.322831826	5.954088449	6.030339113	trpC
PA0652	7.98322829	8.514383344	8.567083894	8.284192356	7.978109243	7.738420634	vfr
PA0653	5.599869008	5.5978093	6.138332689	6.02496437	5.755172839	5.825864192	NA
PA0654	5.094198694	5.315120445	5.81608224	5.963520235	5.724377753	5.847909197	speD
PA0655	7.109346374	7.638999007	7.483536752	8.732712005	8.466702634	8.125906475	NA
PA0656	5.712987106	5.974571391	5.99190565	6.245780467	6.690523055	6.442964751	NA
PA0657	6.343682464	6.20093029	6.114937122	5.850395025	5.985595325	6.115595179	NA
PA0658	5.062528507	5.31836976	5.255891074	5.672385294	5.447268162	5.243983716	NA
PA0659	6.359696397	6.982273999	7.016664447	7.223674748	6.833014981	6.771155319	NA
PA0660	7.315969452	7.165735428	7.213074411	7.398686575	7.458071398	7.346041746	NA
PA0661	5.549986941	6.009165172	6.184015504	6.517819686	6.011335438	5.755042855	NA
PA0662	6.348067558	6.244283764	6.468744981	6.579190545	6.338611098	6.270523098	argC
PA0663	4.446094315	4.490996944	4.636047211	4.821825873	4.578758658	4.556645915	NA
PA0664	4.546175328	4.724453975	5.03547793	5.427415024	5.118250642	4.931721185	NA
PA0665	6.698750805	6.405737137	7.029233989	7.28272567	7.363307616	6.994005463	NA
PA0666	6.166327257	6.304509345	6.638783908	6.836181166	6.572720463	6.487334487	NA
PA0667	7.400730431	7.605477022	8.134136459	8.046113163	7.643973939	7.533784182	NA
PA0668	7.632290485	8.360943195	8.568041382	8.221707883	8.069157231	7.957578154	tyrZ
PA0668.1	3.120069591	3.615087292	3.632390188	5.875076258	7.080448609	6.182663484	NA
PA0668.4	6.274719754	7.529006866	6.625968005	8.141212588	9.844247831	9.469769746	NA
PA0668.5	-0.208712175	-0.085352426	0.654194558	0.891665498	1.700842238	1.126658074	NA
PA0669	6.211949874	6.172484364	5.983318154	5.535521688	5.752122743	6.320429818	NA
PA0670	4.546175328	4.473614866	3.689818468	3.422856742	3.087120744	4.014183345	NA
PA0671	4.0319656	3.901708518	3.428190883	1.600202684	2.375746864	2.965721856	NA
PA0672	3.97261759	3.67714826	3.444966596	7.990211179	8.34191159	8.411032366	hemO
PA0673	4.350255118	4.339313774	4.214909512	5.172549408	5.304663766	5.152474366	NA
PA0674	3.74326631	2.779717993	1.502191464	2.379603544	2.467865066	2.77435633	vreA
PA0675	2.914670241	2.316746017	1.892981417	2.248359011	2.92323466	3.035684414	vreI
PA0676	3.707309433	3.361533939	2.952852873	3.347894685	3.561439182	3.461353465	vreR
PA0677	2.364754687	1.862180154	0.533900324	0.488309804	1.35980532	1.657172791	NA
PA0678	1.998883245	1.014183247	-0.082771036	-0.073569084	0.260269647	0.992356982	NA
PA0679	3.760914176	3.336111342	2.724583886	2.134026336	2.92323466	3.01850927	NA
PA0680	2.799849839	2.180541634	0.868319363	1.977056989	1.976476681	2.293016461	NA
PA0681	2.866575953	2.577612586	2.350188371	2.52279818	2.762769987	2.910929383	NA
PA0682	3.106329535	2.488114435	1.436603123	1.683860613	2.343685655	2.600589262	NA
PA0683	2.930351863	1.998063582	0.097801209	0.488309804	1.482662068	1.467694992	NA
PA0684	2.598642747	1.544697964	0.402655791	0.891665498	0.997235241	1.938585726	NA
PA0685	4.546175328	4.4019134	3.572580792	3.860542981	4.194381711	4.687373029	NA
PA0686	4.150514462	3.053711611	1.56492722	2.404478213	2.965984307	3.150504816	NA
PA0687	2.945864862	2.488114435	1.139621385	0.819515712	1.845232148	2.529622741	NA
PA0688	4.72764533	4.461909365	4.144764688	4.570287106	4.659115113	4.797196307	NA
PA0689	6.172933771	6.426964772	6.431351224	6.575088092	6.466935195	6.481078889	NA
PA0690	7.988387478	7.701928282	7.442358215	7.625218252	7.769196256	7.891898122	NA
PA0691	2.976399231	2.906034443	2.350188371	2.32852936	3.087120744	3.422707537	NA
PA0692	4.473111865	4.26042241	3.510184255	3.308900553	4.062709078	4.366124009	NA
PA0693	4.48377879	3.910347436	3.229506889	3.295664726	3.602661844	3.868424655	exbB2
PA0694	1.702751151	1.250250605	1.054732487	1.600202684	1.845232148	2.321305505	exbD2
PA0695	2.598642747	2.030124791	1.139621385	-0.558995911	1.35980532	1.126658074	NA
PA0696	4.467748681	4.306964996	3.7176975	4.152498996	4.529730322	4.626326824	NA
PA0697	2.99142744	2.092185759	1.295740587	2.192324976	2.60941921	2.349050495	NA
PA0698	2.693591151	2.342509113	1.502191464	1.683860613	1.225504229	2.623489665	NA
PA0699	2.961212827	2.180541634	1.791698082	1.723938052	1.976476681	2.349050495	NA
PA0700	1.180330116	0.476526461	-0.289221914	-0.378423665	0.511808414	0.992356982	NA
PA0701	3.910723056	3.839742765	3.229506889	3.170738114	3.827954156	3.547694314	NA
PA0702	4.046428829	3.687237077	3.210010713	3.170738114	3.575311356	3.88747041	NA
PA0703	4.630191583	4.049807157	4.027146656	3.738684638	3.589051413	3.640429527	NA
PA0704	5.572647539	5.4574952	5.167685303	4.789142063	4.994656697	5.020667378	NA
PA0705	6.372667769	6.706585646	6.979724889	7.569943566	7.116472829	7.101901012	migA
PA0706	5.015519246	4.991971968	5.698588677	5.359072234	5.266695916	5.377956372	cat
PA0707	3.632590079	3.505323725	3.065620804	4.413696743	4.678523859	4.802223124	toxR
PA0708	4.64926882	4.569454063	5.116246877	4.746001788	4.557950195	4.386349037	NA
PA0709	3.250719444	3.099758979	3.210010713	3.517107068	3.561439182	3.606348532	NA
PA0710	2.057181885	1.965273647	2.118862825	1.800900034	2.134738765	1.938585726	gloA2
PA0711	3.22551889	3.270523	2.778522693	3.111542322	3.251656517	3.34216411	NA
PA0712	4.709583184	4.709682224	4.734852221	4.979128339	4.599271255	4.927126611	NA
PA0713	3.795575184	4.864404819	3.993331943	6.381953849	6.276281965	5.907434763	NA
PA0714	3.512712569	3.361533939	3.087153965	3.422856742	3.490004043	3.943144008	NA
PA0715	7.884044966	7.721082116	8.122452026	7.622570497	7.180267971	6.781373654	NA
PA0716	7.78510234	7.928269344	8.370362388	7.417138562	7.081664022	6.807857436	NA
PA0717	3.491727543	3.539138438	3.021565623	3.255212682	3.460409261	3.877978961	NA
PA0718	4.209542037	4.450108113	4.113626176	4.021953527	3.561439182	4.331772504	NA
PA0719	4.908745407	4.912499107	4.858961309	4.597508575	4.865131705	5.156405418	NA
PA0720	5.84915065	5.742708478	5.666763231	4.919975894	5.187624345	5.627743314	NA
PA0721	2.31783364	2.641271224	2.076427559	1.556481307	1.595872679	2.480295029	NA
PA0722	3.97261759	3.961122003	4.154996611	3.637401302	4.185364838	4.372897237	NA
PA0723	7.455946739	7.488475064	7.641970174	6.438748115	6.946770174	7.276405194	coaB
PA0724	5.27395175	5.127809669	4.728014791	4.741127814	4.952760612	5.421074605	NA
PA0725	3.613289523	2.779717993	2.580193976	3.126570531	2.944767821	3.535671786	NA
PA0726	5.875716607	5.492436041	5.37884483	5.38117084	5.660742518	5.991256948	NA
PA0727	5.10460279	4.950690324	4.961623083	5.031965331	5.015157149	5.284061155	NA
PA0728	3.854297623	3.857720505	3.394042661	3.997637867	4.212248132	4.289441006	NA
PA0729	5.915655352	6.812925039	6.579244523	7.203441498	6.831570841	6.812847307	NA
PA0729.1	1.665756943	2.741498671	2.724583886	1.94350443	0.912346343	1.362725432	NA
PA0730	8.584620181	8.972381488	9.325063213	7.172096797	7.121208804	7.090645887	NA
PA0731	6.497660499	7.117121269	7.313548317	5.875076258	5.935386585	5.855183305	NA
PA0732	6.789676775	7.05614654	6.94329126	6.713400598	6.659929045	6.653700599	NA
PA0733	5.044628835	4.758344343	5.265366938	4.817201847	4.716575164	5.112563244	NA
PA0734	5.832555844	5.071152059	5.508190205	4.559253056	4.167160242	4.146557632	NA
PA0735	5.722025163	5.924276275	5.645149418	4.983262139	4.952760612	5.191311032	NA
PA0736	6.35534656	6.514560416	6.613037233	6.262884343	5.916439098	6.028195435	NA
PA0737	5.277021315	5.397311498	4.263003801	6.940849976	5.988190101	5.828330338	NA
PA0738	3.437889392	3.56124914	3.286462773	4.871735396	4.111126208	4.177836798	NA
PA0739	3.829422954	3.593792513	2.880703088	3.52846693	3.681733415	3.461353465	NA
PA0740	5.252279958	4.628238659	4.490118632	4.122828129	4.65258707	5.096284425	sdsA1
PA0741	3.707309433	3.56124914	3.411217804	3.668539814	4.387588477	3.896899823	NA
PA0742	2.866575953	3.084572575	2.486071799	2.968741721	3.768819032	3.70626734	NA
PA0743	4.823136691	4.929597915	4.846388723	5.702785612	6.668043212	6.418621737	NA
PA0744	5.967876557	5.578967866	5.302660001	6.906434448	7.608154613	7.129160581	NA
PA0745	6.309613133	6.172484364	6.140908931	7.937924425	8.653609025	8.159591529	NA
PA0746	6.079329926	5.962161035	5.900602645	7.428552348	8.12740127	7.782327922	NA
PA0747	6.774552915	6.699126629	6.716834386	7.142830348	7.974842269	7.640078634	NA
PA0749	4.959303237	5.292167994	5.202631183	4.915656445	4.865131705	5.183626886	NA
PA0750	4.663413003	4.921073843	5.137042841	6.184267707	5.699259468	5.726240364	ung
PA0751	3.481119444	3.550236147	2.696838895	3.718988836	3.768819032	3.684653527	NA
PA0752	4.535961515	4.049807157	3.021565623	4.461891456	4.403227601	4.464527713	NA
PA0753	1.938129214	2.417147914	1.367890373	1.464850831	1.890320037	1.743329435	NA
PA0754	4.039215339	3.985854524	2.976122653	3.82413234	4.130047069	4.267800175	NA
PA0755	4.876728669	4.903873102	4.165156477	4.021953527	4.157971071	4.782009903	opdH
PA0756	4.601094226	4.377198534	4.195213711	4.053749746	3.928648156	4.005492385	NA
PA0757	5.779431468	4.82839184	4.761882427	4.210070526	3.992073536	4.458172218	NA
PA0758	9.280179979	8.686451424	9.633190954	8.765484697	8.39518485	8.142847312	NA
PA0759	6.537882121	6.657398097	6.898320501	6.422095627	6.368794104	6.151489927	NA
PA0760	3.459666334	3.361533939	3.745047988	4.461891456	4.486337726	4.238431323	NA
PA0761	8.684517115	8.551444796	8.853670604	8.443444087	8.317358839	8.17565951	nadB
PA0762	7.939824935	8.48215101	8.245455082	9.514163793	8.930167049	8.640955706	algU
PA0763	8.606442358	8.9042786	8.718344497	10.48553482	9.720969312	9.490354819	mucA
PA0764	7.497989394	8.108466242	7.77976301	8.836038318	8.37698491	8.033815811	mucB
PA0765	4.499632742	4.837479713	4.599053004	5.117196261	4.557950195	4.626326824	mucC
PA0766	7.150932816	7.921875117	8.216436982	9.344986328	8.633031084	8.59136264	mucD
PA0767	7.106760898	7.319586368	8.085483212	8.2774753	8.066704189	7.949671409	lepA
PA0768	5.871661242	6.273037137	7.149250086	7.052274849	6.822875516	6.648127651	lepB
PA0769	5.062528507	5.477980058	5.957244643	5.839035163	5.749066185	5.736780649	NA
PA0770	5.859426299	6.037044205	6.335643823	5.944564845	5.657485869	5.593357693	rnc
PA0771	6.22790023	6.420931538	6.807189163	6.607585648	6.576173954	6.349908987	era
PA0772	3.120069591	2.290514476	2.419729304	1.837894242	2.134738765	2.646032233	recO
PA0773	5.041022095	5.231413963	5.197690441	5.043888498	5.084698082	4.827097792	pdxJ
PA0774	4.046428829	3.969413377	4.049257357	3.709039176	4.157971071	4.359318831	NA
PA0775	4.222337643	4.155325348	4.643333565	4.835609689	4.716575164	4.87559631	NA
PA0776	4.222337643	4.010170185	4.300357215	4.053749746	4.371777962	4.609219568	NA
PA0777	5.094198694	5.055659883	4.482013582	4.721465567	4.339627438	4.654395706	NA
PA0778	4.074927436	4.287201742	4.883782481	5.783226946	5.385621612	5.083953623	icp
PA0779	7.218750334	7.600147272	7.443402133	11.37580068	10.6132589	10.35734571	NA
PA0780	5.175403435	5.074999248	4.820910003	5.139593012	4.795730186	5.007670038	pruR
PA0781	5.383388861	4.954872051	4.015962917	4.849263056	4.994656697	5.258686468	NA
PA0782	9.723361936	9.688885558	10.03088432	8.762180585	8.853260521	8.796409282	putA
PA0783	7.294166975	7.289273092	8.030276524	7.743262204	7.618240492	7.605270419	putP
PA0784	8.251304835	8.062700395	8.227993201	7.42551749	7.525717259	7.349479805	NA
PA0785	3.829422954	3.053711611	2.751805354	2.791501336	3.180835179	3.695500909	azoR1
PA0786	1.627789093	1.630854608	0.964534678	1.088702345	2.375746864	2.142599618	NA
PA0787	4.367637196	3.839742765	3.824119559	3.896057267	4.403227601	4.359318831	NA
PA0788	7.568582285	7.486309939	7.389175081	6.645901229	7.357298465	7.214592307	NA
PA0789	5.62417784	5.824969075	6.101773754	6.849829152	6.567524677	6.688052104	NA
PA0790	3.381963977	3.187666068	2.277124909	2.302297818	1.976476681	2.45498394	NA
PA0791	4.499632742	3.848759638	2.976122653	3.709039176	3.732138369	3.789623087	NA
PA0792	6.151351049	5.891927497	6.045137331	8.311163282	8.279728	8.083695607	prpD
PA0793	6.200678761	5.808887912	6.213686371	6.697134133	6.961369788	6.766018883	NA
PA0794	7.287333144	7.041474939	7.202014514	7.459297013	7.620750982	7.360597249	NA
PA0795	7.425147999	7.358775062	8.237653468	8.881596454	8.917630634	8.714123082	prpC
PA0796	7.085908574	6.993497285	7.365138712	7.878686816	7.715401128	7.45538286	prpB
PA0797	5.24915724	5.043930591	4.96744041	5.3072527	5.089539345	5.067346878	NA
PA0798	4.088968374	4.002110415	3.494154145	3.096355918	3.694500711	3.727562119	pmtA
PA0799	5.809421754	5.415631682	5.67744991	5.352695671	5.409048839	5.291229841	NA
PA0800	3.050022094	2.533557406	2.419729304	2.32852936	3.234274438	3.355904166	NA
PA0801	4.284666776	3.158954771	2.668549851	3.658234805	4.148722994	4.185551763	NA
PA0802	2.31783364	1.194755493	1.139621385	2.248359011	2.242991655	2.402989303	NA
PA0803	4.489082822	4.426211997	4.432403134	4.502780287	4.777845308	4.568495633	NA
PA0804	5.86555674	5.945446061	5.652390061	5.908066149	6.01388437	5.966841526	NA
PA0805	10.27936704	10.40109955	10.86457368	10.04580439	9.613101301	9.921723657	NA
PA0806	4.278553652	3.901708518	3.745047988	3.373317282	3.928648156	4.223519613	NA
PA0807	5.811540249	6.264639587	5.442880268	5.612264301	6.311931767	7.67749035	ampDh3
PA0808	3.894825429	4.219297677	3.745047988	3.738684638	4.022770333	4.556645915	NA
PA0809	4.462365484	4.873269332	4.195213711	3.658234805	4.082271345	4.87559631	NA
PA0810	5.230277646	5.149864035	5.131871885	4.312190623	4.281580153	4.812224516	NA
PA0811	5.405997669	5.24854831	5.03547793	4.005788708	4.203342579	4.745940648	NA
PA0812	4.639761735	4.753551332	4.144764688	4.077145314	4.543909257	4.990156074	NA
PA0813	4.900807587	4.569454063	3.689818468	2.846996449	3.414846684	4.114585242	NA
PA0814	2.799849839	2.661881503	1.68276371	1.315473207	0.997235241	1.612084901	NA
PA0815	7.830206815	7.446771543	7.36734046	6.228471381	6.436858379	6.479510742	NA
PA0816	4.38481234	4.026155889	3.210010713	3.922130779	3.873576773	3.979100886	NA
PA0817	4.326748365	3.67714826	3.557232828	3.805576521	3.302580452	3.461353465	NA
PA0818	2.675094808	2.577612586	2.160085488	2.753282014	3.047861314	3.134650865	NA
PA0819	3.006300716	3.099758979	2.314119116	2.499897778	2.856636911	3.069433205	NA
PA0820	5.690141102	6.377977317	6.427135896	5.845861809	5.660742518	5.531137382	NA
PA0821	6.253059582	6.622335375	6.579244523	6.481750432	6.250576251	6.159346693	NA
PA0822	4.401785418	4.954872051	4.788415498	4.962473666	4.418699009	4.489673361	NA
PA0823	3.186872962	3.29711721	3.210010713	3.213593593	2.636136549	2.711620575	NA
PA0824	3.632590079	3.994005365	2.905156131	3.605575856	3.839495778	4.056869744	NA
PA0825	2.656358245	2.888652365	2.668549851	2.810237899	2.636136549	3.035684414	NA
PA0826	5.539800173	5.970446456	5.496167677	6.804992789	6.658300721	6.378797839	NA
PA0827	5.24915724	5.227962538	5.374473023	5.007819243	4.893091786	5.140616532	NA
PA0828	3.987685038	3.765504134	2.724583886	2.968741721	3.198869102	3.498991122	NA
PA0829	4.390492249	4.103530733	3.993331943	4.491215535	4.31503545	4.495891884	NA
PA0830	5.772923058	5.883177235	5.948447694	8.053012486	7.403713602	6.853368214	NA
PA0831	6.120924015	6.170687733	5.99190565	5.955126349	5.389552664	5.56701973	oruR
PA0832	5.138751012	5.167988583	5.311834563	5.374891417	5.187624345	5.229129582	NA
PA0833	8.301157065	8.689591473	8.289078195	10.50129471	9.377850911	8.90349317	NA
PA0834	4.780513354	5.043930591	5.284133967	5.923207015	6.181968928	6.135646857	NA
PA0835	8.841006747	9.191768889	8.996713748	9.307149647	9.899567283	9.436816392	pta
PA0836	7.870391599	8.279511784	8.044793463	8.30291811	8.761822529	8.168864634	ackA
PA0836.1	3.186872962	3.636072317	4.092487409	4.053749746	4.355792258	4.022822263	NA
PA0837	7.38801004	7.602814608	8.371459703	8.423807573	8.091048914	8.00630939	slyD
PA0838	9.40871156	8.874235592	9.30739792	7.903438196	8.143785734	8.027390734	NA
PA0839	4.222337643	4.649034624	3.849542156	4.06938887	3.839495778	3.75892629	NA
PA0840	5.636180363	6.159860702	5.891452329	5.857168254	5.932694989	5.898074178	NA
PA0841	4.64926882	4.27387421	3.689818468	4.949855262	5.118250642	5.075674145	NA
PA0842	4.203101424	3.45896809	2.751805354	3.001719044	3.414846684	3.571442917	NA
PA0843	3.393323839	3.29711721	2.804754234	4.52563534	3.792764728	4.331772504	plcR
PA0844	5.255395931	5.105412918	4.465665588	4.835609689	5.146401682	5.469276028	plcH
PA0845	5.18524003	5.334507456	4.636047211	5.588039375	5.49912928	5.686013919	NA
PA0846	6.007225225	6.28471219	6.981163269	7.020445746	6.550068989	6.627035243	NA
PA0847	6.262382362	6.333704844	6.173988044	6.006804333	5.927296685	5.969078263	NA
PA0848	4.314849781	3.812348998	4.243958045	6.980679903	6.107550753	6.038882114	NA
PA0849	5.585084642	5.616407836	5.803128662	7.804116747	6.960048639	6.72293067	trxB2
PA0850	3.347337634	3.022176038	2.999023055	2.917817786	3.007503576	3.118620755	NA
PA0851	6.428947749	5.337713447	5.504193817	4.826435126	5.187624345	5.007670038	NA
PA0852	6.477788353	6.264639587	7.025056298	9.642066117	9.889018944	9.929497515	cbpD
PA0853	5.690141102	5.915720608	5.915725373	6.973424955	6.059011439	5.946553293	NA
PA0854	7.61844147	7.64742069	7.516645949	9.099334601	8.230717968	7.707272586	fumC2
PA0855	5.585084642	5.720775192	4.755172206	3.658234805	3.756695473	3.435704878	NA
PA0856	6.540438958	7.162123044	7.683205645	8.250289899	7.538165861	7.139127426	NA
PA0857	5.152187152	5.498178119	6.091155896	6.73929582	6.085909922	5.930573912	bolA
PA0858	6.169634295	5.891927497	6.772720407	6.388202673	6.181968928	6.131658755	NA
PA0859	4.530827363	3.646451463	3.444966596	2.52279818	3.047861314	2.732837061	NA
PA0860	5.599869008	5.448626146	5.484044118	5.190538357	5.22330332	5.602031237	NA
PA0861	8.360962633	8.422630937	8.701427554	7.627861156	7.711480759	7.598784766	NA
PA0862	8.205721392	8.179871911	8.392151664	7.390928046	7.675709628	7.435300478	NA
PA0863	4.653998972	4.68472148	4.113626176	3.583962043	3.792764728	4.200859016	NA
PA0864	4.024679246	3.593792513	3.376660582	2.93499293	3.251656517	3.118620755	NA
PA0865	10.41938614	9.916859834	10.35011879	10.41211649	10.91937361	10.75848184	hpd
PA0866	5.191760697	5.012178111	4.955782204	5.811400894	6.213357471	6.351624439	aroP2
PA0867	5.766385154	6.377977317	6.51912353	6.630169733	6.485419689	6.2430598	mliC
PA0868	5.114932393	5.189441693	5.673896472	4.835609689	4.578758658	4.56258294	NA
PA0869	7.678290791	7.944657775	8.033746211	6.937658172	6.714226135	6.742675892	pbpG
PA0870	8.301157065	8.052004713	8.056439213	8.30291811	9.12401345	8.810510453	phhC
PA0871	7.66077151	7.683147	7.90780571	8.26054455	9.02387724	8.667711655	phhB
PA0872	11.18888607	10.66503555	11.05494594	10.59738216	11.29221695	10.95189956	phhA
PA0873	6.998418384	6.945971346	6.953585764	6.240609512	6.233181073	6.167160903	phhR
PA0874	4.067855387	4.547469713	4.049257357	4.974982661	4.984296185	4.792151913	NA
PA0875	5.881778359	6.0390151	5.528007756	5.892764694	6.126518258	6.184589646	NA
PA0876	7.795842721	7.71677923	7.829319908	7.85688667	7.522140697	7.258229268	NA
PA0877	5.360420097	5.48955641	5.488096635	5.352695671	5.210026892	5.03354867	NA
PA0878	2.364754687	2.533557406	1.502191464	1.64263795	2.207802227	2.044195914	NA
PA0879	4.0099952	3.952782702	3.617668682	3.814884264	4.355792258	4.458172218	NA
PA0880	2.618138923	1.71215471	1.738258823	1.464850831	1.798689562	2.204660586	NA
PA0881	3.651635835	3.348878638	1.502191464	1.762932184	3.007503576	3.166186438	NA
PA0882	3.97261759	3.839742765	3.210010713	2.865030372	3.335557774	3.242135292	NA
PA0883	2.711853358	2.316746017	1.295740587	1.088702345	1.482662068	2.044195914	NA
PA0884	3.957391116	4.073076936	3.526038206	4.100167532	4.347732488	4.776912035	NA
PA0885	3.133680023	2.973541263	2.751805354	2.545340749	2.762769987	2.794676315	NA
PA0886	4.150514462	3.447142654	2.580193976	3.255212682	3.681733415	3.88747041	NA
PA0887	6.391200668	6.639323828	6.344611653	8.40851857	9.074813967	9.013235317	acsA
PA0887.1	3.523091714	3.910347436	4.473862741	5.023961454	4.50819716	4.77179609	NA
PA0888	8.170253522	8.629056653	8.698807251	8.871038408	8.596510522	8.482841019	aotJ
PA0889	4.806238167	5.265481545	5.404801063	5.368584544	5.520797197	5.552177057	aotQ
PA0890	4.456962125	4.97971103	5.217352688	5.310546526	5.333518629	5.437321343	aotM
PA0891	5.450179343	5.344104133	5.311834563	4.840175183	5.249495175	5.042072742	NA
PA0892	5.178689758	5.258732082	5.265366938	5.636089164	5.699259468	5.752448079	aotP
PA0893	6.115789864	6.341710942	6.299204442	6.042898656	6.100373151	5.97354136	argR
PA0894	4.266249142	4.118519907	4.457421594	3.728870348	3.589051413	3.906268006	NA
PA0895	8.034461809	8.291548147	8.127007224	7.433092698	7.374259805	7.390944276	aruC
PA0896	6.467076878	6.680308601	6.728871244	5.617592821	5.545671866	5.835703583	aruF
PA0897	6.158026342	6.228826169	5.957244643	5.179771926	5.151040577	5.206557621	aruG
PA0898	7.014140216	6.807154251	6.161354907	5.501339752	5.369789409	5.221644766	aruD
PA0899	6.953079555	7.165735428	6.761045354	6.074241532	6.299449828	6.149519032	aruB
PA0900	6.506841317	6.428469147	6.782652942	6.804992789	6.5306206	6.329162865	NA
PA0901	6.434456854	6.539834552	6.664079147	6.749039681	6.758976414	6.563323353	aruE
PA0902	5.48244973	5.61111839	5.680994617	5.211833135	5.240817284	4.998939633	NA
PA0903	8.023994259	8.226449939	8.839862917	9.078957214	8.452679892	8.387812747	alaS
PA0904	7.188911531	7.474707403	8.364863258	8.429499433	7.891360067	7.723261981	lysC
PA0905	4.435144015	5.207078771	5.172729697	6.840744855	7.062093463	6.539439599	rsmA
PA0905.1	2.558841739	3.5721787	3.46154948	4.676220551	4.722820607	4.338708551	NA
PA0905.2	2.675094808	3.839742765	3.798240927	3.748432614	4.194381711	3.300140895	NA
PA0905.3	0.890823499	2.092185759	2.486071799	2.900435708	3.285804739	3.166186438	NA
PA0906	5.383388861	5.495309937	5.451207536	5.614931021	5.631164591	5.80096806	NA
PA0907	4.332661058	4.420175607	4.243958045	4.536928509	5.137078903	5.564063386	NA
PA0908	3.299837211	3.56124914	3.526038206	2.499897778	3.475282538	4.502083717	NA
PA0909	3.698178421	3.884273925	3.304959117	2.882841648	3.383652062	5.28046341	NA
PA0910	4.745484136	5.366251202	4.961623083	5.183369671	5.883367276	7.526968288	NA
PA0911	4.515314364	5.071152059	4.636047211	4.85829404	5.385621612	6.933440385	NA
PA0912	4.067855387	4.253649182	3.836886855	3.594809425	4.331476597	5.808482114	NA
PA0913	6.573271947	6.94070987	6.779349689	7.486490746	7.110530913	7.334811129	mgtE
PA0914	2.747698557	2.871058305	2.668549851	2.714022584	2.833736509	3.461353465	NA
PA0915	2.88278618	2.722002496	3.510184255	3.308900553	3.216680378	3.547694314	NA
PA0916	5.717513212	6.007153045	6.216131617	6.363043321	6.364806001	6.346471951	NA
PA0917	5.879760604	5.920004784	6.06426425	6.020948515	6.061477585	6.167160903	kup
PA0918	7.522768494	7.474707403	7.687617559	7.32323954	7.10336816	6.794045628	NA
PA0919	5.498318213	5.831806505	5.68805801	6.712155822	6.051587606	6.053711709	NA
PA0920	6.003523632	6.058577366	5.426080136	7.049320524	6.32840812	6.205609416	NA
PA0921	3.854297623	4.319991677	3.899081617	4.915656445	4.571855797	4.719613366	NA
PA0922	5.999812517	6.399614284	6.390799433	6.151580959	5.888932163	6.074635862	NA
PA0922.1	2.866575953	3.830669181	3.874524513	1.148823338	1.890320037	1.700894168	NA
PA0923	6.012759867	5.909270396	5.729727189	5.56615922	5.466004724	5.957859738	dinB
PA0924	5.374818371	5.31836976	5.167685303	5.079077926	5.439704868	5.578784892	NA
PA0925	3.769657809	4.461909365	4.253512352	5.478093408	4.704002579	4.626326824	NA
PA0926	4.284666776	4.800779609	4.955782204	5.270515425	5.122980794	4.817199331	NA
PA0927	5.40879902	5.295469358	5.570671202	5.253502314	5.183101786	5.298363082	ldhA
PA0928	7.267407158	7.334908595	7.417074851	7.20698077	7.148143016	7.186032581	gacS
PA0929	3.812598332	3.038029989	2.486071799	5.098262984	5.010059281	5.354193799	NA
PA0930	4.601094226	4.133354948	3.7176975	4.331775019	4.77183407	5.037817001	NA
PA0931	5.580122659	5.445657636	5.34796027	6.169831614	6.063939522	6.277759201	pirA
PA0932	6.602930106	6.844821688	7.445487706	7.496648057	7.251116485	7.03728415	cysM
PA0933	6.920080046	6.993497285	7.418137218	7.028469097	6.789049312	6.746592714	ygcA
PA0934	8.525190885	8.611946145	9.05967644	8.27114953	7.97091211	7.923382715	relA
PA0935	5.267792957	5.7643133	6.056098029	5.700276576	5.641091431	5.388021727	NA
PA0936	7.671891729	7.968120987	8.247847116	8.40544123	7.947770309	7.922805867	lpxO2
PA0937	6.541715679	6.852686868	7.391340478	6.885604903	6.746769509	6.595530973	NA
PA0938	7.643631547	7.860787994	8.646736417	8.898658569	8.969763794	9.035284203	NA
PA0939	3.613289523	3.215817108	4.092487409	4.784411911	4.626175439	5.050546746	NA
PA0940	4.780513354	3.812348998	4.734852221	4.941381258	5.232086879	5.024973934	NA
PA0941	5.307363023	4.669535076	5.6559968	5.454466349	5.776344845	5.336977663	NA
PA0942	5.636180363	5.637373801	6.080459313	6.917277754	7.122390372	6.850944534	NA
PA0943	7.111927224	7.236146231	7.811642554	8.616428888	8.016746545	7.899540779	NA
PA0944	5.389074366	5.537745203	5.912713483	6.342273266	5.785324304	5.935157538	purN
PA0945	6.493707908	6.514560416	7.202014514	7.49302865	7.190443762	7.190831971	purM
PA0946	7.334503816	7.45491402	7.931063388	7.324054622	6.977129927	6.933440385	NA
PA0947	4.966926478	5.295469358	5.799872013	5.883947585	5.389552664	5.734152788	NA
PA0948	4.639761735	4.819246358	4.93811633	5.39364828	5.232086879	5.100371383	NA
PA0949	6.156360412	6.106353091	6.472840641	6.530586982	6.286858955	6.087046218	wrbA
PA0950	5.322297888	5.480882866	5.783477575	6.484669391	6.112316059	5.95108651	NA
PA0951	5.847086708	6.143466264	6.392962395	5.976020198	5.894475667	6.171052193	NA
PA0952	8.679886131	9.415726493	9.063415755	7.846712872	7.98916194	8.001400404	NA
PA0953	4.581364756	4.82839184	5.142195329	5.415227454	5.151040577	5.183626886	NA
PA0954	2.244460454	2.417147914	2.118862825	2.428931257	2.31089572	3.150504816	NA
PA0955	5.662239603	5.808887912	6.379935714	6.598182574	6.226603425	6.163259089	NA
PA0956	8.537722168	8.717548545	9.502066225	9.444849902	9.146837213	9.035817793	proS
PA0957	4.222337643	4.496744741	4.272433213	4.531292974	4.471578569	4.489673361	NA
PA0958	9.943995188	10.95757718	10.53640963	10.88881055	10.66708204	10.44311561	oprD
PA0959	5.439260124	6.062458189	5.83211235	5.834466054	6.429240169	6.015266043	NA
PA0960	1.180330116	2.122242993	2.032706181	2.27558048	1.976476681	1.824629537	NA
PA0961	1.874703834	2.061488962	0.654194558	2.404478213	2.017699344	2.349050495	NA
PA0962	7.494037704	8.099050676	8.37966307	9.918020246	10.41213185	9.682014113	NA
PA0963	7.762283867	7.880706631	8.786977015	8.814159255	8.418939439	8.326766542	aspS
PA0964	7.365836303	7.520567973	8.449909564	8.208085014	7.831932012	7.714623063	pmpR
PA0965	4.908745407	5.153507207	5.396200769	4.945624482	4.842366814	4.67097859	ruvC
PA0966	4.601094226	5.101646088	5.316400058	5.143292232	5.127695488	4.958985524	ruvA
PA0967	6.974036867	7.04442122	7.371733901	7.184716516	6.796470599	6.725579032	ruvB
PA0968	4.86861222	5.036057747	5.612109156	6.028969078	5.84093201	5.855183305	NA
PA0969	7.084157199	7.284296846	7.842832852	8.272416905	7.842008247	7.69718847	tolQ
PA0970	4.754321499	5.185888255	5.750118978	6.168016903	5.673696096	5.677832261	tolR
PA0971	6.870137536	7.246417613	7.653743645	8.459111517	8.053137391	7.81875045	tolA
PA0972	7.985106494	8.580491035	9.145245934	9.121305001	8.574232383	8.375639804	tolB
PA0973	9.858209888	10.10099767	10.77484717	10.3715936	9.972632872	9.843725154	oprL
PA0974	7.657241979	7.838328773	8.399162906	8.405826256	8.136201796	8.029535607	NA
PA0975	5.89582418	6.139797616	6.495161262	6.400619706	5.797210633	5.937443902	NA
PA0976	6.047327985	6.866071069	6.984035734	6.857731257	6.446324915	6.416984172	NA
PA0976.1	6.783214525	7.504967284	7.758950545	7.209629538	6.875680339	6.621358128	NA
PA0977	2.930351863	3.173381842	2.976122653	3.096355918	3.399333685	3.651613265	NA
PA0978	4.620557524	4.674614993	4.62872387	4.325276382	4.130047069	5.160325787	NA
PA0979	3.67043343	3.516683588	3.811238268	3.98119672	3.504576845	4.014183345	NA
PA0980	2.711853358	2.682201488	2.032706181	2.041908134	2.343685655	2.009844409	NA
PA0981	4.888818363	4.855485501	4.920231452	5.157994984	4.904125837	4.994554538	NA
PA0982	5.366196661	5.854366699	5.812854733	5.532703923	5.491833714	5.712955786	NA
PA0983	5.369076293	5.31836976	5.615817886	5.043888498	5.236458686	4.903931657	NA
PA0984	4.672766002	4.855485501	4.852688711	4.485398209	4.557950195	4.275049914	NA
PA0985	5.869629277	6.702860958	6.099126607	5.780854092	5.556202533	6.365275115	pyoS5
PA0986	2.618138923	1.67207727	1.295740587	2.103969102	2.134738765	2.376271964	NA
PA0987	3.995160159	3.927471614	3.572580792	3.616262535	3.561439182	4.25319048	NA
PA0988	5.037406317	5.1929864	5.670334261	5.492666209	5.300494124	5.198954468	NA
PA0989	4.095937929	4.198287184	4.13445968	4.425897197	4.578758658	4.372897237	NA
PA0990	5.051815376	5.094082794	4.714241942	5.492666209	5.275219988	5.210344225	NA
PA0991	4.190133291	4.714622965	4.621363165	4.784411911	4.529730322	4.470855333	NA
PA0992	5.648083855	6.06825992	6.077772729	5.362249978	5.169448419	5.152474366	cupC1
PA0993	2.88278618	2.779717993	2.668549851	2.567536495	2.738316944	2.929425727	cupC2
PA0994	5.796645036	5.863292915	5.822515674	5.992520107	5.869360418	6.125655855	cupC3
PA0995	6.108915783	6.249399709	6.540744705	6.830456178	6.857346724	6.485773129	ogt
PA0996	7.935460476	7.846792007	8.950835503	11.1538463	9.745523948	9.379113262	pqsA
PA0997	7.996324656	7.736952837	8.966896031	10.43559324	9.409895811	8.952076255	pqsB
PA0998	7.721180246	7.682516727	9.091988236	10.21232848	9.342545435	8.86527581	pqsC
PA0999	8.469594525	8.420364627	9.36912691	10.03140401	9.614151604	9.222933985	pqsD
PA1000	7.681190098	7.628565912	8.29139904	8.641820976	8.341404313	7.945701727	pqsE
PA1001	8.078230562	8.03432982	8.595535663	8.647692891	8.562092428	8.307451304	phnA
PA1002	5.18524003	5.391152706	5.512175553	5.201225036	5.443491471	5.243983716	phnB
PA1003	7.56041725	7.887832419	7.867152921	7.625879432	7.721651644	7.568864373	mvfR
PA1004	7.062083711	7.186332914	7.320383048	7.184716516	7.293692648	7.020128154	nadA
PA1005	7.210746458	7.149407991	7.645603025	7.124232668	6.927972579	6.911510998	NA
PA1006	3.829422954	3.969413377	4.545613745	4.618921881	4.592466077	4.550684357	NA
PA1007	5.366196661	5.234857151	5.600925418	5.614931021	5.409048839	5.602031237	NA
PA1008	7.019648445	7.008662404	7.322654115	7.397912597	6.942762685	6.781373654	bcp
PA1009	6.105466421	6.317558117	6.901362558	6.502060199	6.100373151	5.833250019	NA
PA1010	7.791019442	7.703171716	7.879546619	7.756606546	7.52482395	7.434491339	dapA
PA1011	7.39650275	7.401530469	7.902501678	8.02170234	7.648081844	7.540568027	NA
PA1012	5.582605784	5.794959936	6.257078967	6.214473017	5.869360418	5.862420921	NA
PA1013	7.139172791	7.345299241	7.785537097	7.627861156	7.436383417	7.195615447	purC
PA1013.1	3.358972335	3.839742765	3.981881922	3.517107068	3.302580452	3.069433205	NA
PA1014	5.755422373	5.992989025	6.29689613	6.887811703	6.496397764	6.356758591	NA
PA1015	5.178689758	5.238292141	4.877617108	6.018936388	6.254892469	6.036751102	NA
PA1016	5.633787834	5.752350587	4.908183824	5.656941488	6.085909922	5.773076778	NA
PA1017	5.080208814	4.607138539	3.477943918	3.997637867	4.659115113	4.861217171	pauA
PA1018	3.829422954	3.398847097	2.419729304	2.653054566	2.879179479	3.559617481	NA
PA1019	4.102873976	4.148038994	3.210010713	3.887260319	4.082271345	4.185551763	mucK
PA1020	4.682058756	3.918934932	4.038244365	3.322016053	3.884760512	4.185551763	NA
PA1021	3.502258211	2.835213106	2.239157059	1.556481307	2.738316944	2.480295029	NA
PA1022	5.135372334	5.004129582	5.013153384	4.536928509	5.337594041	4.908600577	NA
PA1023	5.669265729	5.241718972	5.062906419	5.120953282	5.624508547	5.340437365	NA
PA1024	5.417170581	4.547469713	4.049257357	3.887260319	4.441599412	4.477155321	NA
PA1025	4.714119965	4.169788577	3.745047988	3.709039176	4.486337726	4.812224516	NA
PA1026	3.97261759	4.034082805	3.359066522	6.657588292	6.088330552	5.939726647	NA
PA1027	5.40879902	5.403444111	5.207555061	6.997126907	6.417736892	6.133654184	NA
PA1028	4.741045071	4.569454063	4.345728723	5.01187176	4.968614563	4.856392099	NA
PA1029	4.32081134	5.032105155	4.59153895	6.700904244	6.815589162	6.474796048	NA
PA1030	5.10460279	5.634769658	5.279465047	6.569599945	6.72359939	6.656479021	NA
PA1030.1	2.578879493	2.661881503	2.350188371	2.753282014	2.92323466	3.559617481	NA
PA1031	5.539800173	5.737863151	5.863647923	5.868386779	5.826504939	6.151489927	NA
PA1032	7.076249594	7.099286816	7.494657792	7.015408398	6.84880583	6.91499577	quiP
PA1033	6.430326999	6.555064679	7.188380697	6.487582456	6.233181073	6.017429004	NA
PA1034	5.27087564	5.852126489	6.050628089	5.825284193	5.559695743	4.967960328	NA
PA1035	4.741045071	5.043930591	5.255891074	6.164380619	5.980391731	6.051602505	NA
PA1036	5.316342482	5.282218334	5.068330091	5.973944378	5.990780219	5.613515437	NA
PA1037	3.716383016	3.918934932	3.46154948	4.407557606	4.247330591	4.200859016	NA
PA1038	4.332661058	4.088384189	4.482013582	4.382736434	4.45666686	4.393028193	NA
PA1039	5.233441453	5.427717156	5.484044118	5.283982921	5.174013913	5.187474075	NA
PA1040	5.735476962	5.663159922	5.426080136	5.204769743	4.865131705	4.817199331	NA
PA1041	7.586013117	8.156006561	7.685854412	7.788846883	9.059782562	8.743166077	NA
PA1042	2.08547093	2.798454556	2.61025121	3.434980302	3.234274438	3.448586169	NA
PA1043	4.418561131	4.27387421	4.281801396	5.086782591	4.741396337	4.538686824	NA
PA1044	3.583845745	3.493873705	3.689818468	4.152498996	3.873576773	3.839376122	NA
PA1045	6.210345096	6.12688338	6.384291023	6.335821852	6.350760181	6.392194987	NA
PA1046	5.933273285	5.8158018	5.783477575	5.29732586	5.583914214	5.762799299	NA
PA1047	5.807300143	6.044911682	6.028538547	6.49917625	5.913711885	5.980210224	NA
PA1048	9.045191574	9.514648944	9.793438921	7.49157834	7.659522136	7.571074835	NA
PA1049	7.090277733	7.513497657	7.740383871	8.273261204	8.602873492	8.006853803	pdxH
PA1050	4.32081134	4.585725232	4.522091022	4.803240173	5.253814625	4.958985524	NA
PA1051	5.397560832	5.705965532	5.763555117	6.060612733	5.262414919	5.543197599	NA
PA1052	4.053606431	3.977657371	3.323221323	3.398299638	4.139415252	3.166186438	NA
PA1053	7.596494281	8.047606249	8.03789885	8.563228139	8.62929568	7.704590373	NA
PA1054	7.427221831	7.265060627	7.494657792	7.202555322	6.830125255	6.895136496	NA
PA1055	4.653998972	4.694757659	4.781827838	4.553704222	4.626175439	4.458172218	NA
PA1056	6.634386338	6.23743416	6.266547057	5.39364828	5.590759755	5.384674405	NA
PA1057	6.032873812	5.858836711	6.294584118	5.609592643	5.405170625	5.494339764	NA
PA1058	4.241320746	3.952782702	4.165156477	3.494115426	3.490004043	3.001127192	NA
PA1059	4.499632742	4.628238659	4.996180305	4.238017067	4.255969509	4.162281984	NA
PA1060	5.744375649	5.454544903	5.835297109	4.8310297	5.020237066	5.024973934	NA
PA1061	7.263543484	6.594462755	7.23494305	6.720846783	6.81704938	6.372052321	NA
PA1062	6.148001785	5.518097302	6.008928798	5.253502314	5.416774132	5.347331978	NA
PA1063	3.437889392	3.539138438	3.993331943	4.005788708	3.629503456	3.461353465	NA
PA1064	5.5701472	5.804260178	6.06426425	6.50924495	6.348742425	6.082921283	NA
PA1065	3.651635835	3.918934932	3.9703403	4.461891456	5.045371762	4.603471771	NA
PA1066	4.561361731	4.103530733	4.195213711	4.906978554	5.094364417	5.003311439	NA
PA1067	3.613289523	3.550236147	2.880703088	3.44700283	3.490004043	3.748547144	NA
PA1068	6.211949874	6.497461608	6.446008629	6.705915782	6.088330552	6.230062459	NA
PA1069	6.944417584	7.166637112	7.262412411	7.263309353	6.616983606	6.598423595	NA
PA1070	4.407399025	4.748742344	4.827321991	5.489763401	5.811932138	5.666850705	braG
PA1071	4.456962125	4.908192551	4.902122071	5.685130032	6.071300227	5.860012415	braF
PA1072	4.943934835	5.160766065	5.14732948	6.160735146	6.284749752	6.254107933	braE
PA1073	5.258505189	5.160766065	5.05746228	5.712778345	5.902751187	6.068390419	braD
PA1074	8.669411743	8.927072583	8.901932231	9.27399956	9.619182438	9.424440504	braC
PA1075	4.401785418	4.743917272	4.93811633	5.01187176	4.968614563	4.708946441	NA
PA1076	7.206727806	8.165960902	8.549739547	9.527317267	10.20926255	9.692712112	NA
PA1077	6.59434261	7.301639125	7.553853584	5.9801629	5.888932163	5.850337978	flgB
PA1078	6.695313087	7.191658155	7.569237349	5.890565464	5.95938761	5.982426346	flgC
PA1079	7.70816251	8.179871911	8.252023656	7.014398814	6.960048639	6.976323801	flgD
PA1080	10.18855499	10.50874997	10.17610902	9.054118235	9.215158329	9.152351348	flgE
PA1081	6.723713513	7.131047005	7.345170296	5.881734862	6.00366151	5.728882663	flgF
PA1082	9.636553838	9.882559981	10.05105618	9.130885616	8.932863361	8.59498796	flgG
PA1083	7.742433746	8.114553572	8.138010335	7.0843793	6.81119962	6.681246926	flgH
PA1084	8.70830464	8.718471181	8.813460441	7.281886894	7.258658597	7.079302265	flgI
PA1085	8.908869089	8.86870537	8.816686595	7.091098451	6.867247611	6.709615439	flgJ
PA1086	10.14238481	10.33375502	10.3347299	9.058532775	8.745044599	8.576402846	flgK
PA1087	9.176944831	9.405832601	9.294728727	8.513717318	8.293954837	8.15616004	flgL
PA1088	7.009533906	7.498536241	7.267136754	6.147902958	6.01388437	5.88391843	NA
PA1089	6.519856245	7.106822948	6.892217076	5.766534421	5.535063766	5.525069255	NA
PA1090	5.48244973	5.91357374	5.563007466	4.691460429	4.678523859	4.692796701	NA
PA1091	8.589875343	8.98470461	8.875491661	7.695560341	7.741780799	7.637268417	fgtA
PA1092	14.16317788	14.45037135	14.25408416	14.27470131	14.33892481	14.02470935	fliC
PA1093	9.268275061	9.581759116	9.428849858	8.83059958	9.034272249	8.754880818	NA
PA1094	10.96142153	11.24051515	11.29433102	10.7614662	10.95951158	10.63581726	fliD
PA1095	8.55836875	9.190439522	8.941999267	9.644678365	9.443609642	9.00916527	NA
PA1096	7.437546505	8.283673607	7.907049184	8.484487129	8.169734186	7.847605312	NA
PA1097	8.697462621	8.836488511	8.990299383	8.799582036	8.485190089	8.273014604	fleQ
PA1098	8.753908455	8.732240379	8.591303504	8.095640118	7.818872576	7.636565006	fleS
PA1099	8.107838743	8.100466934	8.153402649	7.875354314	7.497764168	6.974098278	fleR
PA1100	6.704462195	7.033588646	7.428718087	7.125168268	6.923912458	6.53038026	fliE
PA1101	8.180125173	8.470879898	8.714025694	8.316906992	7.841290845	7.726570916	fliF
PA1102	8.131349849	8.29732306	8.657571918	8.070603567	7.623257112	7.33741058	fliG
PA1103	6.790751009	7.120847961	7.355189052	6.67685877	6.261342681	6.254107933	NA
PA1104	6.043727995	6.367035915	6.44809044	6.171644045	5.814858498	5.835703583	fliI
PA1105	2.578879493	3.29711721	3.14988972	3.347894685	2.467865066	3.435704878	fliJ
PA1106	5.214353698	5.21058046	5.417606132	4.919975894	4.578758658	4.817199331	NA
PA1107	5.832555844	5.966309693	6.050628089	5.055713933	5.357800184	5.503627533	NA
PA1108	3.437889392	2.441193388	2.200162927	1.64263795	2.437807832	3.166186438	NA
PA1109	4.997022903	4.383417057	4.423966297	4.06938887	3.642739284	3.727562119	NA
PA1110	5.230277646	4.938071919	5.100450788	4.370163849	4.101571901	4.162281984	NA
PA1111	3.651635835	3.29711721	2.61025121	4.0615905	4.002378544	3.799711904	NA
PA1112	6.64867646	6.520215279	6.584931895	6.679408828	6.500038637	6.632690106	NA
PA1112.1	6.544265737	7.094556664	7.66273523	6.8166228	6.977129927	6.595530973	NA
PA1113	5.516613504	5.258732082	5.222226663	5.390539022	5.227701784	5.364425721	NA
PA1114	3.523091714	3.038029989	1.892981417	4.542542116	3.399333685	3.212233806	NA
PA1115	6.534038348	6.598477679	6.521102536	7.086302253	6.641915592	6.648127651	NA
PA1116	4.525674875	4.485226156	4.852688711	5.442506114	5.266695916	5.273240892	NA
PA1117	4.332661058	4.176966179	4.498178402	5.509961462	5.055304297	5.016347929	NA
PA1118	5.47978793	5.652900714	5.844809418	5.813724075	6.01388437	5.749848628	NA
PA1119	5.417170581	5.769070749	6.061547309	6.081972	6.036624342	5.969078263	yfiB
PA1120	4.663413003	4.873269332	4.59153895	4.602891772	4.920520275	5.164235532	tpbB
PA1121	4.904781956	4.895195211	4.871425274	4.8310297	5.22330332	5.305461227	yfiR
PA1122	6.622368817	6.553686747	6.713376757	6.775500858	6.99271976	6.858203392	NA
PA1123	4.284666776	5.109169939	5.539768922	6.157080438	6.029084107	5.647429517	NA
PA1124	6.996557442	6.995528534	7.29862771	6.486126658	6.565788582	6.393860917	dgt
PA1125	5.692442051	5.101646088	5.001860214	3.718988836	4.062709078	3.70626734	NA
PA1126	3.707309433	3.830669181	3.886855315	4.210070526	4.148722994	4.106480192	NA
PA1127	4.424109965	4.169788577	4.015962917	5.649157144	5.86089056	5.891013666	NA
PA1128	3.987685038	3.830669181	3.541719829	4.298985084	3.906871213	3.769231298	NA
PA1129	3.918606655	3.215817108	3.286462773	3.398299638	3.216680378	3.300140895	NA
PA1130	7.864281711	7.225801197	7.419198804	5.590751209	5.993365695	5.893371012	rhlC
PA1131	6.558211053	5.822682711	6.474884118	4.467804149	4.931347305	4.792151913	NA
PA1132	5.220744385	5.523738345	5.612109156	5.959329397	5.495486109	5.446982283	NA
PA1133	3.238174191	2.741498671	2.385377799	2.791501336	2.944767821	2.402989303	NA
PA1134	2.976399231	2.417147914	2.160085488	3.930718275	4.157971071	4.352481401	NA
PA1135	6.15302277	6.087432229	6.006105519	6.946154008	7.394940429	6.93687265	NA
PA1136	5.162182769	5.0161856	5.089823152	6.951438611	6.152197974	5.962357622	NA
PA1137	5.360420097	5.421687074	4.801501257	9.946617184	9.318519132	8.86407444	NA
PA1138	3.72539989	3.31023271	2.724583886	3.458925997	3.198869102	3.474008766	NA
PA1139	4.741045071	4.280553366	4.038244365	4.640022002	4.557950195	3.789623087	NA
PA1140	5.058966295	5.265481545	5.484044118	5.870620053	5.245162754	5.273240892	NA
PA1141	4.350255118	4.198287184	3.899081617	3.947741423	4.032859151	4.098329351	NA
PA1142	4.418561131	4.541920879	4.896034741	4.491215535	4.418699009	4.162281984	NA
PA1143	2.364754687	2.030124791	-0.082771036	0.488309804	2.242991655	1.061069732	NA
PA1144	4.278553652	4.065361971	3.286462773	3.896057267	3.78084156	3.75892629	NA
PA1145	5.000741191	4.877681247	5.356852101	5.139593012	5.040379733	5.30191652	NA
PA1146	3.942002223	3.726901295	2.999023055	2.610929091	2.965984307	3.08601609	NA
PA1147	4.672766002	4.049807157	3.526038206	3.833321512	4.042877907	4.267800175	NA
PA1148	5.14883983	4.823826346	4.482013582	5.646553	5.174013913	5.179769411	toxA
PA1149	4.440629554	4.547469713	3.703825326	2.733785838	3.180835179	2.929425727	NA
PA1150	7.265090196	7.596806152	7.522585011	7.380779175	7.741011772	8.316263028	pys2
PA1151	7.692729412	7.774108408	8.00928132	8.528997236	9.003501202	8.623667151	imm2
PA1152	5.28923468	5.164381844	5.589654306	5.399846764	4.915076136	5.016347929	NA
PA1153	3.829422954	3.656756471	2.804754234	2.791501336	3.047861314	2.711620575	NA
PA1154	4.247593343	3.866626059	3.946976307	4.210070526	3.928648156	4.359318831	NA
PA1155	8.1402267	8.279511784	8.797628795	8.374694744	8.645002012	8.286529411	nrdB
PA1156	9.815833889	9.751674728	10.61934392	9.901459985	9.936814455	9.837158414	nrdA
PA1157	4.396149884	4.485226156	4.432403134	5.489763401	5.094364417	5.388021727	NA
PA1158	5.000741191	4.823826346	4.498178402	4.731330187	4.710302567	5.100371383	NA
PA1159	4.601094226	5.353637395	5.980444259	7.141906135	6.661555533	6.466903824	NA
PA1160	4.974509649	4.704724504	3.911205176	4.02996852	4.371777962	3.970195332	NA
PA1161	3.910723056	3.625617959	3.632390188	3.41063044	3.460409261	3.498991122	rrmA
PA1162	5.889821279	5.562619872	5.539768922	5.929647629	5.764284628	5.991256948	dapE
PA1163	6.369795304	6.06825992	5.663183341	5.150662337	5.473431742	5.810978127	ndvB
PA1164	5.952599696	5.801940732	5.739959112	5.892764694	5.634481133	5.755042855	NA
PA1165	2.89881629	1.998063582	2.239157059	2.93499293	2.242991655	2.910929383	pcpS
PA1166	4.732125753	4.855485501	4.583985556	5.090619548	5.25812118	5.357612509	NA
PA1167	5.544902548	5.7643133	5.4921378	5.754491821	5.68012953	5.762799299	NA
PA1168	2.637375142	3.969413377	2.952852873	4.655647011	4.76579768	4.990156074	NA
PA1169	5.485106628	5.655472363	5.316400058	5.680045639	5.869360418	6.09730725	NA
PA1170	4.510106073	4.819246358	4.498178402	5.936059618	5.791279709	5.98905436	NA
PA1171	6.555685547	6.950166754	7.081130177	6.757511908	6.496397764	6.463734805	NA
PA1172	5.652817888	5.932781502	5.600925418	4.536928509	4.830848229	4.67097859	napC
PA1173	4.797714095	4.855485501	4.914220214	3.658234805	4.306744077	3.961234465	napB
PA1174	8.465900471	8.614922139	8.365414115	7.054241044	7.637376866	7.183145265	napA
PA1175	3.716383016	4.800779609	4.243958045	2.733785838	3.067624569	2.321305505	napD
PA1176	3.786987688	3.5721787	3.065620804	1.02596659	1.482662068	1.467694992	napF
PA1177	4.835681945	5.203568563	5.079116646	3.833321512	4.72903913	4.597700983	napE
PA1178	8.929986269	8.169113843	7.895653429	10.36180353	10.03764239	9.65500365	oprH
PA1179	6.622368817	6.228826169	6.230716696	7.732251546	7.342165161	7.127158923	phoP
PA1180	5.40879902	5.217558442	4.896034741	6.058655209	5.72748701	5.742022053	phoQ
PA1181	6.910228898	6.959562052	6.735704626	6.245780467	6.576173954	6.639727656	NA
PA1182	4.38481234	4.133354948	4.103095509	4.013893758	4.212248132	3.996748752	NA
PA1183	10.26446204	10.11110334	10.91746376	9.051659864	8.286595473	8.351838727	dctA
PA1184	5.283140922	5.004129582	4.561085153	4.711533032	4.716575164	4.836928802	NA
PA1185	3.661065248	3.447142654	2.778522693	3.573032483	3.602661844	3.738092786	NA
PA1186	3.160521635	2.923209587	2.350188371	2.404478213	2.944767821	2.711620575	NA
PA1187	4.591263217	4.485226156	4.423966297	5.120953282	4.710302567	4.894548241	NA
PA1188	5.557580091	4.938071919	4.490118632	4.911324024	4.842366814	4.56258294	NA
PA1189	3.481119444	3.56124914	3.394042661	3.758115168	3.460409261	4.014183345	NA
PA1190	5.004449921	4.607138539	4.788415498	5.950911021	6.745236358	6.244907041	NA
PA1191	5.128591146	5.469236425	5.484044118	4.902619955	5.118250642	4.899247578	NA
PA1192	6.103738642	6.262954195	7.070358723	6.661463035	6.622004592	6.418621737	NA
PA1193	4.83983957	4.628238659	5.142195329	5.094446328	4.836619017	5.016347929	NA
PA1194	4.745484136	5.039999539	4.124080534	3.76773317	4.355792258	4.568495633	NA
PA1195	4.985810191	6.190328686	5.095146756	3.98119672	4.632823815	4.851550836	NA
PA1196	5.952599696	6.707825075	6.683647444	6.839605286	8.113207804	7.321743149	NA
PA1197	5.128591146	5.665713365	5.739959112	5.773712023	6.830125255	6.408768346	NA
PA1198	7.524706732	7.967603706	8.788620878	8.179096349	8.034429175	7.840903592	NA
PA1199	8.327673822	8.742859633	8.510433318	6.599529628	6.503670344	6.458968188	NA
PA1200	6.267021256	6.816376464	6.429245099	4.711533032	4.592466077	5.054765156	NA
PA1201	5.592495763	5.637373801	5.698588677	5.117196261	5.205574126	5.156405418	NA
PA1202	7.370873149	6.785012293	7.324921612	7.359469835	7.766931429	7.648476592	NA
PA1203	4.723150949	4.198287184	4.195213711	3.95617826	3.960709365	3.849124099	NA
PA1204	6.326007571	5.966309693	6.254702203	5.752071191	5.921878106	5.596254672	NA
PA1205	6.775638464	6.413354341	6.534880083	5.776096643	5.919161165	5.720941203	NA
PA1206	4.767476864	4.9960359	5.334518915	5.157994984	4.979087894	4.976879646	NA
PA1207	6.841395596	6.810619493	7.167053512	6.598182574	6.581338739	6.549937427	kefB
PA1208	5.537242203	5.196522419	5.212462192	4.979128339	5.11350493	5.354193799	NA
PA1209	5.549986941	4.991971968	5.013153384	4.021953527	4.355792258	4.223519613	NA
PA1210	5.21755258	4.125956496	6.014558834	3.939254957	4.176291254	3.868424655	NA
PA1211	2.89881629	2.76073489	1.738258823	0.891665498	1.750595273	2.044195914	NA
PA1212	4.157193617	3.93595808	3.304959117	3.573032483	3.804590163	4.544698062	NA
PA1213	3.613289523	2.853247029	1.941075706	2.27558048	3.519003915	3.181699438	NA
PA1214	3.335608342	2.973541263	1.843228382	2.452976731	3.351768001	3.474008766	NA
PA1215	4.002596748	3.784424996	2.778522693	3.081007953	4.212248132	4.005492385	NA
PA1216	4.260057309	4.502469728	3.304959117	4.272205753	5.477130962	5.03354867	NA
PA1217	4.970723046	4.772628569	4.529974621	4.954073671	5.80606155	5.602031237	NA
PA1218	3.862494776	3.774995583	2.385377799	4.17435843	5.227701784	5.100371383	NA
PA1219	2.08547093	0.56672427	-0.082771036	1.206538836	2.017699344	2.009844409	NA
PA1220	3.491727543	3.022176038	1.56492722	2.073272305	2.856636911	2.853973498	NA
PA1221	4.959303237	4.601814935	3.661390059	4.224111465	4.836619017	4.97242688	NA
PA1222	5.592495763	5.433722139	5.854259419	6.054732174	5.846662683	5.593357693	NA
PA1223	4.97828634	4.408026524	4.309546386	5.157994984	4.979087894	4.931721185	NA
PA1224	3.894825429	3.656756471	3.675674285	4.272205753	3.939414587	4.200859016	NA
PA1225	2.976399231	1.965273647	1.502191464	2.248359011	2.27734316	2.505169697	NA
PA1226	4.677419861	4.26042241	4.205095222	3.842452524	3.939414587	3.934012996	NA
PA1227	4.109776836	3.505323725	3.689818468	3.295664726	3.547432324	3.197047402	NA
PA1228	1.702751151	1.076919002	0.964534678	1.909152925	1.750595273	1.416164691	NA
PA1229	4.260057309	3.961122003	2.778522693	4.292336708	4.29001699	4.489673361	NA
PA1230	0.953559254	1.355220165	0.654194558	0.819515712	1.153354443	0.492785973	NA
PA1231	2.83359863	2.030124791	1.367890373	1.762932184	1.845232148	2.77435633	NA
PA1232	3.878750667	3.45896809	2.639694988	2.673664846	3.007503576	3.227262015	NA
PA1233	3.980170984	3.114787188	3.811238268	2.900435708	2.017699344	3.166186438	NA
PA1234	4.235020758	4.319991677	4.354634276	4.18157192	3.98169439	4.114585242	NA
PA1235	4.489082822	4.574898202	4.398355653	3.833321512	3.792764728	3.979100886	NA
PA1236	3.97261759	3.707205494	3.021565623	3.049813332	3.707156012	3.769231298	NA
PA1237	2.193386269	1.630854608	-0.082771036	-1.006454888	-0.044584935	0.38969248	NA
PA1238	3.021022222	2.316746017	0.533900324	0.960378248	2.134738765	1.938585726	NA
PA1239	3.716383016	2.871058305	2.639694988	2.917817786	3.027823561	3.150504816	NA
PA1240	4.150514462	3.583026082	3.428190883	2.791501336	2.738316944	3.001127192	NA
PA1241	4.827330575	5.055659883	5.131871885	5.04784109	4.203342579	4.580248814	NA
PA1242	4.801982426	4.426211997	3.798240927	4.531292974	4.500947421	4.761509451	NA
PA1243	5.919589083	5.838611683	5.574487858	6.261183052	6.204458784	6.255941091	NA
PA1244	6.716948225	7.145754441	7.161989198	8.24384353	8.494801988	8.51725698	NA
PA1245	8.488255352	8.51544545	8.72265041	8.334406752	7.478515728	7.405055905	NA
PA1246	7.760640082	7.407645212	7.464123424	5.66982278	5.178565006	5.503627533	aprD
PA1247	7.769930196	7.511369788	7.45379998	5.863909832	5.993365695	6.047374825	aprE
PA1248	7.740211223	7.586062271	7.568280655	6.072302426	6.235366975	6.047374825	aprF
PA1249	10.71408458	11.13326847	11.27723469	11.60043397	11.39484876	11.12975429	aprA
PA1250	6.068741291	6.025161955	5.866763897	5.031965331	5.160273857	4.836928802	aprI
PA1251	5.340018009	5.090286226	4.336767855	4.137739839	4.167160242	4.597700983	NA
PA1252	4.736592305	4.552997287	4.449130221	3.98119672	4.355792258	4.223519613	NA
PA1253	3.829422954	3.283881383	2.200162927	2.428931257	3.067624569	2.668227979	NA
PA1254	3.67043343	3.374079192	2.724583886	2.653054566	3.547432324	3.779463221	NA
PA1255	3.707309433	3.257039771	1.68276371	3.033959381	2.944767821	3.118620755	NA
PA1256	3.573896085	3.336111342	2.277124909	3.44700283	3.533288141	3.738092786	NA
PA1257	3.120069591	2.682201488	2.314119116	2.810237899	2.407111035	2.910929383	NA
PA1258	2.538521755	2.555753152	1.625048212	1.262033948	2.017699344	2.429220844	NA
PA1259	3.679741173	2.835213106	2.239157059	2.52279818	2.986893297	2.965721856	NA
PA1260	3.603541547	4.155325348	2.518133008	4.285657553	4.522588253	4.412882107	NA
PA1261	4.596187096	4.68472148	3.911205176	3.878409401	3.642739284	3.716954019	NA
PA1262	3.661065248	3.257039771	1.941075706	2.103969102	2.207802227	2.142599618	NA
PA1263	4.912697999	4.246844004	4.833705608	5.10965274	4.536837208	4.458172218	NA
PA1264	3.404594952	3.069224611	2.385377799	2.733785838	2.879179479	2.376271964	NA
PA1265	2.538521755	1.194755493	0.654194558	1.464850831	1.225504229	1.467694992	NA
PA1266	1.627789093	0.56672427	0.258265882	0.05767545	0.39151418	-0.905763404	NA
PA1267	1.808361339	1.303689864	0.654194558	0.05767545	0.822148534	1.189393829	NA
PA1268	3.186872962	2.441193388	1.139621385	2.220614021	1.595872679	2.173963789	NA
PA1269	4.924491212	5.063426766	5.231925489	5.197671598	5.146401682	5.029267672	NA
PA1270	3.854297623	3.857720505	3.108370451	3.709039176	3.460409261	4.162281984	NA
PA1271	5.678580984	5.730564509	5.6559968	6.230211665	6.193257679	6.322180661	NA
PA1272	3.957391116	4.30040728	4.081800731	4.966655394	4.825054266	4.766661938	cobO
PA1273	4.296815859	3.539138438	3.376660582	3.517107068	3.047861314	3.314285077	cobB
PA1274	2.538521755	1.751148841	1.502191464	2.302297818	1.976476681	1.416164691	NA
PA1275	2.11321592	1.826110899	0.533900324	1.088702345	0.822148534	1.612084901	cobD
PA1276	2.618138923	2.441193388	1.791698082	1.206538836	1.845232148	1.863623668	cobC
PA1277	4.478455186	4.29381962	3.286462773	2.985324605	3.251656517	3.498991122	cobQ
PA1278	1.738820405	2.511014838	2.239157059	2.220614021	2.407111035	2.204660586	cobP
PA1279	3.186872962	3.14438197	2.076427559	1.683860613	2.27734316	1.416164691	cobU
PA1280	2.454252838	1.897369582	1.56492722	1.367003508	2.242991655	0.920207197	NA
PA1281	2.866575953	2.180541634	0.533900324	-0.217958993	1.07740559	1.061069732	cobV
PA1282	3.323782906	2.923209587	1.68276371	1.837894242	2.713442275	2.690087413	NA
PA1283	4.435144015	4.339313774	4.755172206	4.292336708	4.909611376	4.238431323	NA
PA1284	5.27395175	4.832942932	4.908183824	5.165290549	5.196627151	5.198954468	NA
PA1285	3.311859739	3.114787188	3.526038206	3.126570531	3.319163336	3.118620755	NA
PA1286	3.593727257	2.8169509	1.987618292	1.762932184	2.688131186	2.89219282	NA
PA1287	7.262769506	7.104942602	7.310118771	7.164835656	6.830125255	6.740058757	NA
PA1288	7.606899848	8.095267176	8.465408675	10.17644729	9.377108657	9.171659261	NA
PA1289	4.002596748	4.358380506	3.745047988	3.939254957	3.490004043	3.934012996	NA
PA1290	3.769657809	3.636072317	3.526038206	6.099215572	5.846662683	5.710284127	NA
PA1291	4.095937929	4.095977338	3.557232828	4.045866147	4.072523368	4.372897237	NA
PA1292	7.301722347	7.453436984	7.440268109	7.601211679	7.423020615	7.267345854	NA
PA1293	5.516613504	5.737863151	6.42078972	6.374104564	6.184233756	6.377114414	NA
PA1294	5.292271933	4.987896556	5.029929096	5.929647629	5.477130962	5.414524333	rnd
PA1295	3.147163252	3.493873705	3.376660582	4.602891772	3.816319456	3.987951803	NA
PA1296	7.053158876	7.096450586	7.376114003	6.61159685	6.390533755	6.254107933	NA
PA1297	5.374818371	5.21058046	5.255891074	6.534817763	6.350760181	6.400505465	NA
PA1298	2.782674695	2.722002496	2.580193976	3.347894685	3.007503576	3.102410528	NA
PA1299	3.846053629	4.034082805	4.291109138	5.007819243	5.03537037	5.191311032	NA
PA1300	2.475786	1.965273647	1.56492722	4.701531639	5.742933572	6.182663484	NA
PA1301	4.102873976	3.283881383	2.724583886	4.92428245	5.87217269	6.194182068	NA
PA1302	5.383388861	5.311863796	4.865206751	5.69776317	6.396406335	6.583902134	NA
PA1303	3.752117228	3.666988394	3.477943918	3.52846693	3.367798111	3.474008766	NA
PA1304	6.779972512	6.491716672	6.925470817	6.497732111	6.261342681	6.348191493	NA
PA1305	5.807300143	6.204446916	6.851902716	6.397525452	5.96202991	5.948821682	NA
PA1306	6.654589152	6.387290066	6.171470251	5.105866137	5.010059281	4.67097859	NA
PA1307	7.071837679	7.106822948	7.457938226	6.67685877	6.728263279	6.402161832	NA
PA1308	6.364033159	6.344900982	6.878389222	6.062567604	5.943431374	5.876788127	NA
PA1309	5.340018009	5.109169939	5.227084226	5.246640494	5.287912402	5.16813471	NA
PA1310	4.610858697	4.148038994	4.027146656	4.613598277	4.529730322	4.591907019	phnW
PA1311	4.367637196	3.961122003	4.015962917	4.419809867	4.46414198	4.310762011	phnX
PA1312	5.152187152	4.814651784	4.498178402	4.536928509	3.792764728	4.014183345	NA
PA1313	3.862494776	3.423196959	2.724583886	2.589395929	3.251656517	3.673723967	NA
PA1314	3.275487349	3.229689283	3.210010713	3.939254957	4.062709078	3.952217592	NA
PA1315	3.67043343	4.065361971	3.811238268	4.312190623	4.51541065	4.260513821	NA
PA1316	5.715251934	5.632160805	5.516149922	4.853785614	5.146401682	5.243983716	NA
PA1317	4.810481391	4.643863668	4.926217747	4.821825873	4.909611376	5.459763718	cyoA
PA1318	5.775095792	5.639973252	5.960165079	6.060612733	6.126518258	6.505940162	cyoB
PA1319	4.401785418	4.155325348	4.354634276	4.092534207	4.022770333	4.68192889	cyoC
PA1320	2.244460454	2.290514476	2.778522693	1.977056989	2.375746864	2.910929383	cyoD
PA1321	5.131985724	4.267163988	3.798240927	3.668539814	4.072523368	4.56258294	cyoE
PA1322	5.455608118	5.391152706	4.840061103	4.991494373	5.275219988	5.528106509	NA
PA1323	7.314476365	7.57659529	6.869096468	7.925625616	7.769196256	7.628097219	NA
PA1324	6.760365936	7.437836113	7.384834514	8.527228793	8.2438062	8.227962636	NA
PA1324.1	0.042826592	1.897369582	1.738258823	1.977056989	2.057776783	2.044195914	NA
PA1325	3.437889392	3.5279547	3.04376137	3.033959381	3.027823561	3.134650865	NA
PA1326	5.737706785	4.734218445	4.961623083	4.736237317	4.76579768	4.87081917	ilvA2
PA1327	6.939582811	7.031610319	6.818498141	6.588717812	7.235912934	7.096795928	NA
PA1328	5.242891454	4.895195211	4.768561583	4.351097117	4.273093687	4.21600556	NA
PA1329	1.32970774	-0.085352426	0.258265882	-0.073569084	0.39151418	0.844258343	NA
PA1330	3.870645617	3.918934932	3.444966596	4.06938887	3.917800773	4.177836798	NA
PA1331	6.372667769	6.387290066	6.540744705	6.380387405	6.252735974	6.043134719	NA
PA1332	5.948755071	5.578967866	5.684530636	5.239745881	5.451034992	5.291229841	NA
PA1333	4.48377879	4.753551332	4.788415498	4.793856757	4.958064644	5.079819824	NA
PA1334	4.183605248	3.31023271	2.453281864	2.882841648	3.162572973	3.606348532	NA
PA1335	6.580743841	5.757147582	6.680109257	5.326903788	5.304663766	5.417803187	NA
PA1336	7.210746458	6.743313002	7.295162468	6.587360619	6.601814944	6.515153786	NA
PA1337	7.442339517	7.509949463	8.078108826	8.82542811	9.352900958	8.847453346	ansB
PA1338	6.39826579	6.271361533	6.917980172	7.648181141	7.92492856	7.762476945	ggt
PA1339	7.466068588	7.467408146	8.044105483	7.815753794	8.106058361	7.725248253	NA
PA1340	6.195821198	6.537048081	7.327185552	7.300228251	7.479438167	7.221175673	NA
PA1341	6.259281457	6.235716666	6.869096468	6.758718175	6.950766562	6.835090583	NA
PA1342	9.813853797	9.916993801	10.61865095	10.2737359	10.64402536	10.45782384	NA
PA1343	4.771835463	3.45896809	2.929201605	4.645249164	4.298404776	4.275049914	NA
PA1344	4.989557452	4.777358721	4.858961309	5.859418949	6.184233756	5.696851115	NA
PA1345	4.947792311	4.148038994	4.015962917	4.17435843	4.082271345	4.87559631	NA
PA1346	3.679741173	3.158954771	2.200162927	2.404478213	2.242991655	3.34216411	NA
PA1347	3.553788512	3.944394917	3.758531218	3.505657048	3.533288141	4.022822263	NA
PA1348	3.133680023	3.56124914	2.855828419	3.141443807	3.460409261	3.34216411	NA
PA1349	3.250719444	3.323230051	2.880703088	2.772518233	3.234274438	3.285856669	NA
PA1350	3.97261759	3.726901295	3.572580792	3.458925997	4.120617656	4.185551763	NA
PA1351	3.593727257	2.871058305	1.625048212	1.94350443	2.810466729	2.668227979	NA
PA1352	1.774009834	1.630854608	0.097801209	0.578507613	1.750595273	1.30723032	NA
PA1353	3.09245736	2.722002496	2.518133008	3.738684638	4.082271345	4.289441006	NA
PA1354	3.72539989	3.084572575	3.14988972	3.860542981	4.012610467	4.393028193	NA
PA1355	0.443364522	-0.085352426	-0.289221914	-1.658531584	-0.22515718	-0.277732181	NA
PA1356	4.170459872	3.746331825	2.696838895	2.52279818	3.047861314	3.150504816	NA
PA1357	4.412990873	4.246844004	4.522091022	3.688931603	4.072523368	3.769231298	NA
PA1358	4.784832803	4.734218445	4.932179305	4.665970454	5.118250642	4.822157051	NA
PA1359	4.024679246	3.774995583	3.286462773	2.865030372	3.490004043	3.583172209	NA
PA1360	4.284666776	4.041966404	3.510184255	3.347894685	3.383652062	3.448586169	NA
PA1361	5.304357408	4.967344997	5.451207536	4.835609689	4.722820607	5.152474366	NA
PA1362	4.970723046	4.432223235	4.973234373	3.9048009	4.238639631	3.858806652	NA
PA1363	3.299837211	3.45896809	3.170209705	4.467804149	4.39542923	5.096284425	NA
PA1364	3.632590079	2.722002496	2.032706181	3.434980302	3.575311356	3.979100886	NA
PA1365	5.246027749	5.171586328	4.902122071	6.988926842	6.611945085	6.572178798	NA
PA1366	6.684950508	6.930129001	7.067653246	7.619253955	7.60054366	7.357185613	NA
PA1367	4.314849781	4.118519907	3.675674285	4.285657553	4.323279444	4.386349037	NA
PA1368	5.516613504	5.424705265	5.370087928	5.396750851	5.559695743	5.384674405	NA
PA1369	4.936188803	5.924276275	5.766894691	4.970825036	4.678523859	4.470855333	NA
PA1370	6.835161398	7.203129185	7.283551178	6.296495532	5.835178483	5.97354136	NA
PA1371	6.832034168	7.082185192	7.601393142	6.787370073	6.574448242	6.316921743	NA
PA1372	8.389606236	8.90940507	9.157702311	8.960509301	8.717943667	8.360810209	NA
PA1373	4.9516395	4.29381962	3.731437557	4.02996852	4.101571901	4.138630716	fabF2
PA1374	3.370513957	3.229689283	3.108370451	3.373317282	3.367798111	3.461353465	NA
PA1375	4.966926478	4.358380506	4.243958045	3.637401302	3.681733415	3.716954019	pdxB
PA1376	6.760365936	6.555064679	6.431351224	6.56409084	6.677720353	6.431655773	aceK
PA1377	7.247202104	6.507460524	6.855044132	5.124700543	5.236458686	5.003311439	NA
PA1378	4.806238167	4.496744741	5.207555061	3.939254957	4.072523368	4.098329351	NA
PA1379	3.902796141	3.348878638	3.170209705	3.470751433	2.944767821	3.285856669	NA
PA1380	5.211147708	4.502469728	4.092487409	4.760525686	4.56491975	4.393028193	NA
PA1381	3.212751594	2.923209587	2.880703088	3.049813332	2.856636911	3.583172209	NA
PA1382	6.146324232	6.235716666	6.245155799	6.57097394	6.843083681	6.755690821	NA
PA1383	6.036500954	6.147125607	6.189003219	6.461150662	6.32840812	6.470065896	NA
PA1384	4.053606431	4.525145166	3.935150872	4.122828129	4.042877907	4.260513821	galE
PA1385	4.088968374	4.479432192	4.606528124	3.922130779	4.185364838	4.245829775	NA
PA1386	4.478455186	5.039999539	4.741657399	4.485398209	4.29001699	4.514388227	NA
PA1387	5.48244973	5.642568028	5.597178156	5.483940204	5.587341045	5.599145846	NA
PA1388	3.459666334	3.435219487	3.411217804	3.758115168	3.504576845	4.081888204	NA
PA1389	5.255395931	4.882079711	4.852688711	4.979128339	4.999809185	5.037817001	NA
PA1390	4.54107746	4.574898202	4.545613745	4.188749522	4.449152806	4.568495633	NA
PA1391	4.672766002	4.287201742	4.465665588	4.449992872	4.639441694	5.079819824	NA
PA1392	4.963119893	5.032105155	5.116246877	5.039925047	5.205574126	5.384674405	NA
PA1393	3.957391116	4.140715653	4.175245295	3.95617826	3.862305661	4.406294447	cysC
PA1394	2.976399231	2.441193388	1.987618292	1.94350443	1.845232148	2.173963789	NA
PA1395	2.675094808	2.779717993	2.880703088	2.567536495	2.467865066	2.505169697	NA
PA1396	5.422724756	5.854366699	5.520113372	5.585322434	4.876380846	5.06316515	NA
PA1397	4.137062662	4.140715653	3.9703403	5.019942802	4.735230964	4.352481401	NA
PA1398	4.489082822	4.389608891	4.650583304	5.105866137	4.500947421	4.352481401	NA
PA1399	3.829422954	3.336111342	3.210010713	2.103969102	2.965984307	2.505169697	NA
PA1400	5.436517357	4.983809598	3.849542156	3.777287477	4.298404776	4.620646915	NA
PA1401	4.576389941	4.513851997	4.561085153	4.278947331	4.45666686	4.445376613	NA
PA1402	5.590029617	5.059548551	5.265366938	4.640022002	4.909611376	4.856392099	NA
PA1403	3.199870302	2.8169509	2.518133008	2.589395929	2.965984307	3.328291935	NA
PA1404	3.006300716	3.173381842	2.696838895	4.570287106	4.639441694	4.412882107	NA
PA1405	5.539800173	5.051760705	5.2511297	4.893863054	4.87076724	4.985744159	NA
PA1406	5.004449921	4.772628569	4.490118632	4.053749746	4.29001699	4.56258294	NA
PA1407	3.795575184	3.493873705	2.804754234	3.833321512	3.519003915	3.695500909	NA
PA1408	6.194198369	5.894106795	5.600925418	5.940318499	5.733685495	5.855183305	NA
PA1409	3.437889392	3.435219487	2.83051733	3.017929271	3.445381052	3.673723967	aphA
PA1410	4.046428829	3.857720505	3.267726211	3.658234805	4.29001699	4.438935999	NA
PA1411	4.215954026	3.5721787	3.376660582	3.049813332	3.216680378	3.511321924	NA
PA1412	2.816822917	2.367820202	1.436603123	1.367003508	1.540377566	1.517448027	NA
PA1413	4.440629554	4.065361971	4.060186918	3.728870348	4.002378544	4.081888204	NA
PA1414	6.119214661	7.581336546	7.619978843	8.340058845	8.847198768	8.214356631	NA
PA1415	5.175403435	5.678413227	4.883782481	5.086782591	5.31296707	5.042072742	NA
PA1416	4.102873976	4.814651784	3.359066522	3.989440714	3.928648156	3.952217592	NA
PA1417	3.573896085	3.717087005	2.518133008	3.227600451	3.367798111	3.382997827	NA
PA1418	4.302852248	4.306964996	3.323221323	4.292336708	3.960709365	4.048432907	NA
PA1419	4.272414515	4.198287184	3.411217804	3.517107068	3.928648156	4.122645012	NA
PA1420	3.22551889	3.398847097	3.170209705	3.001719044	2.901375226	3.285856669	NA
PA1421	4.109776836	4.219297677	3.494154145	4.115314075	4.082271345	4.238431323	gbuA
PA1422	4.89682224	4.983809598	4.214909512	5.402936048	5.099173405	5.140616532	gbuR
PA1423	6.386944927	6.878231789	6.127981469	7.819226682	7.043501775	6.969636906	bdlA
PA1424	4.827330575	4.383417057	4.657796795	4.351097117	4.339627438	4.445376613	NA
PA1425	4.326748365	4.184108249	3.7176975	4.581237406	4.418699009	4.310762011	NA
PA1426	2.930351863	3.257039771	3.229506889	3.814884264	3.668852124	3.877978961	NA
PA1427	4.32081134	4.176966179	4.103095509	4.765334674	4.51541065	4.597700983	NA
PA1428	4.14380424	4.585725232	4.205095222	4.876188162	4.31503545	4.65994454	NA
PA1429	7.331554272	7.959822161	7.912336554	8.192994389	8.938911701	8.379008129	NA
PA1430	9.039102341	9.332198742	9.454447364	8.337235566	8.297620489	8.178078516	lasR
PA1431	7.906021705	8.263586448	8.563727673	8.254998997	8.520573159	8.008485811	rsaL
PA1432	11.45939192	11.1399411	11.53760154	9.466051346	9.46937483	9.284846967	lasI
PA1433	7.261995113	7.26253254	7.567323326	6.388202673	6.112316059	6.449387444	NA
PA1434	4.639761735	4.467773987	4.59153895	4.021953527	4.111126208	4.366124009	NA
PA1435	4.530827363	4.034082805	3.632390188	3.41063044	3.445381052	4.282263404	NA
PA1436	6.012759867	5.632160805	5.421849356	5.120953282	5.549190636	6.115595179	NA
PA1437	5.277021315	5.221034818	5.212462192	4.974982661	5.103966416	5.058971267	NA
PA1438	5.474449552	5.308599778	5.241559549	4.898248149	5.030343553	4.817199331	NA
PA1439	3.491727543	3.893017558	4.004691805	4.382736434	4.042877907	4.031409759	NA
PA1440	7.772651236	8.062700395	8.44470597	8.297533368	7.93505041	7.808169809	NA
PA1441	8.330261948	8.527779264	8.488855216	6.788551642	6.864425713	6.996200511	NA
PA1442	5.264703673	5.840872961	6.096474593	5.797382694	5.583914214	5.029267672	NA
PA1443	8.042601154	8.132662953	8.536593062	7.74143292	7.554014974	7.313845164	fliM
PA1444	5.997953374	6.137959788	6.301509067	5.848130197	5.948769752	5.417803187	fliN
PA1445	4.908745407	4.987896556	4.336767855	3.947741423	3.78084156	3.461353465	fliO
PA1446	6.095068574	6.257886175	6.294584118	5.596159631	5.214465957	5.430844587	fliP
PA1447	3.878750667	4.169788577	4.583985556	4.318748339	3.78084156	3.748547144	fliQ
PA1448	4.278553652	4.461909365	4.144764688	3.913491861	4.052827567	4.267800175	fliR
PA1449	4.856351282	4.837479713	4.775209959	4.497009499	4.536837208	4.954477099	flhB
PA1450	4.793433097	4.536350621	4.679223352	3.922130779	3.906871213	4.090132198	NA
PA1451	4.709583184	4.633465821	4.381025775	3.777287477	3.827954156	3.70626734	NA
PA1452	8.345693953	8.534081546	8.844216733	7.813433881	7.399820999	7.538310288	flhA
PA1453	9.002712641	8.766247907	8.948631512	8.133328989	7.893437881	7.731190712	flhF
PA1454	9.446009087	9.406596083	9.771162252	8.833464629	8.527279221	8.433074253	fleN
PA1455	8.228891296	8.497640769	8.496419171	7.781150912	7.910637596	7.698537098	fliA
PA1456	7.725680761	8.257251419	8.416277561	8.143061308	8.392249062	7.878276516	cheY
PA1457	7.574831786	8.049073894	8.374746649	8.046113163	8.140290408	7.872313726	cheZ
PA1458	8.168188399	8.811052064	8.636275468	8.492847441	8.315293789	8.178078516	NA
PA1459	7.383744863	7.928800919	7.758111769	7.093968535	7.268298021	7.044726219	NA
PA1460	6.262382362	6.802520943	6.869096468	6.468541534	6.516309806	6.485773129	motC
PA1461	5.726523047	6.242574409	6.006105519	5.374891417	5.349751656	5.56701973	motD
PA1462	7.545857238	7.785305852	7.870261341	7.097786453	6.952096235	6.969636906	NA
PA1463	7.839060928	8.043194334	7.671671121	7.05718532	7.393962331	7.03728415	NA
PA1464	8.676403111	9.009039497	8.977024055	8.740975236	8.88005294	8.556831817	NA
PA1465	4.418561131	3.857720505	3.021565623	2.379603544	2.407111035	2.402989303	NA
PA1466	5.026504287	4.971478796	4.700336339	4.331775019	4.052827567	4.574384192	NA
PA1467	4.053606431	4.049807157	3.874524513	4.575772645	4.22109905	4.317799561	NA
PA1468	3.481119444	3.283881383	3.170209705	3.096355918	3.351768001	3.868424655	NA
PA1469	4.928400957	4.370953091	4.506193395	3.878409401	3.850945799	3.606348532	NA
PA1470	5.188504048	4.508172088	4.432403134	4.285657553	4.619496283	4.386349037	NA
PA1471	4.963119893	5.295469358	4.955782204	7.634447313	6.558823233	6.135646857	NA
PA1472	4.203101424	4.714622965	4.506193395	4.251789917	4.493661067	4.412882107	NA
PA1473	5.46101654	5.645158146	5.029929096	4.958279782	4.81339606	4.927126611	NA
PA1474	7.774824379	7.796999493	7.226477924	6.626209909	6.757456187	6.652309379	NA
PA1475	4.876728669	4.596471614	4.686295401	5.075210109	5.164868431	4.954477099	ccmA
PA1476	4.989557452	5.645158146	5.790057723	5.387423049	5.549190636	5.462941462	ccmB
PA1477	5.383388861	5.668262297	6.146047654	6.042898656	6.161423873	5.982426346	ccmC
PA1478	3.006300716	3.215817108	3.874524513	3.605575856	3.430194648	3.314285077	NA
PA1479	4.663413003	5.372516988	5.766894691	5.778477329	5.337594041	5.258686468	ccmE
PA1480	7.041473431	7.4007643	7.714674339	7.522443143	7.222752568	7.089618326	ccmF
PA1481	4.776180933	5.1929864	5.365689464	4.987384128	4.931347305	4.889833548	ccmG
PA1482	4.9516395	5.554375878	6.148610168	5.927503951	5.779344212	5.627743314	ccmH
PA1483	5.073162671	5.548853593	5.32548793	5.359072234	5.458539274	5.156405418	cycH
PA1484	5.076690044	4.954872051	5.265366938	5.211833135	4.853794161	5.132656815	NA
PA1485	4.515314364	4.065361971	3.323221323	3.605575856	3.732138369	4.138630716	NA
PA1486	4.314849781	3.348878638	2.724583886	2.589395929	3.445381052	3.328291935	NA
PA1487	4.551255245	4.041966404	3.632390188	3.335013393	3.629503456	3.640429527	NA
PA1488	3.613289523	3.707205494	2.518133008	2.27558048	2.497308844	3.069433205	NA
PA1489	4.754321499	4.679677086	3.731437557	3.470751433	3.906871213	4.245829775	NA
PA1490	4.504878911	4.408026524	4.253512352	3.972905346	4.212248132	4.432466504	NA
PA1491	5.062528507	5.051760705	5.111000707	4.491215535	4.379704878	4.976879646	NA
PA1492	3.716383016	3.857720505	4.049257357	2.846996449	2.762769987	2.690087413	NA
PA1493	11.37984632	11.62629406	12.0022366	9.320689437	8.789607235	8.686183877	cysP
PA1494	5.46101654	5.778538839	5.01876699	9.094565751	7.750977292	7.303246806	NA
PA1495	3.41577869	2.779717993	2.453281864	1.977056989	1.750595273	2.321305505	NA
PA1496	4.745484136	4.81004253	4.902122071	4.928576188	4.543909257	4.620646915	NA
PA1497	2.538521755	2.030124791	1.139621385	0.66339651	1.540377566	1.416164691	NA
PA1498	4.754321499	4.253649182	3.394042661	3.335013393	3.862305661	4.122645012	pykF
PA1499	4.302852248	3.593792513	2.905156131	2.968741721	3.367798111	3.896899823	NA
PA1500	4.102873976	3.726901295	3.304959117	3.748432614	4.002378544	4.296583076	NA
PA1501	4.86044985	4.842002272	5.05746228	4.962473666	5.279463212	5.16813471	NA
PA1502	5.63139133	5.142549976	4.833705608	4.949855262	4.807531438	5.401333886	gcl
PA1503	3.106329535	2.779717993	1.892981417	2.52279818	3.144076629	3.285856669	NA
PA1504	5.277021315	5.436715283	5.965988276	6.010859697	5.71500957	5.558132463	NA
PA1505	8.934610296	8.575068	8.732078422	6.491941054	6.633652712	6.293908941	moaA2
PA1506	2.976399231	3.099758979	3.494154145	2.134026336	2.096770915	2.009844409	NA
PA1507	5.377680862	5.282218334	5.029929096	4.85829404	4.836619017	5.198954468	NA
PA1508	4.625382595	4.82839184	4.896034741	4.56478063	4.529730322	4.317799561	NA
PA1509	6.485770088	6.949119045	6.845599287	6.959853918	6.376737386	6.390527131	NA
PA1510	6.126039961	6.680308601	6.695963208	6.649807446	5.943431374	5.962357622	NA
PA1511	6.086346086	6.517390618	6.130576245	6.299813981	5.600967546	5.639025444	NA
PA1512	5.121777934	5.255345472	5.284133967	5.942443234	4.691319464	4.851550836	hcpA
PA1513	5.532112615	5.5978093	6.011746562	5.933925453	5.764284628	5.813469829	NA
PA1514	5.162182769	5.032105155	5.430298546	5.132165994	5.451034992	5.202761053	NA
PA1515	5.813655638	5.747537588	5.83211235	5.577140777	5.782337356	5.675094699	alc
PA1516	4.904781956	4.800779609	5.111000707	5.035950678	5.074966544	4.931721185	NA
PA1517	6.112356918	5.847635606	6.093817695	6.020948515	6.138247551	6.216946959	NA
PA1518	5.015519246	5.039999539	5.217352688	5.677496708	5.178565006	5.251353822	NA
PA1519	4.639761735	4.496744741	4.038244365	3.939254957	4.120617656	4.438935999	NA
PA1520	7.670725208	7.650646754	7.894127171	7.583621745	7.294741119	6.990706616	NA
PA1521	5.590029617	5.512434115	5.365689464	5.492666209	5.943431374	5.66960394	NA
PA1522	5.960258348	5.696007287	5.528007756	5.176165186	5.779344212	5.624908942	NA
PA1523	7.362227759	7.186332914	6.995468742	6.383518594	7.12475061	6.55738938	xdhB
PA1524	6.719206848	6.546777275	6.446008629	5.246640494	5.68333552	5.488114533	xdhA
PA1525	4.86861222	4.868843884	4.768561583	4.686398336	5.183101786	5.229129582	alkB2
PA1526	7.085908574	7.190771979	7.559641737	7.066956405	7.136494224	6.766018883	NA
PA1527	8.511246994	8.537222393	9.028712439	8.137971615	7.997557235	7.94910498	NA
PA1528	7.201082821	7.722922288	8.111985818	7.971605504	7.702028177	7.486944306	zipA
PA1529	6.85788961	6.854926209	7.005398835	6.770725694	6.831570841	6.852156883	lig
PA1530	4.095937929	4.4019134	4.768561583	4.608254956	4.500947421	4.345611411	NA
PA1531	1.968826011	1.4049732	0.402655791	0.743566859	1.294216979	1.30723032	NA
PA1532	8.70460469	8.319383671	8.71748177	7.705603071	7.314518633	7.155914621	dnaX
PA1533	7.802248778	7.628565912	8.320667127	7.613931579	7.23263408	7.028731653	NA
PA1534	5.345876677	5.265481545	5.83211235	5.588039375	5.178565006	5.206557621	recR
PA1535	4.546175328	4.345697391	4.144764688	4.726406308	5.015157149	5.016347929	NA
PA1536	4.763105058	5.012178111	4.955782204	4.13030325	4.082271345	4.098329351	NA
PA1537	4.0099952	3.5721787	3.286462773	3.718988836	3.839495778	4.090132198	NA
PA1538	4.970723046	4.633465821	4.318677398	5.346290799	5.201107574	5.229129582	NA
PA1539	4.908745407	4.743917272	4.613964713	5.399846764	5.084698082	4.626326824	NA
PA1540	2.578879493	2.030124791	2.032706181	1.94350443	1.976476681	1.517448027	NA
PA1541	5.162182769	5.992989025	5.739959112	4.244919927	3.950101265	4.331772504	NA
PA1542	4.620557524	4.420175607	4.741657399	5.176165186	4.881972694	5.269616028	NA
PA1543	6.399674672	6.820965558	7.302084649	7.116725945	6.596723074	6.301028981	apt
PA1544	9.881211151	10.20658566	10.65987524	9.981777918	9.411104908	8.919484512	anr
PA1545	5.360420097	6.06825992	6.130576245	6.456697896	6.334538562	6.167160903	NA
PA1546	8.892450622	10.032538	10.43154852	10.7750166	10.99009267	10.42906852	hemN
PA1547	4.451538453	4.601814935	4.354634276	3.964566045	3.616145074	3.877978961	NA
PA1548	2.193386269	3.099758979	3.557232828	2.900435708	2.343685655	2.690087413	NA
PA1549	7.106760898	7.651291102	7.385920881	6.801485425	6.60011965	6.575118575	NA
PA1550	7.718924713	8.822825715	8.843030631	8.055468556	7.98916194	7.660982575	NA
PA1551	9.972085001	10.91649136	10.8997948	10.44686252	10.30095077	9.818982974	NA
PA1552	6.799316199	7.361140137	7.975040225	8.484487129	7.930335716	7.80190946	ccoP1
PA1552.1	3.050022094	3.646451463	4.522091022	5.086782591	4.478977021	4.324802949	ccoQ1
PA1553	5.27395175	5.861066533	6.673006744	7.338647897	6.734458436	6.681246926	ccoO1
PA1554	7.134103287	7.57659529	8.49993549	9.009466951	8.440415613	8.310982455	ccoN1
PA1555	8.520989485	10.2016453	10.38870097	9.225093595	9.57822056	9.039015198	ccoP2
PA1555.1	4.888818363	6.344900982	6.601860715	5.349496789	5.385621612	5.007670038	ccoQ2
PA1556	6.976871239	8.84890008	9.094648502	7.947476975	8.219719668	7.626681077	ccoO2
PA1557	9.564898039	11.19550118	11.429739	10.14254159	10.1037421	9.624820278	ccoN2
PA1558	4.296815859	4.002110415	3.862087409	3.268823114	3.216680378	2.965721856	NA
PA1559	6.052711181	5.831806505	5.822515674	5.563400721	5.296312397	5.225392028	NA
PA1560	4.83983957	5.962161035	5.434504657	5.339857366	5.435908299	5.240284496	NA
PA1561	9.236499788	10.40740684	9.860622893	10.24228133	10.46524827	9.859635722	aer
PA1562	10.17679077	10.11589635	10.15730473	10.59628615	10.17891996	9.855561162	acnA
PA1563	5.664585449	5.660601951	5.894508887	5.633461304	5.531510328	5.475582901	NA
PA1564	3.987685038	4.628238659	4.852688711	5.680045639	5.227701784	4.940866667	NA
PA1565	5.506187478	5.573539092	5.463609002	5.239745881	5.329431671	5.347331978	NA
PA1566	5.90973457	5.518097302	5.207555061	3.295664726	3.681733415	3.662710974	NA
PA1567	5.118359224	4.971478796	4.372282142	4.898248149	5.637790068	5.243983716	NA
PA1568	2.193386269	1.826110899	1.054732487	1.873963496	2.636136549	2.293016461	NA
PA1569	4.596187096	4.226233724	3.745047988	4.514253071	4.722820607	5.042072742	NA
PA1570	6.569521438	6.170687733	6.799056701	6.679408828	6.244077613	6.043134719	NA
PA1571	9.630866563	9.742784058	10.32144806	5.253502314	5.373763778	4.866026158	NA
PA1572	7.280466787	7.285957503	7.817290696	7.234986649	7.353278413	7.091672716	NA
PA1573	6.940551063	6.869397808	7.005398835	6.209188414	6.090747127	5.97354136	NA
PA1574	5.447457277	5.680939839	6.362381794	5.62554888	5.535063766	5.398017345	NA
PA1575	5.450179343	5.693506948	5.766894691	5.612264301	5.742933572	5.590454885	NA
PA1576	7.192167262	6.854926209	6.947712188	6.166199906	6.044125373	6.224456124	NA
PA1577	3.862494776	3.857720505	4.59153895	3.95617826	3.681733415	3.934012996	NA
PA1578	3.870645617	3.323230051	2.976122653	2.248359011	3.007503576	2.711620575	NA
PA1579	6.787525907	7.230982986	7.573057795	8.59497827	8.204179814	8.135397924	NA
PA1580	8.177252913	8.412784444	9.064094591	10.3226789	9.672587455	9.541977322	gltA
PA1581	7.89257571	8.523562396	9.217810323	9.711922307	9.116324579	8.82447513	sdhC
PA1582	7.65074866	7.890563762	8.86111123	9.222254503	8.520124978	8.335894803	sdhD
PA1583	10.15880658	10.37763665	11.27686873	11.38886015	10.77911011	10.51711368	sdhA
PA1584	9.011954053	9.318471183	9.976753694	9.744252098	9.251791493	8.943286222	sdhB
PA1585	10.5561989	10.77739561	11.18139786	11.11045021	10.80592367	10.60836782	sucA
PA1586	9.219049618	9.548594217	9.759055358	9.492575585	9.263620234	9.090517482	sucB
PA1587	10.26832326	10.59442087	10.57823504	10.6154721	10.44023796	10.33973528	lpdG
PA1588	10.02610526	10.01712325	10.61344308	9.984358191	9.704495758	9.648912649	sucC
PA1589	9.961868665	9.872233335	10.40500202	9.739677677	9.454674753	9.558782347	sucD
PA1590	7.03966724	7.160313455	7.653743645	7.386252822	7.390043293	7.439339381	braB
PA1591	3.72539989	4.111044786	3.798240927	6.261183052	5.397382778	5.195137812	NA
PA1592	8.519370299	9.02130398	8.675007862	11.19897739	10.51602888	9.830869144	NA
PA1593	3.448818952	3.348878638	3.758531218	4.100167532	3.928648156	3.70626734	NA
PA1594	3.512712569	3.493873705	3.911205176	3.851526107	3.917800773	3.877978961	NA
PA1595	4.177047532	3.666988394	3.376660582	3.126570531	2.856636911	3.673723967	NA
PA1596	5.572647539	6.075959445	5.9247235	10.96309516	9.839046662	9.592360512	htpG
PA1597	4.228693138	3.646451463	3.675674285	6.050798443	5.803117274	5.702239339	NA
PA1598	4.412990873	3.893017558	3.836886855	4.473692708	4.426372937	4.514388227	NA
PA1599	4.0099952	3.687237077	3.248743107	3.241472626	3.490004043	3.355904166	NA
PA1600	3.437889392	2.342509113	1.941075706	2.27558048	2.31089572	2.732837061	NA
PA1601	5.35462031	4.617727174	3.9587056	4.902619955	4.789793161	4.556645915	NA
PA1602	3.67043343	3.646451463	3.46154948	5.161647378	4.403227601	4.609219568	NA
PA1603	4.908745407	4.786772751	4.96744041	4.331775019	4.684935847	4.25319048	NA
PA1604	5.79236086	6.060519083	6.101773754	6.314653261	7.260806264	6.645333084	NA
PA1605	4.848119048	4.819246358	4.896034741	5.430445897	5.236458686	5.29480087	NA
PA1606	3.021022222	3.470697382	3.065620804	3.896057267	3.668852124	3.839376122	NA
PA1607	5.033781453	4.846510697	5.187757906	4.407557606	4.952760612	4.963479905	NA
PA1608	6.799316199	7.112449325	6.515157356	7.112957885	6.494573876	6.400505465	NA
PA1609	8.692585739	9.224178063	9.511802394	10.08744279	9.991992738	9.709866233	fabB
PA1610	7.475452004	8.198948414	8.536593062	9.397235026	9.343812291	9.118242905	fabA
PA1611	6.381251007	6.70906344	6.920981099	6.537631406	6.206688607	6.397187016	NA
PA1612	3.760914176	4.080750864	4.318677398	3.842452524	3.895858221	4.200859016	NA
PA1613	6.353893695	6.731174142	6.87684458	6.42817334	6.159122923	6.353337854	NA
PA1614	6.98815337	7.188997991	7.206940495	7.615264015	7.222752568	6.931147662	gpsA
PA1615	6.286952536	5.867735398	6.337891012	6.630169733	6.336576267	5.888652463	NA
PA1616	4.510106073	4.198287184	4.657796795	4.835609689	4.626175439	4.637619993	NA
PA1617	5.233441453	5.372516988	4.955782204	5.732558535	6.286858955	6.089104271	NA
PA1618	4.586322476	5.105412918	5.079116646	5.387423049	4.87076724	4.985744159	NA
PA1619	4.190133291	3.952782702	3.849542156	3.282306343	3.616145074	3.01850927	NA
PA1620	1.376250326	1.544697964	0.964534678	1.088702345	1.225504229	0.920207197	NA
PA1621	5.47712121	5.078836205	5.274780968	4.876188162	5.25812118	4.77179609	NA
PA1622	4.843985248	4.580321874	4.775209959	4.840175183	5.118250642	4.990156074	NA
PA1623	7.290374399	7.634443809	8.026101855	8.964958029	8.479207613	8.153703971	NA
PA1624	6.108915783	6.152597276	6.36017246	6.745393441	6.572720463	6.259600434	NA
PA1625	4.601094226	4.805418504	4.889921618	5.70779063	5.214465957	5.136642163	NA
PA1626	4.601094226	4.246844004	3.731437557	3.482480725	3.694500711	3.474008766	NA
PA1627	4.424109965	4.118519907	3.108370451	3.458925997	3.533288141	3.943144008	NA
PA1628	4.843985248	3.812348998	3.541719829	3.360661981	3.629503456	3.662710974	NA
PA1629	4.183605248	3.717087005	3.359066522	3.505657048	3.589051413	3.868424655	NA
PA1630	4.0319656	4.287201742	3.798240927	4.746001788	4.51541065	4.438935999	NA
PA1631	4.81893058	4.4019134	3.824119559	4.581237406	4.626175439	4.851550836	NA
PA1632	-0.694139002	0.166186341	-0.082771036	-0.073569084	-0.962122775	-0.277732181	kdpF
PA1633	5.567642521	5.421687074	5.500186329	5.326903788	5.520797197	5.672351932	kdpA
PA1634	5.008149141	4.408026524	3.874524513	3.156165313	3.906871213	4.714289762	kdpB
PA1635	2.693591151	1.250250605	1.987618292	1.148823338	1.700842238	2.505169697	kdpC
PA1636	5.495685557	5.00815946	4.827321991	4.370163849	4.672083245	4.889833548	kdpD
PA1637	4.37910998	3.901708518	3.993331943	3.385862535	3.895858221	3.952217592	kdpE
PA1638	4.314849781	4.345697391	4.015962917	4.17435843	4.426372937	4.782009903	NA
PA1639	7.689853225	7.536699393	7.650131261	7.256494129	6.338611098	6.421891302	NA
PA1640	7.288854573	7.133816094	7.578769561	6.831602995	6.156818298	6.205609416	NA
PA1641	4.314849781	4.140715653	3.7176975	4.449992872	4.273093687	4.146557632	NA
PA1642	7.052263348	7.148495471	7.204479607	7.123296461	6.970584113	6.832635976	selD
PA1643	6.64867646	6.87382156	7.135105904	7.153874957	7.033487365	6.903346978	NA
PA1644	5.885805424	5.668262297	5.963079615	5.515680775	5.236458686	5.269616028	NA
PA1645	4.401785418	3.707205494	3.811238268	2.69398483	2.526163707	2.429220844	NA
PA1646	5.055395266	4.82839184	4.345728723	4.425897197	4.684935847	4.807232486	NA
PA1647	5.626586346	5.976629444	6.117555444	6.153416449	6.35679657	6.084985225	NA
PA1648	5.967876557	5.794959936	5.948447694	5.460409488	5.393473033	5.500538249	NA
PA1649	4.314849781	4.057605527	3.849542156	4.167108691	4.229895998	3.906268006	NA
PA1650	5.022851893	5.164381844	5.03547793	5.346290799	5.308821392	5.388021727	NA
PA1651	6.784293579	6.320801952	7.128630601	6.689564225	6.528839494	6.45578167	NA
PA1652	4.228693138	4.118519907	3.849542156	4.357480734	3.873576773	3.970195332	NA
PA1653	4.904781956	4.596471614	4.961623083	4.885052675	3.884760512	3.789623087	NA
PA1654	8.921919671	8.529182153	8.990299383	7.809365037	6.973206004	6.903346978	NA
PA1655	9.04744034	8.655632939	9.070865435	8.018181116	7.052207719	7.002765687	NA
PA1656	8.082184357	8.930792584	8.711861435	9.32334145	8.685135763	8.613694154	NA
PA1657	6.838281864	8.265691958	8.044105483	8.990082796	7.754029809	7.335678133	NA
PA1658	8.392439564	9.841508307	9.66262318	10.52780377	9.199568998	8.896165366	NA
PA1659	6.141279839	7.316339796	7.221618316	7.608589494	6.248413289	6.051602505	NA
PA1660	6.458990757	7.403826536	7.335081479	7.765634704	6.650131418	6.582441916	NA
PA1661	4.52050392	5.164381844	5.197690441	5.70779063	4.979087894	4.958985524	NA
PA1662	6.580743841	7.076439303	6.74927505	7.234986649	6.274157229	6.117612935	NA
PA1663	5.28923468	5.865515866	6.080459313	6.548831423	5.545671866	5.491230506	NA
PA1664	2.293788166	3.038029989	3.428190883	3.678771736	3.106356963	2.23471782	NA
PA1665	5.47978793	5.200049792	5.16262321	5.654351371	4.979087894	4.445376613	NA
PA1666	3.74326631	3.866626059	3.785125428	4.755700615	3.895858221	3.748547144	NA
PA1667	5.907755565	6.262954195	6.603729491	7.163014646	6.159122923	6.028195435	NA
PA1668	4.462365484	5.0161856	5.222226663	6.104917931	4.887542952	4.940866667	NA
PA1669	6.934731781	6.97817106	7.311262859	7.723629223	6.605199567	6.764731911	NA
PA1670	4.046428829	3.604479192	3.557232828	4.13030325	3.681733415	3.662710974	stp1
PA1671	4.630191583	4.326461172	4.185264051	4.258627347	3.850945799	4.122645012	stk1
PA1672	5.403190869	5.350466635	5.900602645	5.165290549	5.590759755	5.240284496	NA
PA1673	7.317460995	8.539660555	9.006988387	9.379113415	10.18076429	9.537651115	NA
PA1674	6.300591561	7.145754441	7.706871282	7.744480439	7.887195441	7.579151012	folE2
PA1675	4.741045071	4.916792845	4.979005161	5.524217457	5.317100869	5.088075612	NA
PA1676	3.173757462	2.853247029	2.929201605	3.241472626	2.762769987	2.480295029	NA
PA1677	7.538841466	7.244710786	6.917980172	7.22629307	7.461810163	6.948254919	NA
PA1678	6.289994593	6.441938389	6.62228531	6.80965605	6.494573876	6.659252102	NA
PA1679	6.618743953	7.151231303	6.337891012	7.345889549	7.043501775	6.830177185	NA
PA1680	4.215954026	4.140715653	3.394042661	4.789142063	4.281580153	4.056869744	NA
PA1681	7.230673502	7.104001509	7.502692313	7.181122132	7.05962837	6.978545896	aroC
PA1682	4.823136691	4.674614993	4.761882427	4.741127814	4.76579768	4.827097792	NA
PA1683	5.019190228	5.101646088	5.70556666	5.894960578	5.447268162	5.357612509	NA
PA1684	6.472442557	6.411834114	6.674785653	6.680682169	6.722041404	6.387185624	NA
PA1685	5.394737553	5.554375878	5.69157678	6.303124815	6.274157229	6.105463852	masA
PA1686	6.751565634	6.548161819	6.590596936	6.072302426	5.972550978	5.572914304	alkA
PA1687	4.630191583	4.674614993	5.202631183	5.359072234	5.132394824	5.229129582	speE
PA1688	5.083719023	5.135198648	5.790057723	4.853785614	5.045371762	5.079819824	NA
PA1689	6.688412978	6.87382156	7.688498326	7.071817241	6.858765303	6.944849657	NA
PA1690	4.247593343	4.018185178	3.923227704	4.013893758	3.906871213	4.406294447	pscU
PA1691	3.491727543	2.835213106	2.453281864	2.69398483	3.007503576	3.212233806	pscT
PA1692	1.126890857	1.588419341	0.964534678	1.762932184	1.595872679	1.362725432	NA
PA1693	4.81893058	5.097869398	4.961623083	5.150662337	4.876380846	4.958985524	pscR
PA1694	3.147163252	1.862180154	1.219791734	3.255212682	3.106356963	3.197047402	pscQ
PA1695	2.618138923	1.67207727	0.868319363	1.762932184	2.096770915	2.204660586	pscP
PA1696	2.454252838	1.137039995	0.654194558	0.819515712	1.890320037	1.700894168	pscO
PA1697	4.326748365	3.5721787	3.065620804	4.053749746	4.229895998	4.464527713	NA
PA1698	3.563877329	2.923209587	1.987618292	2.846996449	3.027823561	3.069433205	popN
PA1699	1.281613452	1.137039995	1.367890373	2.192324976	2.636136549	2.480295029	NA
PA1700	1.180330116	0.731783516	-1.18230671	0.392094489	0.622839726	0.492785973	NA
PA1701	0.042826592	-0.229742336	-2.404699131	-1.658531584	-1.810119681	-0.458304427	NA
PA1702	0.890823499	0.166186341	-1.667733537	-2.143958412	-0.962122775	-1.195270021	NA
PA1703	5.374818371	5.238292141	5.126682329	5.457440979	5.393473033	5.633395408	pcrD
PA1704	1.841913898	0.948594906	-0.289221914	0.488309804	-0.044584935	0.920207197	pcrR
PA1705	1.841913898	1.789116691	1.367890373	0.488309804	0.912346343	0.38969248	pcrG
PA1706	4.741045071	4.057605527	4.372282142	5.071331894	4.925943947	4.745940648	pcrV
PA1707	4.700466598	3.901708518	4.327750982	3.947741423	3.756695473	3.409592037	pcrH
PA1708	6.88731268	5.82953096	6.771058316	6.989954403	6.408080263	6.076711682	popB
PA1709	6.082842271	5.378755679	6.211236973	6.480288734	5.967300034	5.788357009	popD
PA1710	5.455608118	5.04785096	5.790057723	6.103019648	5.990780219	6.013099834	exsC
PA1711	1.808361339	1.453067488	0.964534678	1.02596659	0.912346343	1.189393829	exsE
PA1712	4.163841993	4.155325348	4.537815374	5.725172708	4.881972694	5.108510727	exsB
PA1713	4.296815859	4.753551332	4.693332952	5.70779063	5.283693992	5.540191983	exsA
PA1714	5.498318213	4.782073414	5.167685303	5.56615922	5.174013913	5.124652938	exsD
PA1715	2.140437389	1.789116691	1.738258823	2.134026336	1.482662068	2.264161598	pscB
PA1716	5.138751012	4.819246358	4.852688711	5.172549408	5.099173405	5.251353822	pscC
PA1717	4.620557524	3.985854524	3.632390188	3.605575856	3.707156012	3.839376122	pscD
PA1718	2.850181514	2.208830678	2.639694988	2.900435708	2.375746864	2.402989303	pscE
PA1719	2.497002486	2.441193388	3.04376137	3.748432614	2.856636911	3.134650865	pscF
PA1720	2.538521755	1.789116691	2.118862825	1.873963496	1.798689562	1.784552097	pscG
PA1721	2.765292617	2.092185759	2.804754234	3.096355918	2.688131186	2.376271964	pscH
PA1722	2.497002486	2.417147914	1.987618292	1.464850831	2.171732972	0.844258343	pscI
PA1723	3.812598332	3.386516295	3.087153965	3.69902042	3.547432324	3.961234465	pscJ
PA1724	2.675094808	1.751148841	1.139621385	1.148823338	1.798689562	2.077748474	pscK
PA1725	2.945864862	2.533557406	1.367890373	2.985324605	2.497308844	3.134650865	pscL
PA1726	5.61934873	5.621677961	5.712511053	6.189644217	6.09797266	6.228196101	bglX
PA1727	6.070511469	6.013181028	6.544641251	6.278106355	6.396406335	6.194182068	mucR
PA1728	8.770338679	8.542094604	9.01192249	7.765634704	8.235093919	7.990981808	NA
PA1729	6.699894894	6.376419331	6.156270514	6.372529569	6.930672991	6.449387444	NA
PA1730	7.693878284	7.592786567	7.87491145	5.654351371	5.692910965	5.960110433	NA
PA1731	5.555053479	5.344104133	5.400507324	3.758115168	3.928648156	4.039946441	NA
PA1732	6.968351362	6.567407203	6.203863729	4.18157192	5.099173405	4.756338495	NA
PA1733	6.609032886	6.487392908	6.556268137	5.732558535	5.946103032	5.946553293	NA
PA1734	5.366196661	4.967344997	5.062906419	4.407557606	4.331476597	4.406294447	NA
PA1735	4.892825852	4.805418504	4.920231452	4.491215535	4.522588253	4.708946441	NA
PA1736	5.389074366	5.21058046	5.041005504	7.910510245	7.166587631	6.378797839	NA
PA1737	6.148001785	5.780896185	6.031318307	8.367201232	7.690124686	7.18891413	NA
PA1738	6.223133612	5.529357418	6.053365652	5.929647629	5.686534402	5.578784892	NA
PA1739	4.196631928	3.830669181	3.745047988	3.213593593	3.399333685	3.789623087	NA
PA1740	4.904781956	4.541920879	4.44079092	3.494115426	3.629503456	3.819680321	NA
PA1741	5.214353698	5.160766065	5.806377977	5.120953282	4.973860733	4.880357684	NA
PA1742	8.096589602	8.215599294	8.596005138	7.268399726	7.634895165	7.342595473	NA
PA1743	1.774009834	0.879882155	-0.082771036	-1.006454888	0.511808414	0.764087995	NA
PA1744	1.013680247	1.076919002	1.139621385	1.088702345	1.934041414	1.362725432	NA
PA1745	4.705032092	4.125956496	3.444966596	3.709039176	3.78084156	3.583172209	NA
PA1746	9.011493386	9.778170156	9.137526669	9.442975177	11.19525925	10.49273739	NA
PA1747	5.073162671	6.143466264	6.252321518	6.774308548	7.714617906	7.207031491	NA
PA1748	5.155526725	5.930659892	6.114937122	7.604569909	7.216127092	6.865425911	NA
PA1749	5.345876677	5.980736764	6.096474593	5.986354734	6.193257679	6.032479611	NA
PA1750	7.51303805	7.646128242	8.54147611	7.95749207	7.525717259	7.523167719	NA
PA1751	5.125188562	5.363108074	5.430298546	4.407557606	4.426372937	4.425967866	NA
PA1752	5.911710865	6.104472132	6.366790338	5.744784837	5.80606155	5.734152788	NA
PA1753	6.881274185	7.118053845	7.262412411	6.948270173	7.168876715	7.023360482	NA
PA1754	9.48833812	9.806069654	10.11567401	9.209960292	8.874102952	8.597520274	cysB
PA1755	4.966926478	5.375639706	5.582091012	5.094446328	4.842366814	4.730202001	NA
PA1756	7.155943629	7.190771979	7.210623973	5.590751209	5.275219988	5.225392028	cysH
PA1757	3.543628645	3.423196959	3.731437557	4.770127685	4.50819716	4.289441006	thrH
PA1758	6.350983567	6.478706308	6.812046727	5.816043521	5.894475667	5.902762062	pabB
PA1759	8.71426151	8.802085807	8.848163377	8.128671373	8.270164897	8.150258433	NA
PA1760	7.987450815	7.691315592	7.799464414	7.304364421	7.64150357	7.474402461	NA
PA1761	5.871661242	5.668262297	6.020166985	6.166199906	6.932021304	6.730861217	NA
PA1762	4.888818363	4.908192551	5.05199752	5.222363803	5.577036037	5.430844587	NA
PA1763	3.854297623	4.233136584	4.060186918	3.922130779	4.403227601	4.366124009	NA
PA1764	4.912697999	4.364680494	4.309546386	4.502780287	4.735230964	4.903931657	NA
PA1765	4.955476457	4.767882857	4.721144802	4.770127685	4.76579768	4.846693272	NA
PA1766	7.076249594	7.344502612	8.155952144	7.607920341	7.247872042	6.883325583	NA
PA1767	7.134949442	7.414493461	8.206018154	8.416183325	7.94510174	7.850641288	NA
PA1768	6.166327257	6.568772099	7.023661041	6.9258941	6.5412613	6.685333883	NA
PA1769	7.77861952	7.929332299	8.305246249	8.22083286	7.914735194	7.53453952	NA
PA1770	9.076579944	9.11022484	9.808101203	10.29238877	9.889192491	9.766581572	ppsA
PA1771	3.934245779	3.5721787	3.304959117	4.137739839	4.418699009	4.130660005	estX
PA1772	8.371052711	7.947808338	8.495412932	8.798116181	8.843979264	8.571994863	NA
PA1773	5.191760697	5.680939839	5.455353214	5.656941488	5.542144492	5.361023137	cmaX
PA1774	5.325266397	6.060519083	6.19397375	6.343881622	6.197748562	6.008757633	crfX
PA1775	6.80995167	7.494232897	7.694648679	7.929379843	7.97745644	7.789939433	cmpX
PA1776	7.890071899	8.549717845	8.828321295	8.549354297	8.415569779	8.066563727	sigX
PA1777	14.54379043	14.62149558	14.79991977	14.55477609	14.21898202	14.15313157	oprF
PA1778	5.181968611	5.160766065	5.079116646	5.50709328	5.287912402	5.312524619	cobA
PA1779	6.346607341	5.820392719	5.516149922	5.486854741	5.797210633	5.867225905	NA
PA1780	2.293788166	2.316746017	1.791698082	2.163470114	1.595872679	2.529622741	nirD
PA1781	5.40879902	5.051760705	4.794973214	4.898248149	4.915076136	5.225392028	nirB
PA1781.1	1.231860417	0.476526461	0.097801209	0.05767545	-0.044584935	0.992356982	NA
PA1782	4.130289434	3.482332083	3.14988972	3.033959381	3.504576845	3.979100886	NA
PA1783	4.196631928	3.687237077	3.129279441	2.379603544	3.414846684	3.571442917	nasA
PA1784	4.745484136	4.638674112	4.714241942	4.966655394	5.580479224	5.104446795	NA
PA1785	4.150514462	3.977657371	4.103095509	2.900435708	3.251656517	3.535671786	NA
PA1786	5.431016129	5.167988583	5.001860214	4.238017067	4.255969509	4.372897237	NA
PA1787	9.23452741	9.381767874	10.16855356	10.56258077	10.21148497	10.04426221	acnB
PA1788	4.610858697	5.067294584	5.673896472	5.439500499	5.667233846	5.462941462	NA
PA1789	8.407924182	9.072235119	9.551071843	10.21287867	10.99114408	10.24369506	NA
PA1790	3.603541547	3.765504134	4.165156477	4.47955733	3.928648156	4.208452165	NA
PA1791	4.634984594	4.748742344	5.089823152	5.501339752	5.084698082	5.16813471	NA
PA1792	5.84915065	5.874373577	6.523078831	6.020948515	5.849519506	5.828330338	NA
PA1793	7.624479123	7.927737573	8.738471468	8.413122308	8.183384862	7.893665409	ppiB
PA1794	9.010571609	8.795397227	9.518999752	9.167449337	8.81869036	8.65109096	glnS
PA1795	7.830729152	7.578629165	8.347123844	7.652081197	7.354284477	7.11710876	cysS
PA1796	6.513363457	6.496027517	7.011042637	7.004263929	6.70005107	6.555902066	folD
PA1796.1	4.0099952	4.580321874	5.089823152	6.909696006	6.093159661	6.121639999	NA
PA1796.2	2.31783364	3.069224611	3.510184255	3.626870634	3.144076629	3.256856797	NA
PA1796.3	1.126890857	1.789116691	2.385377799	2.302297818	2.017699344	2.23471782	NA
PA1796.4	2.341484908	2.620362234	2.076427559	2.379603544	2.096770915	3.150504816	NA
PA1797	5.845019809	5.840872961	5.479980185	6.038932481	6.029084107	6.444573106	NA
PA1798	5.10460279	5.142549976	5.279465047	5.336629859	5.183101786	5.581711252	parS
PA1799	4.620557524	4.607138539	5.073733449	5.323647139	5.192132771	5.037817001	parR
PA1800	8.513200763	8.763866484	9.808506369	9.747749358	9.327255757	8.993593519	tig
PA1801	9.155630962	9.255663305	9.818598716	9.417997735	9.10859451	9.099478349	clpP
PA1802	10.80865966	10.89046143	11.4523423	10.99613641	10.89797269	10.5395807	clpX
PA1803	11.06444512	11.21535421	11.6967021	11.57566571	11.51863938	11.02796078	lon
PA1804	10.47541025	10.81332093	11.16835628	10.90823601	10.98539241	10.88395548	hupB
PA1804.1	4.190133291	4.942290329	5.36127755	4.581237406	4.592466077	4.50824909	NA
PA1805	7.685239365	8.215163566	8.808202505	8.887398185	8.498901851	8.319772703	ppiD
PA1806	6.510758138	6.8255401	6.735704626	5.773712023	5.891706577	5.607784764	fabI
PA1807	6.956912689	6.916256826	7.285880924	6.169831614	6.126518258	6.103429021	NA
PA1808	5.524383873	5.787945197	6.36458775	5.415227454	5.353781533	5.112563244	NA
PA1809	6.038311111	5.999076355	6.480997242	5.79972854	5.38167982	5.475582901	NA
PA1810	7.576078444	7.601481556	8.007870716	7.641657526	7.316584792	7.067868743	NA
PA1811	6.395443891	6.538441989	6.81527604	6.449245943	6.159122923	6.082921283	NA
PA1812	7.229881682	7.780601727	8.318961813	9.098620278	8.619705475	8.444774025	mltD
PA1813	6.226313107	6.264639587	6.401581958	6.807326303	6.615306054	6.327420479	NA
PA1814	6.744929999	6.691628847	6.571626313	6.147902958	6.133567271	6.026048567	NA
PA1815	4.561361731	4.753551332	5.007517849	4.966655394	4.722820607	4.6432336	rnhA
PA1816	5.96977484	5.932781502	6.390799433	5.727638854	5.462276828	5.116604409	dnaQ
PA1817	6.300591561	6.17607093	6.629641323	5.630828648	5.573584611	5.525069255	NA
PA1818	7.75569746	7.910078252	7.824520252	7.286912252	7.449623583	7.39843233	ldcA
PA1819	6.540438958	6.330489924	6.278295452	5.667255706	5.742933572	5.795936861	NA
PA1820	5.828377144	5.660601951	5.860525206	5.211833135	5.060245038	5.364425721	nhaB
PA1821	7.445071248	7.31877541	8.027494754	7.366607978	7.148143016	7.102919864	NA
PA1822	7.465396003	7.214509727	7.470282216	7.030467982	6.91984088	6.903346978	fimL
PA1823	5.867594445	5.930659892	6.268904402	5.843589847	5.84093201	5.744635632	NA
PA1824	3.491727543	2.989935701	2.855828419	3.049813332	2.986893297	3.118620755	NA
PA1825	3.918606655	3.755949828	3.129279441	3.869503848	3.490004043	3.80973066	NA
PA1826	4.974509649	4.212328122	4.686295401	4.278947331	4.678523859	4.782009903	NA
PA1827	3.688989249	3.361533939	3.494154145	3.001719044	3.047861314	3.102410528	NA
PA1828	6.545539078	6.417905433	6.63696002	7.055223137	6.892399348	6.611369101	NA
PA1829	5.921551934	6.242574409	6.355743615	7.101594295	6.448210792	6.377114414	NA
PA1830	5.508801057	5.883177235	6.101773754	8.896468311	8.064246969	7.793099081	NA
PA1831	5.155526725	5.146211641	5.279465047	6.425137684	5.705580157	5.540191983	NA
PA1832	6.79503996	7.094556664	7.31468969	6.974463613	7.272561622	6.839987304	NA
PA1833	8.803180623	8.530583678	8.907616615	8.695087868	9.32417828	8.776433185	NA
PA1834	4.52050392	4.591108429	4.814469389	4.43195895	4.819236939	4.703583256	NA
PA1835	5.503569156	4.558503763	5.167685303	5.253502314	4.426372937	4.532650434	NA
PA1836	4.473111865	4.29381962	4.728014791	4.624225913	4.194381711	4.138630716	NA
PA1837	6.315596325	6.515976211	6.669442332	5.239745881	4.807531438	4.954477099	NA
PA1838	8.538361873	8.878919671	9.476542315	8.03967697	7.355289839	7.62880477	cysI
PA1839	4.741045071	4.162575087	3.675674285	3.842452524	4.331476597	4.21600556	NA
PA1840	5.748804494	5.911423673	6.542694293	6.317930253	5.96202991	5.80096806	NA
PA1841	5.264703673	5.30532836	5.780176212	5.662107815	5.527948116	5.515918938	NA
PA1842	6.16467089	5.584376289	6.240358804	5.439500499	5.484501068	5.44054885	NA
PA1843	9.378663533	8.903197018	9.77593527	9.00337373	8.706565268	8.985606069	metH
PA1844	3.275487349	3.229689283	2.804754234	3.001719044	2.497308844	3.001127192	NA
PA1845	3.358972335	3.398847097	2.778522693	3.227600451	3.047861314	3.102410528	NA
PA1846	6.279319211	6.333704844	6.776038856	7.27684397	6.824328381	6.908017788	cti
PA1847	9.56049598	8.429408585	9.447440197	9.328833951	8.931515835	8.775794471	NA
PA1848	4.14380424	3.24342934	2.668549851	2.753282014	3.414846684	3.59480691	NA
PA1849	3.021022222	1.453067488	0.964534678	0.743566859	0.115879737	0.679199097	NA
PA1850	5.572647539	5.171586328	4.871425274	4.265432525	4.522588253	4.419439823	NA
PA1851	6.501602291	6.113852497	6.216131617	5.451485573	5.563180516	5.619223437	NA
PA1852	6.102008792	7.076439303	6.881473552	8.024212248	8.199149101	7.870520073	NA
PA1853	5.000741191	4.991971968	4.820910003	4.726406308	4.672083245	4.822157051	NA
PA1854	4.272414515	3.736649272	3.836886855	3.851526107	3.78084156	4.359318831	NA
PA1855	1.588794961	0.277217653	0.097801209	-1.295961505	0.115879737	-0.117267509	NA
PA1856	5.542353617	5.621677961	5.547556769	5.186958467	5.484501068	5.655784917	NA
PA1857	5.155526725	5.196522419	5.387548898	5.978093036	5.385621612	5.488114533	NA
PA1858	4.177047532	3.969413377	3.46154948	3.385862535	3.850945799	3.906268006	str
PA1859	4.639761735	4.585725232	4.389716735	4.597508575	4.185364838	4.022822263	NA
PA1860	5.6169281	5.797290623	5.739959112	5.277264888	5.654221852	5.613515437	NA
PA1861	5.452896284	5.036057747	5.207555061	6.383518594	5.993365695	6.397187016	modC
PA1862	4.228693138	4.226233724	3.758531218	5.735012099	5.108743556	5.699547743	modB
PA1863	4.314849781	4.79145683	4.768561583	8.527582655	7.305184125	8.265299639	modA
PA1864	4.222337643	4.073076936	3.323221323	5.816043521	5.538608473	6.055817834	NA
PA1865	6.867085289	6.810619493	7.160720337	5.737461497	6.188752773	5.912092378	NA
PA1866	7.01322013	6.89247263	7.066298603	6.070360709	6.498219349	6.392194987	NA
PA1867	1.665756943	1.194755493	0.402655791	1.64263795	1.649311938	1.784552097	xphA
PA1868	4.843985248	4.26042241	3.689818468	3.360661981	3.939414587	4.081888204	xqhA
PA1869	4.081964986	4.287201742	4.955782204	6.254357752	6.161423873	6.16910786	NA
PA1870	3.716383016	2.940182666	2.239157059	3.637401302	3.681733415	3.748547144	NA
PA1871	5.592495763	5.50674861	5.954318282	9.796869031	9.835448693	9.463833943	lasA
PA1872	6.844502622	6.416389997	6.609321339	6.127504616	6.206688607	6.070475239	NA
PA1873	4.350255118	4.364680494	3.689818468	4.344685128	4.46414198	4.766661938	NA
PA1874	8.878876947	9.235824069	8.59647446	9.966851115	10.96569633	10.98722779	NA
PA1875	5.131985724	5.632160805	5.293426721	6.214473017	7.175722256	7.25548302	NA
PA1876	5.403190869	5.632160805	4.657796795	5.628191179	6.501855633	6.434895965	NA
PA1877	4.814712171	5.433722139	4.920231452	5.56615922	6.677720353	6.555902066	NA
PA1878	4.620557524	4.420175607	4.568759081	4.357480734	4.795730186	4.889833548	NA
PA1879	4.053606431	3.866626059	3.731437557	3.081007953	3.642739284	3.498991122	NA
PA1880	6.901304983	6.775586731	6.722005342	6.283144876	6.977129927	6.824011812	NA
PA1881	6.309613133	6.32565407	5.860525206	5.362249978	5.80606155	5.503627533	NA
PA1882	4.546175328	4.786772751	4.529974621	4.224111465	3.873576773	4.406294447	NA
PA1883	2.244460454	2.263797137	1.68276371	2.041908134	1.595872679	2.77435633	NA
PA1884	3.335608342	3.20181025	2.032706181	2.772518233	2.554452751	2.553668215	NA
PA1885	3.821035169	3.187666068	2.239157059	2.917817786	2.60941921	2.873209717	NA
PA1886	6.914177433	6.404208858	6.586822715	6.058655209	6.411950674	6.117612935	polB
PA1887	4.695886609	5.112917201	4.827321991	4.721465567	5.749066185	5.394693161	NA
PA1888	6.328968465	6.675248727	6.507192145	5.959329397	6.837338745	6.479510742	NA
PA1889	5.626586346	5.780896185	5.854259419	7.797676133	6.854505374	6.426781799	NA
PA1890	6.040119	5.876579533	6.045137331	6.166199906	5.484501068	5.488114533	NA
PA1891	1.421338216	0.166186341	-1.18230671	-2.143958412	-0.044584935	-1.195270021	NA
PA1892	3.583845745	3.625617959	2.999023055	3.335013393	3.519003915	4.031409759	NA
PA1893	5.493048088	5.372516988	4.679223352	4.686398336	5.074966544	5.404642821	NA
PA1894	3.335608342	3.717087005	3.248743107	3.69902042	3.655854783	4.282263404	NA
PA1895	5.142121797	5.171586328	4.920231452	5.236286179	5.583914214	5.644633595	NA
PA1896	4.024679246	3.746331825	3.617668682	3.335013393	3.694500711	4.138630716	NA
PA1897	4.017355905	4.162575087	3.935150872	4.188749522	4.331476597	4.703583256	NA
PA1898	4.344414239	4.450108113	4.318677398	4.741127814	4.876380846	5.371206909	qscR
PA1899	2.693591151	2.151686771	1.843228382	4.676220551	4.529730322	4.981318711	phzA2
PA1900	3.381963977	3.158954771	3.811238268	8.24513511	8.4573693	8.190113079	phzB2
PA1901	-1.793674675	-0.777230131	-3.989661632	2.753282014	3.067624569	2.711620575	phzC2
PA1905	1.627789093	0.879882155	1.843228382	5.451485573	5.823602132	5.672351932	phzG2
PA1906	3.918606655	3.550236147	4.234340042	5.62554888	5.657485869	6.047374825	NA
PA1907	3.786987688	3.374079192	2.668549851	3.626870634	4.22109905	4.310762011	NA
PA1908	2.432393404	1.544697964	0.76522587	0.66339651	1.649311938	2.349050495	NA
PA1909	4.296815859	3.270523	3.14988972	4.312190623	4.418699009	4.851550836	NA
PA1910	5.019190228	4.530758773	3.811238268	5.574403215	5.611103618	5.984639069	femA
PA1911	2.11321592	1.250250605	0.76522587	2.379603544	3.547432324	3.779463221	femR
PA1912	2.88278618	2.906034443	2.61025121	4.696504822	5.401281956	5.664092205	femI
PA1913	4.936188803	5.238292141	5.793336577	5.69019657	5.38167982	5.214120915	NA
PA1914	4.546175328	4.326461172	4.234340042	5.651756595	6.274157229	6.230062459	NA
PA1915	7.15761004	6.769664329	6.821713062	5.963520235	6.21999565	6.248594442	NA
PA1916	4.473111865	4.473614866	3.824119559	4.092534207	4.747535474	4.68192889	NA
PA1917	1.627789093	1.4049732	0.097801209	1.315473207	1.422541076	1.061069732	NA
PA1918	4.515314364	3.918934932	3.323221323	3.539738043	3.792764728	4.106480192	NA
PA1919	4.0319656	3.969413377	4.195213711	4.937125517	6.41581073	5.686013919	nrdG
PA1920	5.61934873	5.48955641	5.872975726	6.577824357	7.930335716	7.323492401	nrdD
PA1921	2.945864862	2.180541634	0.868319363	2.428931257	3.162572973	2.23471782	NA
PA1922	4.467748681	3.765504134	2.076427559	3.141443807	3.668852124	4.014183345	NA
PA1923	4.338549617	3.56124914	2.350188371	2.753282014	2.738316944	3.382997827	NA
PA1924	1.968826011	2.030124791	1.436603123	1.367003508	1.798689562	1.863623668	NA
PA1925	3.358972335	3.173381842	3.170209705	3.111542322	2.582197742	3.118620755	NA
PA1926	6.226313107	5.970446456	6.664079147	6.838464815	6.7063683	6.592632539	NA
PA1927	5.252279958	4.94649644	4.996180305	10.03352342	10.93845057	11.33884369	metE
PA1928	4.0607485	3.977657371	4.336767855	5.183369671	5.502763274	5.937443902	rimJ
PA1929	3.949717188	3.493873705	3.376660582	3.539738043	3.367798111	3.535671786	NA
PA1930	7.016896959	7.188997991	7.083810522	6.610261022	7.485878781	7.26552714	NA
PA1931	4.435144015	4.525145166	4.423966297	4.021953527	4.678523859	4.50824909	NA
PA1932	5.391908739	5.241718972	4.415479831	4.244919927	4.825054266	4.568495633	NA
PA1933	7.397208224	7.410692892	7.483536752	6.612931444	7.038503259	6.805356013	NA
PA1934	4.581364756	4.502469728	4.457421594	5.712778345	5.292118513	5.164235532	NA
PA1935	4.928400957	4.886464806	5.100450788	4.608254956	4.46414198	4.719613366	NA
PA1936	4.571397911	4.485226156	4.896034741	4.376463837	4.194381711	4.495891884	NA
PA1937	3.707309433	3.516683588	3.745047988	3.517107068	3.445381052	3.662710974	NA
PA1938	5.101143088	4.959041693	5.241559549	4.932857185	4.789793161	5.120634286	NA
PA1939	9.221043254	9.527691539	9.87326625	9.32354525	9.412795944	9.155055326	NA
PA1940	6.107192133	6.274710797	6.571626313	6.108707021	6.206688607	6.26142663	NA
PA1941	5.817877134	6.083618096	5.869873154	5.875076258	5.935386585	5.991256948	NA
PA1942	3.786987688	3.257039771	4.015962917	6.281467323	5.692910965	5.850337978	NA
PA1943	7.11020717	6.974056419	6.887622502	5.662107815	5.990780219	5.658559331	NA
PA1944	7.252669823	7.241291063	7.45379998	7.379995528	7.374259805	7.092698815	NA
PA1945	4.993295006	4.585725232	4.794973214	4.272205753	4.39542923	4.458172218	NA
PA1946	5.325266397	5.315120445	4.914220214	5.662107815	5.673696096	5.546196966	rbsB
PA1947	4.222337643	3.746331825	3.248743107	3.282306343	4.212248132	4.056869744	rbsA
PA1948	3.846053629	3.470697382	3.341255246	3.64785566	3.98169439	4.014183345	rbsC
PA1949	5.79236086	5.595132685	5.582091012	5.290669816	5.435908299	5.096284425	rbsR
PA1950	6.192573712	5.730564509	5.933665853	4.880627227	5.462276828	5.187474075	rbsK
PA1951	5.838801287	6.02317203	5.912713483	5.495563188	5.624508547	5.803477096	NA
PA1952	2.387655089	1.630854608	1.295740587	0.743566859	0.39151418	1.700894168	NA
PA1953	3.437889392	3.20181025	3.170209705	2.93499293	3.367798111	3.448586169	NA
PA1954	4.823136691	4.473614866	4.027146656	3.738684638	3.862305661	4.289441006	NA
PA1955	2.930351863	2.180541634	1.791698082	1.367003508	2.017699344	2.173963789	NA
PA1956	3.021022222	1.998063582	2.61025121	1.600202684	1.845232148	2.009844409	NA
PA1957	3.854297623	3.229689283	2.855828419	1.262033948	2.017699344	2.646032233	NA
PA1958	4.974509649	4.502469728	4.707305894	4.005788708	4.032859151	4.039946441	NA
PA1959	4.571397911	4.912499107	4.650583304	5.504219384	5.055304297	5.160325787	bacA
PA1960	2.99142744	2.577612586	2.277124909	3.170738114	2.965984307	2.77435633	NA
PA1961	5.277021315	4.649034624	4.748430628	4.840175183	4.876380846	4.692796701	NA
PA1962	6.245244314	4.162575087	7.001151447	3.347894685	3.519003915	3.511321924	azoR2
PA1963	6.406698517	6.320801952	6.718560098	6.036945298	6.068850829	6.030339113	NA
PA1964	7.019648445	7.163026988	7.720714339	8.106103091	7.643150953	7.507095088	NA
PA1965	3.894825429	3.848759638	3.9587056	4.100167532	3.642739284	3.979100886	NA
PA1966	3.238174191	3.5721787	3.210010713	2.882841648	2.582197742	2.929425727	NA
PA1967	5.657536436	5.990954194	5.900602645	4.298985084	4.403227601	4.692796701	NA
PA1968	5.030147458	4.383417057	4.081800731	2.865030372	3.519003915	3.839376122	NA
PA1969	3.381963977	3.707205494	3.46154948	3.111542322	2.688131186	1.467694992	NA
PA1970	1.906765043	2.488114435	2.385377799	2.041908134	2.343685655	1.863623668	NA
PA1971	4.504878911	4.27387421	3.9703403	4.344685128	4.578758658	4.654395706	braZ
PA1972	4.338549617	3.848759638	3.798240927	3.550921781	3.655854783	4.177836798	NA
PA1973	4.190133291	3.746331825	3.411217804	2.589395929	2.66236809	2.577319483	pqqF
PA1974	3.846053629	3.717087005	3.394042661	3.482480725	3.732138369	4.238431323	NA
PA1975	4.170459872	3.625617959	3.04376137	2.632145577	3.144076629	3.052657493	NA
PA1976	5.158858586	4.890836612	3.923227704	4.292336708	4.807531438	4.730202001	ercS'
[truncated: 3,659 more rows]
